# Supplementary material for: Integrative Analysis of Genomic and Clinical Data Reveals Intrinsic Characteristics of Bladder Urothelial Carcinoma Progression
Source: Genes (Basel). 2019 Jun 17;10(6):464. doi: 10.3390/genes10060464 (PMC6628253; doi:10.3390/genes10060464)
Supplement: Supplementary file 1 [file genes-10-00464-s001.zip › Table S2.xlsx]

## Sheet: Single Cox p value adjust
Gene|ID	coef	exp(coef)	se(coef)	z	P value	P adjust (FDR)
A1BG|1	0.124945	1.13309	0.070834	1.76391	0.0777467	0.322772
A1CF|29974	-0.18971	0.827199	0.159901	-1.18643	0.235455	0.547762
A2BP1|54715	0.084369	1.08803	0.0609495	1.38424	0.166284	0.467138
A2LD1|87769	0.03502	1.03564	0.0745784	0.469573	0.63866	0.839395
A2ML1|144568	0.160384	1.17396	0.0566518	2.83104	0.00463964	0.0838062
A2M|2	0.0864249	1.09027	0.0555943	1.55456	0.12005	0.398776
A4GALT|53947	0.0757187	1.07866	0.0699379	1.08266	0.278961	0.590748
A4GNT|51146	-0.0565903	0.944981	0.0869769	-0.650636	0.515282	0.765629
AAA1|404744	0.06091	1.0628	0.0684791	0.889468	0.373752	0.667509
AAAS|8086	0.0943606	1.09896	0.0798155	1.18223	0.237113	0.549585
AACSL|729522	-0.0661743	0.935968	0.0800905	-0.826244	0.408666	0.693798
AACS|65985	0.121024	1.12865	0.0664323	1.82177	0.0684898	0.304066
AADACL2|344752	0.109904	1.11617	0.0572051	1.92123	0.0547023	0.272997
AADACL3|126767	0.0199594	1.02016	0.0616394	0.323808	0.746083	0.891404
AADACL4|343066	0.0627379	1.06475	0.049916	1.25687	0.208802	0.520187
AADAC|13	-0.197198	0.821028	0.140683	-1.40172	0.161	0.459474
AADAT|51166	-0.104569	0.900712	0.080676	-1.29617	0.194918	0.503109
AAGAB|79719	0.080349	1.08367	0.077893	1.03153	0.302292	0.611493
AAK1|22848	-0.0527905	0.948579	0.0745342	-0.708272	0.478776	0.743262
AAMP|14	-0.0253233	0.974995	0.078105	-0.324221	0.745771	0.891391
AANAT|15	0.00978465	1.00983	0.0814019	0.120202	0.904323	0.963925
AARS2|57505	0.0228686	1.02313	0.0734562	0.311322	0.755556	0.89501
AARSD1|80755	0.180104	1.19734	0.0758508	2.37446	0.0175749	0.162946
AARS|16	0.149714	1.1615	0.0588496	2.544	0.010959	0.129486
AASDHPPT|60496	-0.0339457	0.966624	0.0761757	-0.445624	0.655869	0.847507
AASDH|132949	-0.120699	0.886301	0.0871128	-1.38554	0.165886	0.466635
AASS|10157	-0.117279	0.889337	0.0844122	-1.38936	0.164724	0.464722
AATF|26574	0.0825731	1.08608	0.0623297	1.32478	0.185244	0.491495
AATK|9625	0.0202489	1.02045	0.0739671	0.273756	0.784272	0.909621
ABAT|18	-0.107897	0.89772	0.0805011	-1.34032	0.180142	0.484092
ABCA10|10349	-0.262818	0.768882	0.1416	-1.85606	0.0634444	0.294303
ABCA11P|79963	-0.0241494	0.97614	0.0753994	-0.320286	0.748752	0.892379
ABCA12|26154	0.0547236	1.05625	0.0583347	0.938098	0.348194	0.649044
ABCA13|154664	0.0740611	1.07687	0.0653593	1.13314	0.257156	0.569411
ABCA17P|650655	-0.0516399	0.949671	0.0775424	-0.665958	0.505438	0.759405
ABCA1|19	-0.00961038	0.990436	0.0795609	-0.120793	0.903855	0.963851
ABCA2|20	0.0814833	1.08489	0.0732933	1.11174	0.266249	0.578505
ABCA3|21	0.0603896	1.06225	0.0485992	1.2426	0.214014	0.526237
ABCA4|24	0.0738163	1.07661	0.0629208	1.17316	0.240731	0.553384
ABCA5|23461	-0.0695984	0.932768	0.0853855	-0.815108	0.415011	0.697608
ABCA6|23460	-0.0819437	0.921324	0.0897436	-0.913088	0.361196	0.658692
ABCA7|10347	-0.141655	0.86792	0.108192	-1.3093	0.190434	0.497959
ABCA8|10351	0.0631976	1.06524	0.0596009	1.06035	0.288987	0.599973
ABCA9|10350	-0.0747847	0.927943	0.0871484	-0.858131	0.39082	0.680076
ABCB10|23456	0.16106	1.17476	0.0737792	2.18301	0.0290353	0.201461
ABCB11|8647	-0.0413153	0.959527	0.0928094	-0.445163	0.656202	0.847713
ABCB1|5243	-0.0173123	0.982837	0.0825341	-0.20976	0.833855	0.932722
ABCB4|5244	-0.0531533	0.948235	0.0723222	-0.734951	0.462369	0.731188
ABCB5|340273	0.0650749	1.06724	0.0708912	0.917955	0.358643	0.656652
ABCB6|10058	0.108138	1.1142	0.0758042	1.42654	0.153712	0.448304
ABCB7|22	0.119967	1.12746	0.0689087	1.74096	0.0816902	0.33073
ABCB8|11194	0.101799	1.10716	0.0701137	1.45192	0.146524	0.437794
ABCB9|23457	0.208007	1.23122	0.0755814	2.75209	0.00592159	0.0939733
ABCC10|89845	-0.0470598	0.95403	0.0804114	-0.585238	0.558388	0.792776
ABCC11|85320	-0.299183	0.741424	0.162943	-1.83612	0.0663405	0.299939
ABCC12|94160	0.121031	1.12866	0.0454955	2.66029	0.00780742	0.108668
ABCC13|150000	0.151195	1.16322	0.0575594	2.62675	0.00862039	0.114344
ABCC1|4363	0.189352	1.20847	0.0643373	2.94311	0.00324929	0.0706415
ABCC2|1244	0.045042	1.04607	0.0564818	0.79746	0.425184	0.704311
ABCC3|8714	-0.187837	0.82875	0.0902091	-2.08224	0.0373201	0.227377
ABCC4|10257	-0.0989154	0.905819	0.0824056	-1.20035	0.230004	0.542454
ABCC5|10057	-0.163334	0.849307	0.0971476	-1.6813	0.0927043	0.351468
ABCC6P1|653190	-0.151514	0.859406	0.187065	-0.809954	0.417967	0.699744
ABCC6P2|730013	-0.0353317	0.965285	0.0759044	-0.465476	0.64159	0.840596
ABCC6|368	-0.0159757	0.984151	0.0709725	-0.225098	0.821903	0.927559
ABCC8|6833	-0.0169852	0.983158	0.0825625	-0.205725	0.837005	0.934046
ABCC9|10060	0.232486	1.26173	0.0543236	4.27964	1.87e-05	0.00481676
ABCD1|215	-0.171817	0.842133	0.123007	-1.39681	0.162471	0.46124
ABCD2|225	-0.143436	0.866376	0.10121	-1.41721	0.156422	0.452578
ABCD3|5825	-0.0252936	0.975024	0.0821613	-0.307853	0.758194	0.896336
ABCD4|5826	-0.121961	0.885183	0.0857208	-1.42277	0.154803	0.449832
ABCE1|6059	0.18478	1.20295	0.0613629	3.01126	0.00260167	0.0646191
ABCF1|23	0.00182733	1.00183	0.0695289	0.0262816	0.979033	0.993316
ABCF2|10061	0.14172	1.15225	0.0649232	2.18289	0.0290438	0.201461
ABCF3|55324	0.0600199	1.06186	0.0748335	0.802047	0.422526	0.702441
ABCG1|9619	-0.0789321	0.924103	0.0816862	-0.966284	0.333902	0.638929
ABCG2|9429	0.0442029	1.04519	0.0472268	0.935971	0.349288	0.649789
ABCG4|64137	0.150389	1.16229	0.068176	2.20589	0.0273918	0.195508
ABCG5|64240	-0.0130452	0.987039	0.0764108	-0.170725	0.86444	0.947342
ABCG8|64241	-0.173073	0.841077	0.117314	-1.47529	0.140134	0.429459
ABHD10|55347	-0.121029	0.886008	0.0853039	-1.4188	0.155958	0.451867
ABHD11|83451	-0.0843223	0.919135	0.0775105	-1.08788	0.276647	0.588535
ABHD12B|145447	0.093244	1.09773	0.0502585	1.85529	0.0635549	0.294487
ABHD12|26090	0.0180186	1.01818	0.0801027	0.224944	0.822023	0.927559
ABHD13|84945	0.0208473	1.02107	0.0779097	0.267582	0.789021	0.912005
ABHD14A|25864	-0.0945863	0.909749	0.0832473	-1.13621	0.255869	0.568515
ABHD14B|84836	-0.13637	0.87252	0.0892748	-1.52753	0.126629	0.408976
ABHD15|116236	-0.0864841	0.91715	0.0878371	-0.984596	0.324823	0.631767
ABHD1|84696	0.0125754	1.01266	0.0672375	0.18703	0.851637	0.941438
ABHD2|11057	0.0688168	1.07124	0.0840346	0.81891	0.412838	0.695998
ABHD3|171586	-0.0168119	0.983329	0.079346	-0.211881	0.8322	0.931791
ABHD4|63874	0.135663	1.14529	0.065317	2.07699	0.0378027	0.228222
ABHD5|51099	-0.0931984	0.911013	0.0771626	-1.20782	0.227117	0.539714
ABHD6|57406	0.0251466	1.02547	0.0646907	0.388721	0.697483	0.867879
ABHD8|79575	-0.0460639	0.954981	0.0852495	-0.540342	0.588961	0.81144
ABI1|10006	-0.00380411	0.996203	0.0737655	-0.0515704	0.958871	0.985308
ABI2|10152	0.0355631	1.0362	0.0764471	0.465199	0.641789	0.840751
ABI3BP|25890	0.0430144	1.04395	0.0657438	0.654273	0.512936	0.763922
ABI3|51225	-0.0580106	0.94364	0.0799135	-0.725918	0.467889	0.734619
ABL1|25	0.0898392	1.094	0.0705619	1.2732	0.202948	0.513421
ABL2|27	0.177679	1.19444	0.0655629	2.71005	0.00672725	0.100071
ABLIM1|3983	-0.0772095	0.925696	0.0824145	-0.936844	0.348839	0.649446
ABLIM2|84448	0.0112543	1.01132	0.0773517	0.145495	0.88432	0.955629
ABLIM3|22885	0.00323254	1.00324	0.0700689	0.0461337	0.963204	0.98705
ABO|28	0.0506731	1.05198	0.0786402	0.644367	0.519338	0.767789
ABP1|26	0.00711611	1.00714	0.105986	0.067142	0.946469	0.981912
ABRA|137735	0.016712	1.01685	0.0833746	0.200445	0.841132	0.935862
ABR|29	-0.11585	0.890609	0.0838775	-1.38118	0.167223	0.467859
ABT1|29777	-0.250883	0.778114	0.0877529	-2.85896	0.00425026	0.0803315
ABTB1|80325	-0.160258	0.851924	0.098795	-1.62213	0.104775	0.373387
ABTB2|25841	0.0109833	1.01104	0.0635544	0.172818	0.862795	0.94686
ACAA1|30	-0.171282	0.842584	0.0975291	-1.75621	0.0790527	0.324271
ACAA2|10449	-0.0095751	0.990471	0.0723915	-0.132268	0.894772	0.959892
ACACA|31	0.0719347	1.07458	0.0557103	1.29123	0.196624	0.505413
ACACB|32	-0.0323426	0.968175	0.088083	-0.367183	0.713482	0.875476
ACAD10|80724	-0.0468018	0.954276	0.0854025	-0.548014	0.583682	0.808312
ACAD11|84129	-0.121112	0.885934	0.103789	-1.16691	0.243248	0.556267
ACAD8|27034	-0.162894	0.849681	0.084512	-1.92747	0.0539214	0.27098
ACAD9|28976	0.0955786	1.1003	0.0759628	1.25823	0.208309	0.519796
ACADL|33	-0.1891	0.827704	0.101369	-1.86546	0.0621174	0.291528
ACADM|34	-0.0237724	0.976508	0.0813106	-0.292365	0.770007	0.902679
ACADSB|36	-0.0522712	0.949071	0.0826984	-0.63207	0.527341	0.772233
ACADS|35	-0.253571	0.776025	0.0940652	-2.6957	0.00702418	0.102374
ACADVL|37	-0.184997	0.831107	0.0927835	-1.99386	0.0461678	0.251053
ACAN|176	0.0983545	1.10335	0.0719041	1.36786	0.171357	0.473286
ACAP1|9744	-0.217421	0.804591	0.105687	-2.05723	0.0396643	0.232809
ACAP2|23527	0.0981273	1.1031	0.0778839	1.25992	0.207699	0.519794
ACAP3|116983	0.0400196	1.04083	0.0779784	0.513214	0.607801	0.821529
ACAT1|38	0.206521	1.22939	0.0926994	2.22786	0.02589	0.190787
ACAT2|39	0.0836852	1.08729	0.0695221	1.20372	0.228697	0.541359
ACBD3|64746	0.174183	1.19027	0.0743654	2.34226	0.0191671	0.168043
ACBD4|79777	-0.123199	0.884088	0.0897236	-1.3731	0.169722	0.470676
ACBD5|91452	-0.115421	0.890991	0.0830273	-1.39016	0.164481	0.464454
ACBD6|84320	0.071961	1.07461	0.0801963	0.89731	0.369553	0.663894
ACBD7|414149	-0.0260135	0.974322	0.0784303	-0.331676	0.740134	0.887911
ACCN1|40	0.297934	1.34707	0.0707729	4.20971	2.56e-05	0.00572969
ACCN2|41	0.301914	1.35245	0.059307	5.09071	3.57e-07	0.000732447
ACCN3|9311	-0.152341	0.858696	0.100069	-1.52236	0.12792	0.41036
ACCN4|55515	0.0350857	1.03571	0.0703512	0.498723	0.617975	0.828068
ACCN5|51802	0.164361	1.17864	0.130518	1.2593	0.207923	0.519794
ACCSL|390110	-0.281344	0.754769	0.190786	-1.47466	0.140305	0.429545
ACCS|84680	-0.171101	0.842736	0.100745	-1.69836	0.089439	0.343997
ACD|65057	0.0526002	1.05401	0.0728426	0.722107	0.470229	0.736358
ACE2|59272	0.0537748	1.05525	0.0581013	0.925534	0.354688	0.654271
ACER1|125981	0.0541817	1.05568	0.0488222	1.10978	0.267095	0.578692
ACER2|340485	-0.12428	0.883133	0.0882405	-1.40842	0.159008	0.456733
ACER3|55331	0.0895416	1.09367	0.0646286	1.38548	0.165906	0.466635
ACE|1636	-0.100311	0.904556	0.0903569	-1.11017	0.266926	0.578666
ACHE|43	0.0594005	1.0612	0.0568677	1.04454	0.296236	0.606355
ACIN1|22985	-0.0320318	0.968476	0.0842684	-0.380116	0.703859	0.871125
ACLY|47	0.25319	1.28813	0.0702439	3.60445	0.000312819	0.0219108
ACMSD|130013	-0.103469	0.901704	0.138791	-0.745503	0.455968	0.727934
ACN9|57001	-0.0891942	0.914668	0.0781801	-1.14088	0.253919	0.567073
ACO1|48	0.00997725	1.01003	0.0789803	0.126326	0.899474	0.961471
ACO2|50	-0.0270652	0.973298	0.0740541	-0.365479	0.714754	0.876153
ACOT11|26027	-0.177561	0.83731	0.103527	-1.71513	0.086322	0.338406
ACOT12|134526	0.0990041	1.10407	0.0560018	1.76787	0.0770822	0.32092
ACOT13|55856	-0.385654	0.680006	0.128565	-2.99967	0.00270274	0.0661153
ACOT1|641371	-0.0242595	0.976032	0.0768911	-0.315504	0.752379	0.893652
ACOT2|10965	-0.0120766	0.987996	0.0735784	-0.164132	0.869627	0.949979
ACOT4|122970	0.0954653	1.10017	0.074687	1.2782	0.201177	0.511441
ACOT6|641372	-0.0582369	0.943426	0.0937396	-0.621263	0.534427	0.777997
ACOT7|11332	0.0896189	1.09376	0.0735808	1.21797	0.223237	0.535724
ACOT8|10005	0.0145416	1.01465	0.0778667	0.18675	0.851857	0.941438
ACOT9|23597	0.0853177	1.08906	0.0739608	1.15355	0.248684	0.561695
ACOX1|51	-0.129724	0.878338	0.0889061	-1.45911	0.144534	0.435015
ACOX2|8309	0.09698	1.10184	0.0619002	1.56672	0.117181	0.394123
ACOX3|8310	-0.0972435	0.907335	0.080124	-1.21366	0.224876	0.537078
ACOXL|55289	-0.212694	0.808404	0.0926595	-2.29543	0.0217083	0.176937
ACP1|52	0.034867	1.03548	0.0650404	0.536082	0.591902	0.812765
ACP2|53	0.00713733	1.00716	0.0822173	0.0868105	0.930822	0.9753
ACP5|54	0.118981	1.12635	0.0532621	2.23387	0.0254916	0.189113
ACP6|51205	-0.239919	0.786692	0.090972	-2.63728	0.00835743	0.111955
ACPL2|92370	-0.0961885	0.908293	0.0815963	-1.17883	0.238464	0.550867
ACPP|55	0.0571071	1.05877	0.133437	0.42797	0.668673	0.854059
ACPT|93650	0.0795994	1.08285	0.052418	1.51855	0.128875	0.411927
ACRBP|84519	-0.331352	0.717952	0.100298	-3.30367	0.000954295	0.0392026
ACRC|93953	-0.0976865	0.906933	0.0933018	-1.04699	0.295102	0.605376
ACRV1|56	0.0415709	1.04245	0.0598681	0.694374	0.487447	0.748311
ACR|49	0.002221	1.00222	0.0759748	0.0292335	0.976678	0.992279
ACSBG1|23205	0.00368192	1.00369	0.078436	0.0469417	0.96256	0.986887
ACSBG2|81616	-0.185344	0.830819	0.0931483	-1.98977	0.046616	0.252632
ACSF2|80221	-0.0751947	0.927563	0.0828212	-0.907916	0.363923	0.660579
ACSF3|197322	-0.107376	0.898188	0.0782841	-1.37162	0.170183	0.471312
ACSL1|2180	0.0867617	1.09064	0.0724683	1.19724	0.231214	0.543913
ACSL3|2181	-0.0105045	0.98955	0.0782609	-0.134224	0.893225	0.959256
ACSL4|2182	-0.159928	0.852205	0.0980978	-1.63029	0.103039	0.370455
ACSL5|51703	-0.208945	0.81144	0.0920923	-2.26886	0.0232765	0.182171
ACSL6|23305	0.0133907	1.01348	0.0770367	0.173822	0.862005	0.946645
ACSM1|116285	-0.181826	0.833746	0.10938	-1.66233	0.0964457	0.358395
ACSM2A|123876	-0.244115	0.783397	0.134604	-1.81358	0.0697424	0.306128
ACSM2B|348158	-0.4379	0.64539	0.278813	-1.57059	0.116278	0.393023
ACSM3|6296	-0.050106	0.951129	0.0781417	-0.64122	0.521379	0.768939
ACSM4|341392	0.00622877	1.00625	0.0846833	0.0735537	0.941365	0.979704
ACSM5|54988	0.129235	1.13796	0.0646581	1.99875	0.0456353	0.249381
ACSS1|84532	-0.00724636	0.99278	0.0777459	-0.0932057	0.92574	0.973362
ACSS2|55902	0.0704365	1.07298	0.0644514	1.09286	0.274455	0.586435
ACSS3|79611	0.0771328	1.08019	0.0659172	1.17015	0.241942	0.554537
ACTA1|58	-0.000255374	0.999745	0.0648975	-0.00393504	0.99686	0.999283
ACTA2|59	0.0851508	1.08888	0.0579168	1.47023	0.1415	0.431
ACTBL2|345651	-0.0713029	0.93118	0.0860852	-0.828283	0.40751	0.692777
ACTB|60	0.0747697	1.07764	0.0719566	1.03909	0.298761	0.608586
ACTC1|70	0.00630051	1.00632	0.0627226	0.10045	0.919987	0.970709
ACTG1|71	0.0994951	1.10461	0.0754728	1.31829	0.187407	0.495073
ACTG2|72	0.0597021	1.06152	0.0605804	0.985502	0.324378	0.6315
ACTL6A|86	0.0323949	1.03293	0.0765681	0.423087	0.672232	0.855896
ACTL6B|51412	0.0805628	1.0839	0.0583451	1.3808	0.167342	0.467859
ACTL7A|10881	-0.0711115	0.931358	0.0863138	-0.823871	0.410013	0.694784
ACTL7B|10880	0.0648602	1.06701	0.0602068	1.07729	0.281351	0.592524
ACTL8|81569	0.0454293	1.04648	0.0586436	0.774668	0.438536	0.714217
ACTN1|87	0.1132	1.11986	0.0687757	1.64593	0.0997776	0.36397
ACTN2|88	0.0263777	1.02673	0.0750995	0.351237	0.725411	0.880843
ACTN3|89	0.0591232	1.06091	0.0616494	0.959023	0.337547	0.641366
ACTN4|81	0.0802466	1.08355	0.0669358	1.19886	0.230583	0.543164
ACTR10|55860	0.14135	1.15183	0.0713744	1.98041	0.0476577	0.25616
ACTR1A|10121	0.0906846	1.09492	0.0782297	1.15921	0.246371	0.559325
ACTR1B|10120	-0.108428	0.897243	0.0793392	-1.36664	0.171737	0.474
ACTR2|10097	-0.0154553	0.984664	0.0769089	-0.200956	0.840733	0.935862
ACTR3B|57180	-0.032299	0.968217	0.0796757	-0.405381	0.685198	0.861897
ACTR3C|653857	-0.00904978	0.990991	0.0850753	-0.106374	0.915286	0.968138
ACTR3|10096	-0.0276564	0.972723	0.0751297	-0.368115	0.712787	0.87545
ACTR5|79913	-0.0321147	0.968395	0.0793557	-0.404693	0.685703	0.862032
ACTR6|64431	-0.0181728	0.981991	0.0776002	-0.234185	0.814841	0.924952
ACTR8|93973	-0.0367598	0.963908	0.0746214	-0.492617	0.622283	0.829414
ACTRT1|139741	-0.09314	0.911066	0.112707	-0.826389	0.408583	0.693798
ACVR1B|91	-0.182039	0.833568	0.0854932	-2.12929	0.0332305	0.215201
ACVR1C|130399	0.0236081	1.02389	0.0742008	0.318164	0.75036	0.892797
ACVR1|90	0.21498	1.23984	0.0715599	3.00419	0.00266288	0.0655009
ACVR2A|92	-0.123602	0.883732	0.0839344	-1.4726	0.140858	0.430059
ACVR2B|93	-0.067677	0.934562	0.0762041	-0.888101	0.374486	0.667716
ACVRL1|94	0.117418	1.12459	0.0745707	1.57459	0.115351	0.391926
ACY1|95	-0.129037	0.878941	0.0859444	-1.5014	0.133252	0.419579
ACY3|91703	-0.300988	0.740087	0.148508	-2.02675	0.0426882	0.241176
ACYP1|97	-0.0671635	0.935042	0.0834396	-0.804936	0.420857	0.70168
ACYP2|98	-0.213449	0.807793	0.0865104	-2.46733	0.0136125	0.143666
ADAD2|161931	-0.135387	0.873378	0.0949048	-1.42656	0.153708	0.448304
ADAL|161823	0.106063	1.11189	0.0696522	1.52275	0.127821	0.41036
ADAM10|102	0.0380436	1.03878	0.0724919	0.524798	0.599723	0.817602
ADAM11|4185	0.0851017	1.08883	0.0750532	1.13389	0.256843	0.569159
ADAM12|8038	0.134578	1.14405	0.0550041	2.44669	0.0144173	0.148537
ADAM15|8751	0.0270379	1.02741	0.0685995	0.394141	0.693477	0.865935
ADAM17|6868	0.17424	1.19034	0.0599234	2.90772	0.0036408	0.0742377
ADAM18|8749	-0.0128261	0.987256	0.0539813	-0.237602	0.81219	0.923609
ADAM19|8728	0.158512	1.17177	0.0648863	2.44291	0.0145692	0.14939
ADAM20|8748	-0.162639	0.849898	0.0896912	-1.81333	0.0697817	0.306128
ADAM21P1|145241	-0.0598983	0.94186	0.0812465	-0.737242	0.460975	0.730775
ADAM21|8747	-0.0751607	0.927594	0.0903812	-0.831597	0.405636	0.691339
ADAM22|53616	-0.0380022	0.962711	0.0787431	-0.482609	0.629373	0.833828
ADAM23|8745	0.16285	1.17686	0.0454956	3.57947	0.000344295	0.0235232
ADAM28|10863	-0.10576	0.89964	0.0997885	-1.05984	0.289216	0.600209
ADAM29|11086	-0.0517503	0.949566	0.123979	-0.417411	0.676378	0.856841
ADAM2|2515	-0.0420921	0.958781	0.106292	-0.396003	0.692103	0.865269
ADAM30|11085	-0.0978071	0.906824	0.104237	-0.938311	0.348085	0.649039
ADAM32|203102	-0.016808	0.983333	0.0673213	-0.249668	0.802844	0.918574
ADAM33|80332	0.0621135	1.06408	0.0641884	0.967676	0.333206	0.638099
ADAM6|8755	-0.0626146	0.939306	0.091886	-0.681438	0.495595	0.753674
ADAM8|101	-0.00935755	0.990686	0.0781688	-0.119709	0.904713	0.964235
ADAM9|8754	0.143144	1.1539	0.0615402	2.32602	0.0200173	0.17118
ADAMDEC1|27299	-0.0847732	0.918721	0.0824988	-1.02757	0.304153	0.61311
ADAMTS10|81794	-0.0234664	0.976807	0.0692081	-0.33907	0.734557	0.885873
ADAMTS12|81792	0.125997	1.13428	0.0419426	3.00404	0.00266417	0.0655009
ADAMTS13|11093	-0.251967	0.777271	0.0954085	-2.64093	0.00826798	0.111569
ADAMTS14|140766	0.132982	1.14223	0.0526814	2.52427	0.011594	0.133185
ADAMTS15|170689	0.123268	1.13119	0.0579972	2.12541	0.0335523	0.216335
ADAMTS16|170690	0.209346	1.23287	0.0518798	4.03522	5.46e-05	0.00824164
ADAMTS17|170691	0.0417497	1.04263	0.0693518	0.601999	0.547175	0.785539
ADAMTS18|170692	0.138244	1.14826	0.0503426	2.74607	0.00603149	0.0944852
ADAMTS19|171019	0.0411301	1.04199	0.0597484	0.688388	0.491208	0.751227
ADAMTS1|9510	0.0765594	1.07957	0.0686628	1.11501	0.264848	0.576795
ADAMTS20|80070	0.0113852	1.01145	0.0703446	0.161849	0.871425	0.950344
ADAMTS2|9509	0.128454	1.13707	0.0642356	1.99973	0.0455294	0.2491
ADAMTS3|9508	0.16318	1.17725	0.067571	2.41494	0.0157376	0.154535
ADAMTS4|9507	0.0883327	1.09235	0.0706531	1.25023	0.211215	0.523028
ADAMTS5|11096	0.0879713	1.09196	0.0635495	1.38429	0.166268	0.467138
ADAMTS6|11174	0.151803	1.16393	0.0626683	2.42233	0.0154215	0.153757
ADAMTS7|11173	-0.085132	0.918391	0.0790103	-1.07748	0.281266	0.592524
ADAMTS8|11095	0.0443332	1.04533	0.0530611	0.835512	0.40343	0.690208
ADAMTS9|56999	0.19281	1.21265	0.0633563	3.04327	0.00234021	0.0620175
ADAMTSL1|92949	0.156415	1.16931	0.0449952	3.47625	0.000508486	0.0290198
ADAMTSL2|9719	0.120563	1.12813	0.0592483	2.03487	0.0418639	0.239232
ADAMTSL3|57188	-0.0105707	0.989485	0.0699196	-0.151183	0.879831	0.953758
ADAMTSL4|54507	0.146597	1.15789	0.0621625	2.35828	0.0183596	0.165257
ADAMTSL5|339366	0.0728345	1.07555	0.0685394	1.06267	0.287933	0.598424
ADAP1|11033	-0.128437	0.879469	0.0834688	-1.53874	0.123868	0.404774
ADAP2|55803	0.107622	1.11363	0.0739838	1.45467	0.14576	0.436799
ADARB1|104	0.0445683	1.04558	0.0663085	0.672136	0.501497	0.756877
ADARB2|105	-0.212667	0.808425	0.214554	-0.991206	0.321585	0.628895
ADAR|103	-0.063994	0.938011	0.0755111	-0.847477	0.396729	0.684729
ADAT1|23536	0.144481	1.15544	0.0708784	2.03844	0.0415062	0.238269
ADAT2|134637	-0.143761	0.866095	0.086648	-1.65914	0.0970883	0.359514
ADAT3|113179	-0.160301	0.851887	0.142931	-1.12152	0.262065	0.574139
ADA|100	-0.00422989	0.995779	0.0761862	-0.0555205	0.955724	0.984082
ADCK1|57143	-0.0378206	0.962886	0.0758226	-0.498804	0.617918	0.828068
ADCK2|90956	0.0783636	1.08152	0.0764487	1.02505	0.305341	0.614079
ADCK4|79934	-0.0386547	0.962083	0.093292	-0.414341	0.678625	0.857932
ADCK5|203054	-0.207598	0.812534	0.094605	-2.19437	0.028209	0.198064
ADCY10|55811	0.0603452	1.0622	0.0583289	1.03457	0.300871	0.609822
ADCY1|107	0.0557856	1.05737	0.0627665	0.88878	0.374121	0.667604
ADCY2|108	0.0407241	1.04157	0.0688144	0.591797	0.553987	0.789973
ADCY3|109	0.13023	1.13909	0.054584	2.38587	0.0170386	0.160964
ADCY4|196883	0.0286871	1.0291	0.0690413	0.415506	0.677771	0.85746
ADCY5|111	-0.0305408	0.969921	0.0779922	-0.391588	0.695363	0.866788
ADCY6|112	-0.14688	0.863398	0.0837737	-1.75329	0.079552	0.325011
ADCY7|113	0.231096	1.25998	0.0690313	3.34769	0.000814867	0.0365519
ADCY8|114	0.093113	1.09759	0.0449329	2.07227	0.0382405	0.229571
ADCY9|115	0.176586	1.19314	0.0667618	2.64501	0.00816886	0.110678
ADCYAP1R1|117	0.0936971	1.09823	0.0510966	1.83373	0.0666949	0.300274
ADCYAP1|116	0.0610508	1.06295	0.0637897	0.957064	0.338535	0.642396
ADC|113451	0.0042022	1.00421	0.072582	0.0578959	0.953832	0.983557
ADD1|118	-0.130145	0.877968	0.0805484	-1.61574	0.10615	0.375604
ADD2|119	0.0650666	1.06723	0.0670364	0.970616	0.33174	0.636919
ADD3|120	0.0886529	1.0927	0.0706378	1.25503	0.209466	0.521034
ADH1A|124	-0.0988201	0.905906	0.0933262	-1.05887	0.28966	0.600538
ADH1B|125	0.0675123	1.06984	0.0735419	0.918012	0.358613	0.656652
ADH1C|126	-0.295121	0.744442	0.194145	-1.52011	0.128485	0.411286
ADH4|127	-0.802079	0.448396	0.467188	-1.71682	0.0860117	0.338143
ADH5|128	-0.0976018	0.90701	0.0881118	-1.1077	0.267989	0.579648
ADH6|130	-0.0400415	0.96075	0.0696626	-0.574791	0.565433	0.798238
ADH7|131	0.0533765	1.05483	0.0825117	0.646896	0.517699	0.766393
ADHFE1|137872	-0.0546399	0.946826	0.0976722	-0.559422	0.575874	0.803753
ADI1|55256	0.0236363	1.02392	0.0774068	0.305352	0.760098	0.897046
ADIG|149685	-0.108202	0.897446	0.098131	-1.10263	0.270188	0.581337
ADIPOQ|9370	0.137607	1.14752	0.0613618	2.24255	0.0249257	0.187468
ADIPOR1|51094	0.166098	1.18069	0.0739507	2.24606	0.0247002	0.187116
ADIPOR2|79602	0.156084	1.16892	0.0623446	2.50357	0.0122946	0.136493
ADK|132	0.13018	1.13903	0.0621761	2.09372	0.0362847	0.224968
ADM2|79924	-0.000136331	0.999864	0.062871	-0.00216843	0.99827	0.99967
ADM|133	0.00890216	1.00894	0.0678739	0.131157	0.895651	0.960306
ADNP2|22850	0.0630052	1.06503	0.0711872	0.885065	0.376122	0.669027
ADNP|23394	-0.0344795	0.966108	0.0764472	-0.451023	0.651973	0.846122
ADORA1|134	0.0858208	1.08961	0.0661111	1.29813	0.194242	0.502229
ADORA2A|135	-0.222262	0.800706	0.114625	-1.93903	0.0524971	0.267318
ADORA2B|136	0.0947699	1.09941	0.0735626	1.28829	0.197645	0.50626
ADORA3|140	0.175394	1.19172	0.0793017	2.21173	0.0269856	0.19469
ADO|84890	-0.00680875	0.993214	0.0814083	-0.0836371	0.933345	0.976428
ADPGK|83440	0.0181805	1.01835	0.0846589	0.21475	0.829962	0.93072
ADPRHL1|113622	0.0752216	1.07812	0.0716773	1.04945	0.293972	0.60434
ADPRHL2|54936	-0.00473029	0.995281	0.0768709	-0.0615356	0.950933	0.983354
ADPRH|141	0.0747278	1.07759	0.0725623	1.02984	0.303084	0.61201
ADRA1A|148	-0.0585366	0.943144	0.135701	-0.431363	0.666204	0.852917
ADRA1B|147	0.143597	1.15442	0.0466312	3.07943	0.002074	0.0574466
ADRA1D|146	0.14862	1.16023	0.0511543	2.90534	0.00366858	0.0744928
ADRA2A|150	0.113721	1.12044	0.066748	1.70374	0.0884304	0.342319
ADRA2B|151	0.202164	1.22405	0.0576014	3.5097	0.000448606	0.0272977
ADRA2C|152	0.131422	1.14045	0.0619949	2.11988	0.0340161	0.217739
ADRB1|153	0.0980086	1.10297	0.0748841	1.3088	0.190601	0.497967
ADRB2|154	-0.088364	0.915428	0.0824477	-1.07176	0.283829	0.59478
ADRB3|155	0.0327604	1.0333	0.0566441	0.578355	0.563024	0.796224
ADRBK1|156	-0.129966	0.878125	0.0858035	-1.5147	0.129849	0.413952
ADRBK2|157	-0.0585993	0.943085	0.083917	-0.6983	0.48499	0.747189
ADRM1|11047	0.0139512	1.01405	0.0774235	0.180193	0.857001	0.944347
ADSL|158	0.209084	1.23255	0.0755108	2.76892	0.00562419	0.0918175
ADSSL1|122622	-0.113095	0.893066	0.0912743	-1.23907	0.215321	0.527587
ADSS|159	0.104918	1.11062	0.0797857	1.315	0.188509	0.496302
AEBP1|165	0.145583	1.15671	0.062509	2.32899	0.0198595	0.17073
AEBP2|121536	0.0897584	1.09391	0.0594661	1.5094	0.131196	0.416133
AEN|64782	0.0755287	1.07845	0.0588173	1.28412	0.199099	0.50844
AES|166	-0.279586	0.756097	0.106337	-2.62924	0.0085577	0.113667
AFAP1L1|134265	0.0386259	1.03938	0.0717649	0.538229	0.590419	0.812368
AFAP1L2|84632	0.0685127	1.07091	0.0707561	0.968294	0.332898	0.637804
AFAP1|60312	0.0673137	1.06963	0.0731514	0.920197	0.35747	0.655777
AFARP1|246182	0.0183385	1.01851	0.0728707	0.251657	0.801306	0.917771
AFF1|4299	-0.203481	0.815886	0.0898305	-2.26516	0.0235027	0.182661
AFF2|2334	-0.0162422	0.983889	0.0669265	-0.242687	0.808248	0.92171
AFF3|3899	0.0444423	1.04544	0.0587785	0.756098	0.449591	0.722849
AFF4|27125	0.00658749	1.00661	0.0737581	0.0893121	0.928834	0.974422
AFG3L1|172	-0.274521	0.759936	0.10823	-2.53646	0.0111981	0.130704
AFG3L2|10939	0.0696949	1.07218	0.0731125	0.953255	0.340461	0.643387
AFMID|125061	0.058011	1.05973	0.0715927	0.810292	0.417772	0.699744
AFM|173	-0.00216019	0.997842	0.119023	-0.0181493	0.98552	0.995968
AFP|174	0.151115	1.16313	0.160915	0.939092	0.347683	0.648856
AFTPH|54812	-0.242415	0.78473	0.0927992	-2.61225	0.00899481	0.116314
AG2|387763	0.115662	1.12262	0.0733824	1.57615	0.114991	0.39159
AGAP11|119385	-0.247394	0.780833	0.112372	-2.20157	0.0276959	0.196248
AGAP1|116987	0.0862196	1.09005	0.0600263	1.43636	0.150899	0.444527
AGAP2|116986	-0.0277212	0.97266	0.0752056	-0.368606	0.712422	0.875388
AGAP3|116988	-0.16986	0.843783	0.0870298	-1.95175	0.0509682	0.263557
AGAP4|119016	-0.439561	0.644319	0.131394	-3.34538	0.000821715	0.036566
AGAP5|729092	-0.248414	0.780037	0.102479	-2.42405	0.0153484	0.15339
AGAP6|414189	-0.482625	0.617161	0.137201	-3.51765	0.000435383	0.0266597
AGAP7|653268	-0.359435	0.698071	0.133417	-2.69407	0.00705859	0.102509
AGAP8|728404	-0.208806	0.811553	0.111613	-1.8708	0.0613727	0.290467
AGA|175	0.133733	1.14309	0.074336	1.79904	0.0720129	0.311539
AGBL1|123624	0.163817	1.178	0.0732933	2.23509	0.0254112	0.189024
AGBL2|79841	-0.248781	0.779751	0.109746	-2.26687	0.0233982	0.18241
AGBL3|340351	-0.200173	0.818589	0.0858453	-2.33179	0.0197117	0.170223
AGBL4|84871	0.0691184	1.07156	0.052745	1.31043	0.190052	0.497338
AGBL5|60509	0.155725	1.1685	0.0696789	2.2349	0.0254239	0.189024
AGER|177	-0.53188	0.587499	0.150391	-3.53665	0.000405235	0.0255364
AGFG1|3267	0.15228	1.16449	0.0713867	2.13317	0.0329109	0.214945
AGFG2|3268	-0.0251151	0.975198	0.0839663	-0.29911	0.764856	0.899842
AGGF1|55109	0.0316284	1.03213	0.074639	0.423751	0.671747	0.855478
AGK|55750	0.0299777	1.03043	0.0800212	0.374621	0.707942	0.87249
AGL|178	0.122669	1.13051	0.0759483	1.61517	0.106275	0.375909
AGMAT|79814	-0.0893897	0.914489	0.0793029	-1.12719	0.259661	0.57183
AGPAT1|10554	0.127016	1.13543	0.0708926	1.79167	0.0731865	0.314381
AGPAT2|10555	-0.0272377	0.97313	0.088807	-0.306707	0.759066	0.89666
AGPAT3|56894	-0.116112	0.890376	0.0774622	-1.49895	0.133888	0.4209
AGPAT4|56895	0.0639832	1.06607	0.0650873	0.983036	0.32559	0.631767
AGPAT5|55326	0.120241	1.12777	0.060419	1.99011	0.0465784	0.252499
AGPAT6|137964	-0.18789	0.828706	0.0934763	-2.01003	0.0444283	0.246049
AGPAT9|84803	0.0254771	1.0258	0.0567659	0.448809	0.653569	0.847008
AGPHD1|123688	-0.0291866	0.971235	0.0730371	-0.399614	0.689441	0.864208
AGPS|8540	0.195172	1.21552	0.0751311	2.59775	0.00938361	0.118957
AGR2|10551	-0.170505	0.843239	0.0917887	-1.85758	0.063229	0.293918
AGR3|155465	0.0299992	1.03045	0.0674351	0.44486	0.656421	0.847714
AGRN|375790	-0.0805039	0.922651	0.0812984	-0.990227	0.322063	0.629261
AGRP|181	0.0457874	1.04685	0.0624605	0.733062	0.46352	0.732119
AGTPBP1|23287	0.0590169	1.06079	0.0760685	0.775838	0.437844	0.713611
AGTR1|185	0.137116	1.14696	0.0602265	2.27666	0.0228063	0.180298
AGTR2|186	0.0353368	1.03597	0.0553362	0.638584	0.523094	0.769363
AGTRAP|57085	0.0810722	1.08445	0.0718903	1.12772	0.259438	0.571727
AGT|183	0.042248	1.04315	0.0552955	0.76404	0.444843	0.719374
AGXT2L1|64850	-0.0662533	0.935894	0.104412	-0.634537	0.525731	0.770919
AGXT2L2|85007	-0.26111	0.770196	0.0905018	-2.88513	0.00391249	0.0771874
AGXT2|64902	-2.18538	0.112435	2.04136	-1.07055	0.284372	0.595343
AGXT|189	-2.85984	0.0572781	1.34714	-2.1229	0.0337621	0.217112
AHCTF1|25909	0.0967815	1.10162	0.0741765	1.30475	0.19198	0.499563
AHCYL1|10768	0.139578	1.14979	0.0673634	2.07202	0.038264	0.2296
AHCYL2|23382	-0.0531069	0.948279	0.0732978	-0.724536	0.468737	0.735001
AHCY|191	0.221383	1.2478	0.0588366	3.76268	0.000168101	0.0159671
AHDC1|27245	0.0571571	1.05882	0.0731262	0.781622	0.434437	0.711408
AHI1|54806	-0.012065	0.988008	0.0887827	-0.135894	0.891905	0.958624
AHNAK2|113146	0.148595	1.1602	0.066178	2.24539	0.0247431	0.187182
AHNAK|79026	0.340363	1.40546	0.068032	5.00298	5.65e-07	0.000785834
AHRR|57491	0.111329	1.11776	0.064774	1.71872	0.0856649	0.337425
AHR|196	-0.0587377	0.942954	0.0845832	-0.694438	0.487408	0.748309
AHSA1|10598	-0.00579461	0.994222	0.0725898	-0.0798267	0.936375	0.977489
AHSA2|130872	-0.272346	0.761591	0.0986251	-2.76143	0.00575495	0.0926291
AHSG|197	-0.337205	0.713762	0.270844	-1.24501	0.213127	0.525274
AHSP|51327	0.040054	1.04087	0.0662093	0.604961	0.545205	0.784572
AICDA|57379	-0.12134	0.885733	0.143167	-0.847544	0.396692	0.684726
AIDA|64853	-0.00465823	0.995353	0.0783052	-0.0594882	0.952563	0.983557
AIF1L|83543	0.199052	1.22025	0.0574244	3.46633	0.000527607	0.0296794
AIF1|199	0.0639862	1.06608	0.0802049	0.797784	0.424996	0.704311
AIFM1|9131	-0.106314	0.899142	0.0766819	-1.38643	0.165615	0.4661
AIFM2|84883	-0.0886055	0.915207	0.0909504	-0.974219	0.329948	0.635636
AIFM3|150209	-0.623537	0.536045	0.350415	-1.77943	0.0751698	0.317171
AIG1|51390	-0.0438189	0.957127	0.0862835	-0.507848	0.61156	0.824161
AIM1L|55057	0.113049	1.11969	0.0734251	1.53965	0.123646	0.404658
AIM1|202	-0.0508429	0.950428	0.0884195	-0.57502	0.565278	0.798078
AIM2|9447	-0.187794	0.828785	0.0851392	-2.20573	0.0274026	0.195508
AIMP1|9255	-0.157444	0.854325	0.0780587	-2.017	0.0436958	0.244145
AIMP2|7965	0.0811472	1.08453	0.0689876	1.17626	0.239492	0.552546
AIPL1|23746	0.00743932	1.00747	0.0802226	0.0927334	0.926115	0.973564
AIP|9049	-0.0300711	0.970376	0.0868687	-0.346167	0.729217	0.883232
AIRE|326	0.0386266	1.03938	0.0501014	0.770968	0.440726	0.716225
AJAP1|55966	-0.010181	0.989871	0.0798252	-0.127541	0.898512	0.961232
AK1|203	0.0265283	1.02688	0.0722421	0.367214	0.71346	0.875476
AK2|204	0.0848839	1.08859	0.0725401	1.17017	0.241934	0.554537
AK3L1|205	0.126435	1.13478	0.0762084	1.65907	0.0971011	0.359514
AK3|50808	-0.308413	0.734612	0.104217	-2.95935	0.00308289	0.0699413
AK5|26289	-0.0318951	0.968608	0.0911236	-0.350021	0.726323	0.881237
AK7|122481	0.118595	1.12591	0.0585681	2.0249	0.0428772	0.241581
AKAP10|11216	0.0945298	1.09914	0.0550432	1.71738	0.0859106	0.338018
AKAP11|11215	-0.00393891	0.996069	0.0787061	-0.0500458	0.960086	0.985678
AKAP12|9590	0.190007	1.20926	0.0711378	2.67098	0.00756311	0.106639
AKAP13|11214	0.0914869	1.0958	0.0693665	1.31889	0.187205	0.494799
AKAP14|158798	-0.0263609	0.973984	0.0773668	-0.340727	0.733309	0.885245
AKAP1|8165	-0.101204	0.903748	0.0817828	-1.23748	0.21591	0.528365
AKAP2|11217	-0.0179157	0.982244	0.0746441	-0.240015	0.810318	0.922639
AKAP3|10566	-0.0362179	0.96443	0.0768898	-0.471036	0.637615	0.838611
AKAP4|8852	0.0761239	1.0791	0.065708	1.15852	0.246652	0.559442
AKAP5|9495	-0.0839949	0.919436	0.0857897	-0.97908	0.327541	0.633228
AKAP6|9472	0.0859266	1.08973	0.0528716	1.62519	0.104121	0.372066
AKAP7|9465	-0.481471	0.617874	0.156235	-3.08171	0.00205818	0.057099
AKAP8L|26993	-0.193932	0.823714	0.0963808	-2.01214	0.0442048	0.245931
AKAP8|10270	-0.158724	0.853232	0.090133	-1.761	0.0782384	0.323246
AKAP9|10142	0.0218872	1.02213	0.0740156	0.295711	0.767451	0.901282
AKD1|221264	-0.114803	0.891542	0.079046	-1.45236	0.146403	0.437702
AKIRIN1|79647	0.0990314	1.1041	0.0653068	1.5164	0.129417	0.41305
AKIRIN2|55122	0.134224	1.14365	0.0765583	1.75323	0.0795625	0.325011
AKNAD1|254268	0.0968133	1.10166	0.0478669	2.02255	0.0431196	0.242208
AKNA|80709	-0.244645	0.782982	0.106244	-2.30269	0.0212964	0.176144
AKR1A1|10327	-0.0561835	0.945366	0.079873	-0.70341	0.4818	0.745261
AKR1B10|57016	0.120292	1.12783	0.0641139	1.87623	0.0606242	0.288202
AKR1B15|441282	0.164435	1.17873	0.0518449	3.17168	0.0015156	0.0492119
AKR1B1|231	0.262782	1.30054	0.0713821	3.68135	0.000232003	0.0191686
AKR1C1|1645	0.138516	1.14857	0.0621833	2.22754	0.025911	0.190824
AKR1C2|1646	0.0973256	1.10222	0.0662048	1.47007	0.141543	0.431
AKR1C3|8644	0.107197	1.11315	0.0669602	1.60091	0.109398	0.380799
AKR1C4|1109	0.00473659	1.00475	0.0666011	0.0711187	0.943303	0.980568
AKR1CL1|340811	-0.0666018	0.935568	0.0843612	-0.789484	0.429829	0.707911
AKR1D1|6718	-0.165695	0.847305	0.13054	-1.2693	0.204334	0.515188
AKR1E2|83592	-0.145489	0.864599	0.0852013	-1.7076	0.0877114	0.341038
AKR7A2|8574	0.182349	1.20003	0.0511771	3.5631	0.0003665	0.02444
AKR7A3|22977	-0.0529787	0.9484	0.0763407	-0.693978	0.487696	0.74836
AKR7L|246181	-0.0909602	0.913054	0.087575	-1.03866	0.298965	0.608641
AKT1S1|84335	0.013987	1.01408	0.0767467	0.182249	0.855387	0.943582
AKT1|207	0.000663869	1.00066	0.0753123	0.00881488	0.992967	0.998593
AKT2|208	-0.0252509	0.975065	0.0872662	-0.289355	0.77231	0.903588
AKT3|10000	0.126266	1.13458	0.068542	1.84217	0.0654499	0.298446
AKTIP|64400	0.0396582	1.04045	0.0730463	0.542919	0.587185	0.810324
ALAD|210	-0.0197804	0.980414	0.0757213	-0.261227	0.793918	0.913777
ALAS1|211	-0.117938	0.888751	0.0892582	-1.32131	0.186397	0.493474
ALAS2|212	0.168538	1.18357	0.0573473	2.93891	0.00329373	0.0708071
ALB|213	-0.519835	0.594618	0.315761	-1.64629	0.0997036	0.36397
ALCAM|214	0.0113876	1.01145	0.0756291	0.150572	0.880314	0.954106
ALDH16A1|126133	-0.0962908	0.9082	0.0849372	-1.13367	0.256933	0.569159
ALDH18A1|5832	0.0960105	1.10077	0.0747378	1.28463	0.198921	0.508119
ALDH1A1|216	-0.0300432	0.970404	0.0619716	-0.484789	0.627826	0.832642
ALDH1A2|8854	0.0259288	1.02627	0.0607282	0.426965	0.669405	0.854115
ALDH1A3|220	0.0601333	1.06198	0.0605627	0.992908	0.320754	0.627913
ALDH1B1|219	0.0311902	1.03168	0.0717916	0.434455	0.663958	0.851418
ALDH1L1|10840	-0.172378	0.841661	0.1005	-1.71521	0.0863074	0.338406
ALDH1L2|160428	0.205233	1.22781	0.051957	3.95006	7.81e-05	0.0105879
ALDH2|217	-0.117187	0.889419	0.0952466	-1.23036	0.218563	0.530656
ALDH3A1|218	0.0188232	1.019	0.0714254	0.263537	0.792137	0.913232
ALDH3A2|224	0.129121	1.13783	0.0578849	2.23064	0.0257048	0.189808
ALDH3B1|221	-0.0720728	0.930463	0.08263	-0.872235	0.38308	0.674076
ALDH3B2|222	0.0592904	1.06108	0.0713697	0.830751	0.406114	0.69167
ALDH4A1|8659	-0.0986831	0.90603	0.0770985	-1.27996	0.200558	0.510426
ALDH5A1|7915	-0.147023	0.863274	0.0926166	-1.58744	0.112413	0.386666
ALDH6A1|4329	0.0503292	1.05162	0.0731046	0.688455	0.491166	0.751227
ALDH7A1|501	-0.0907871	0.913212	0.0819672	-1.1076	0.268033	0.579648
ALDH8A1|64577	-0.0391194	0.961636	0.0883818	-0.442619	0.658042	0.848513
ALDH9A1|223	-0.0204122	0.979795	0.0774287	-0.263626	0.792068	0.913207
ALDOA|226	0.0674965	1.06983	0.0700782	0.963159	0.335468	0.640079
ALDOB|229	-1.19905	0.301481	0.603054	-1.98829	0.0467796	0.253096
ALDOC|230	0.0520513	1.05343	0.0718162	0.724786	0.468584	0.734949
ALG10B|144245	0.0215759	1.02181	0.0688429	0.313407	0.753971	0.894205
ALG10|84920	0.11695	1.12406	0.0723383	1.61671	0.105941	0.37514
ALG11|440138	-0.0128796	0.987203	0.0746867	-0.172449	0.863085	0.946976
ALG12|79087	0.0164405	1.01658	0.0764719	0.214988	0.829777	0.93072
ALG13|79868	-0.186958	0.829479	0.104439	-1.79012	0.0734347	0.314683
ALG14|199857	-0.0166864	0.983452	0.0770647	-0.216524	0.828579	0.930348
ALG1L2|644974	-0.0894998	0.914389	0.0953184	-0.938955	0.347754	0.648856
ALG1L|200810	-0.324313	0.723024	0.144424	-2.24557	0.0247317	0.187182
ALG1|56052	0.323898	1.38251	0.0824097	3.93034	8.48e-05	0.0111997
ALG2|85365	-0.0984278	0.906261	0.0788354	-1.24852	0.21184	0.523905
ALG3|10195	0.1667	1.1814	0.0707731	2.35542	0.018502	0.165641
ALG5|29880	0.0766418	1.07966	0.075136	1.02004	0.307709	0.616177
ALG6|29929	0.0299287	1.03038	0.0789079	0.379287	0.704475	0.871308
ALG8|79053	0.0497756	1.05103	0.058858	0.845689	0.397726	0.68572
ALG9|79796	0.128939	1.13762	0.073217	1.76105	0.0782294	0.323246
ALKBH1|8846	-0.0647118	0.937338	0.0728206	-0.888647	0.374193	0.667607
ALKBH2|121642	-0.170318	0.843396	0.0928253	-1.83483	0.0665314	0.300007
ALKBH3|221120	0.174203	1.1903	0.0773386	2.25247	0.0242925	0.1855
ALKBH4|54784	-0.091162	0.91287	0.0828105	-1.10085	0.270962	0.58223
ALKBH5|54890	0.166281	1.18091	0.0693733	2.3969	0.0165346	0.158758
ALKBH6|84964	-0.143317	0.866479	0.0853051	-1.68005	0.092947	0.351703
ALKBH7|84266	-0.240572	0.786178	0.132506	-1.81556	0.0694381	0.305696
ALKBH8|91801	-0.0539111	0.947516	0.0891755	-0.604551	0.545478	0.784727
ALK|238	-0.12699	0.880742	0.103183	-1.23073	0.218425	0.530615
ALLC|55821	0.0343626	1.03496	0.0569358	0.603533	0.546154	0.785082
ALMS1P|200420	-0.141687	0.867893	0.104662	-1.35376	0.175815	0.47918
ALMS1|7840	0.0294472	1.02988	0.0759935	0.387496	0.698389	0.86841
ALOX12B|242	0.0134284	1.01352	0.061457	0.218501	0.827039	0.929364
ALOX12P2|245	-0.0902209	0.913729	0.0841276	-1.07243	0.283527	0.59478
ALOX12|239	-0.0172622	0.982886	0.0805556	-0.214289	0.830321	0.931016
ALOX15B|247	0.00497062	1.00498	0.068347	0.0727262	0.942024	0.980075
ALOX15|246	0.0187548	1.01893	0.0808681	0.231918	0.816601	0.925353
ALOX5AP|241	-3.74e-05	0.999963	0.0778708	-0.000479763	0.999617	0.999844
ALOX5|240	-0.230173	0.794396	0.0989459	-2.32625	0.0200051	0.17118
ALOXE3|59344	0.0843994	1.08806	0.0498645	1.69257	0.0905365	0.346692
ALPI|248	-0.531458	0.587747	0.845013	-0.628935	0.529392	0.773601
ALPK1|80216	-0.338715	0.712685	0.0899552	-3.76538	0.000166299	0.0158734
ALPK2|115701	0.0893288	1.09344	0.055191	1.61854	0.105547	0.374695
ALPK3|57538	0.0261076	1.02645	0.0655046	0.398562	0.690216	0.864653
ALPL|249	0.239073	1.27007	0.081991	2.91584	0.00354734	0.0731558
ALPPL2|251	-0.116078	0.890406	0.119703	-0.969712	0.33219	0.637183
ALPP|250	0.107214	1.11317	0.0518664	2.06711	0.0387238	0.230943
ALS2CL|259173	-0.378022	0.685216	0.120007	-3.15	0.0016327	0.0510305
ALS2CR11|151254	0.00692314	1.00695	0.0758145	0.0913167	0.927241	0.973964
ALS2CR12|130540	-0.0344929	0.966095	0.0806529	-0.427671	0.66889	0.854059
ALS2CR4|65062	0.0309181	1.0314	0.0775257	0.398811	0.690033	0.864572
ALS2CR8|79800	-0.118781	0.888003	0.0816258	-1.45518	0.145618	0.436643
ALS2|57679	-0.0154652	0.984654	0.0762753	-0.202754	0.839327	0.935317
ALX1|8092	0.127658	1.13617	0.0805596	1.58464	0.113048	0.388162
ALX3|257	0.0866306	1.09049	0.0539888	1.60461	0.108581	0.379427
ALX4|60529	-0.166974	0.846221	0.137378	-1.21544	0.224199	0.53631
AMAC1L2|83650	-0.261515	0.769884	0.106273	-2.46079	0.013863	0.145334
AMAC1L3|643664	-0.247551	0.78071	0.1141	-2.16959	0.0300377	0.205514
AMAC1|146861	-0.0954491	0.908965	0.091025	-1.0486	0.294361	0.604677
AMACR|23600	-0.358909	0.698438	0.153382	-2.33996	0.0192857	0.168215
AMBN|258	0.02311	1.02338	0.0849668	0.271988	0.785631	0.910692
AMBP|259	0.0925428	1.09696	0.0830334	1.11453	0.265054	0.577113
AMBRA1|55626	-0.0369459	0.963728	0.0797922	-0.463027	0.643345	0.841426
AMD1|262	0.120925	1.12854	0.0738686	1.63703	0.101625	0.367199
AMDHD1|144193	0.171714	1.18734	0.0570192	3.01151	0.0025995	0.0646191
AMDHD2|51005	0.100671	1.10591	0.0922473	1.09132	0.275134	0.587375
AMELX|265	0.048643	1.04985	0.0499941	0.972975	0.330566	0.635945
AMELY|266	-0.226167	0.797585	0.165539	-1.36624	0.171864	0.474214
AMFR|267	0.0125885	1.01267	0.0728179	0.172877	0.862748	0.94686
AMHR2|269	0.0576752	1.05937	0.0641146	0.899564	0.368352	0.663876
AMH|268	-0.0314263	0.969062	0.0738383	-0.42561	0.670392	0.854547
AMICA1|120425	-0.0397243	0.961054	0.0783669	-0.506901	0.612224	0.824639
AMIGO1|57463	-0.0170216	0.983123	0.0740312	-0.229924	0.818151	0.925981
AMIGO2|347902	-0.151703	0.859243	0.094124	-1.61174	0.107018	0.376455
AMIGO3|386724	-0.0955656	0.908859	0.0796222	-1.20024	0.230047	0.542454
AMMECR1L|83607	-0.0674462	0.934778	0.0766732	-0.879657	0.379045	0.670952
AMMECR1|9949	0.0399053	1.04071	0.0776777	0.513729	0.607442	0.821529
AMN1|196394	-0.140389	0.86902	0.0805091	-1.74376	0.0812005	0.329335
AMN|81693	-0.152107	0.858896	0.110048	-1.3822	0.166911	0.467859
AMOTL1|154810	0.154156	1.16667	0.0649948	2.37182	0.0177009	0.163818
AMOTL2|51421	0.111135	1.11755	0.0665775	1.66925	0.0950674	0.355991
AMOT|154796	0.132421	1.14159	0.0547878	2.41697	0.0156501	0.154234
AMPD1|270	-0.124011	0.88337	0.0896542	-1.38321	0.166599	0.467438
AMPD2|271	-0.012267	0.987808	0.0710531	-0.172645	0.86293	0.94686
AMPD3|272	-0.148379	0.862104	0.0806886	-1.83891	0.0659289	0.299227
AMPH|273	0.09312	1.09759	0.0617741	1.50743	0.131701	0.417261
AMTN|401138	-0.00665565	0.993367	0.0987889	-0.0673724	0.946285	0.981912
AMT|275	-0.233517	0.791744	0.0989885	-2.35903	0.0183226	0.165257
AMY1A|276	-0.0407268	0.960091	0.0880682	-0.462446	0.643762	0.841641
AMY2A|279	-0.344691	0.708439	0.16159	-2.13312	0.0329149	0.214945
AMY2B|280	-0.690169	0.501491	0.204273	-3.37866	0.00072841	0.0348883
AMZ1|155185	0.100075	1.10525	0.0712243	1.40507	0.160001	0.45821
AMZ2P1|201283	-0.165438	0.847523	0.0860583	-1.92239	0.0545563	0.27267
AMZ2|51321	0.064542	1.06667	0.0702995	0.9181	0.358567	0.656652
ANAPC10|10393	0.0548345	1.05637	0.0859672	0.637854	0.523569	0.76955
ANAPC11|51529	0.124648	1.13275	0.0928082	1.34307	0.179249	0.483224
ANAPC13|25847	-0.0568694	0.944717	0.077723	-0.731693	0.464356	0.732467
ANAPC16|119504	-0.0459081	0.95513	0.0775678	-0.591846	0.553954	0.789973
ANAPC1|64682	0.129282	1.13801	0.0713607	1.81167	0.070038	0.306743
ANAPC2|29882	-0.0556438	0.945876	0.0817451	-0.6807	0.496062	0.753986
ANAPC4|29945	-0.474497	0.622198	0.132518	-3.58064	0.000342753	0.0235003
ANAPC5|51433	0.119896	1.12738	0.0713756	1.67978	0.0929996	0.351765
ANAPC7|51434	-0.116153	0.890339	0.087844	-1.32226	0.186081	0.492975
ANGEL1|23357	0.119529	1.12697	0.0705626	1.69394	0.0902769	0.34597
ANGEL2|90806	-0.302726	0.738802	0.0942642	-3.21146	0.00132062	0.0462503
ANGPT1|284	0.168539	1.18357	0.0501818	3.35856	0.000783509	0.0357028
ANGPT2|285	0.0129572	1.01304	0.0799138	0.162139	0.871196	0.950307
ANGPT4|51378	0.105748	1.11154	0.0551043	1.91905	0.0549779	0.273583
ANGPTL1|9068	0.135372	1.14496	0.052236	2.59154	0.00955466	0.120031
ANGPTL2|23452	0.0981189	1.10309	0.0587753	1.66939	0.0950405	0.355959
ANGPTL3|27329	0.088733	1.09279	0.0542093	1.63686	0.10166	0.367259
ANGPTL4|51129	0.00958179	1.00963	0.0756816	0.126607	0.899252	0.961471
ANGPTL5|253935	0.0789914	1.0822	0.307715	0.256703	0.797408	0.915663
ANGPTL6|83854	-0.166195	0.846881	0.113146	-1.46885	0.141873	0.431446
ANGPTL7|10218	-0.0256488	0.974677	0.0660827	-0.388132	0.697919	0.868252
ANG|283	-0.0972581	0.907322	0.0873769	-1.11309	0.265671	0.578004
ANK1|286	0.145551	1.15668	0.06716	2.16722	0.030218	0.206273
ANK2|287	0.146121	1.15734	0.062282	2.34612	0.0189702	0.167409
ANK3|288	0.0606118	1.06249	0.0744785	0.813815	0.415751	0.698248
ANKAR|150709	-0.115637	0.890799	0.0852196	-1.35693	0.174805	0.47786
ANKDD1A|348094	-0.117978	0.888716	0.0855654	-1.3788	0.167956	0.468276
ANKFN1|162282	-0.0564932	0.945073	0.0915737	-0.616915	0.537291	0.779622
ANKFY1|51479	0.0122426	1.01232	0.0757921	0.161529	0.871677	0.950512
ANKHD1|EIF4EBP3|404734	-0.0219068	0.978331	0.0790477	-0.277134	0.781678	0.908572
ANKHD1|54882	-0.0177442	0.982412	0.0802724	-0.22105	0.825053	0.928489
ANKH|56172	0.151626	1.16372	0.0590002	2.56992	0.0101722	0.12434
ANKIB1|54467	-0.0234861	0.976788	0.0809953	-0.289969	0.77184	0.903346
ANKK1|255239	-0.156956	0.854742	0.0997786	-1.57304	0.115709	0.392321
ANKLE1|126549	-0.0717547	0.930759	0.106074	-0.676462	0.498748	0.75518
ANKLE2|23141	0.0169439	1.01709	0.0751433	0.225487	0.8216	0.927559
ANKMY1|51281	-0.207864	0.812318	0.0826189	-2.51594	0.0118717	0.133776
ANKMY2|57037	-0.12947	0.878561	0.094458	-1.37066	0.170481	0.472003
ANKRA2|57763	-0.191566	0.825665	0.0845929	-2.26456	0.0235395	0.182759
ANKRD10|55608	-0.332952	0.716805	0.098594	-3.377	0.000732811	0.0348883
ANKRD11|29123	-0.117693	0.888969	0.0765896	-1.53666	0.124375	0.405478
ANKRD12|23253	-0.126785	0.880923	0.0900506	-1.40793	0.15915	0.457009
ANKRD13A|88455	0.0519773	1.05335	0.0764269	0.680092	0.496446	0.75402
ANKRD13B|124930	0.0524947	1.0539	0.0668616	0.785125	0.432381	0.709832
ANKRD13C|81573	0.0842307	1.08788	0.0762002	1.10539	0.268992	0.580204
ANKRD13D|338692	-0.184176	0.831789	0.0954733	-1.92908	0.0537206	0.270506
ANKRD16|54522	-0.126295	0.881355	0.0890323	-1.41853	0.156037	0.451934
ANKRD17|26057	-0.00485769	0.995154	0.0843905	-0.0575621	0.954097	0.983597
ANKRD19|138649	-0.117455	0.889181	0.101907	-1.15258	0.249084	0.562033
ANKRD1|27063	0.00412521	1.00413	0.0787893	0.0523575	0.958244	0.98516
ANKRD20A3|441425	0.0178478	1.01801	0.0790689	0.225725	0.821415	0.927559
ANKRD20A4|728747	-0.216429	0.805389	0.168124	-1.28732	0.197983	0.506719
ANKRD20B|729171	-0.062042	0.939843	0.0897172	-0.691528	0.489233	0.749912
ANKRD22|118932	-0.247152	0.781022	0.0909359	-2.71788	0.00657023	0.0987918
ANKRD23|200539	-0.15222	0.8588	0.0919948	-1.65466	0.0979941	0.360924
ANKRD24|170961	0.0392857	1.04007	0.0748855	0.524611	0.599854	0.817612
ANKRD26P1|124149	-0.0433676	0.957559	0.113051	-0.383611	0.701267	0.869418
ANKRD26|22852	0.0781448	1.08128	0.0741493	1.05388	0.291935	0.602876
ANKRD27|84079	-0.135727	0.873081	0.0942308	-1.44037	0.149763	0.442516
ANKRD28|23243	-0.0450113	0.955987	0.0810091	-0.555633	0.578462	0.805042
ANKRD29|147463	0.0536963	1.05516	0.0547159	0.981365	0.326413	0.632398
ANKRD2|26287	-0.0782384	0.924744	0.0812346	-0.963116	0.335489	0.640079
ANKRD30A|91074	0.0262437	1.02659	0.0716645	0.366202	0.714214	0.875901
ANKRD30B|374860	0.0437754	1.04475	0.0763418	0.573414	0.566365	0.798875
ANKRD31|256006	0.0446439	1.04566	0.0609049	0.73301	0.463552	0.732119
ANKRD32|84250	-0.0245908	0.975709	0.0752881	-0.326623	0.743953	0.890421
ANKRD33|341405	0.0542946	1.0558	0.0688458	0.78864	0.430322	0.708426
ANKRD34A|284615	0.106085	1.11192	0.0644104	1.64701	0.0995553	0.363704
ANKRD34B|340120	0.103578	1.10913	0.0642396	1.61237	0.106881	0.376455
ANKRD34C|390616	0.0397341	1.04053	0.0613302	0.647871	0.517068	0.766393
ANKRD35|148741	0.127281	1.13574	0.0557105	2.28468	0.0223316	0.178795
ANKRD36BP1|84832	0.0850497	1.08877	0.0677917	1.25457	0.209634	0.52106
ANKRD36B|57730	-0.0698764	0.932509	0.0855622	-0.816674	0.414115	0.696944
ANKRD36|375248	-0.0539347	0.947494	0.086709	-0.62202	0.533929	0.777437
ANKRD37|353322	0.117786	1.125	0.0686451	1.71586	0.0861874	0.338397
ANKRD39|51239	-0.0276896	0.97269	0.0787555	-0.351589	0.725146	0.880806
ANKRD40|91369	0.0391857	1.03996	0.0680529	0.575812	0.564742	0.7979
ANKRD42|338699	-0.0452563	0.955753	0.0887386	-0.509996	0.610055	0.822833
ANKRD43|134548	0.101449	1.10677	0.0683006	1.48533	0.137456	0.425757
ANKRD44|91526	-0.0755591	0.927225	0.0755653	-0.999918	0.31735	0.625197
ANKRD45|339416	0.0190884	1.01927	0.072293	0.264042	0.791747	0.913207
ANKRD46|157567	-0.0972812	0.907301	0.0977187	-0.995523	0.319482	0.626841
ANKRD49|54851	-0.202922	0.816342	0.0916666	-2.2137	0.0268497	0.194284
ANKRD50|57182	-0.0982766	0.906398	0.0852859	-1.15232	0.24919	0.562033
ANKRD52|283373	0.0730905	1.07583	0.0719625	1.01567	0.309785	0.618489
ANKRD53|79998	0.0273218	1.0277	0.070647	0.386737	0.698951	0.868592
ANKRD54|129138	-0.0802415	0.922893	0.0816487	-0.982766	0.325723	0.631767
ANKRD55|79722	-0.0877655	0.915976	0.0839628	-1.04529	0.295889	0.606174
ANKRD56|345079	0.015273	1.01539	0.0694969	0.219766	0.826054	0.92869
ANKRD57|65124	0.00296094	1.00297	0.0852112	0.0347482	0.97228	0.990729
ANKRD58|347454	-0.308977	0.734198	0.12355	-2.50083	0.0123901	0.137097
ANKRD5|63926	0.0444951	1.0455	0.0620847	0.716685	0.473569	0.738889
ANKRD6|22881	0.0537359	1.05521	0.0732244	0.733852	0.463039	0.731646
ANKRD7|56311	0.128994	1.13768	0.0640253	2.01473	0.0439329	0.244907
ANKRD9|122416	-0.165786	0.847228	0.0926773	-1.78885	0.0736386	0.314886
ANKS1A|23294	-0.0558973	0.945636	0.0783208	-0.713696	0.475415	0.740362
ANKS1B|56899	0.0301537	1.03061	0.0728762	0.413767	0.679045	0.858205
ANKS3|124401	-0.22157	0.80126	0.09462	-2.34169	0.0191968	0.168215
ANKS4B|257629	-1.17971	0.307369	2.14611	-0.549694	0.582529	0.807389
ANKS6|203286	-0.0337171	0.966845	0.0755665	-0.446192	0.655459	0.847364
ANKZF1|55139	-0.20661	0.813337	0.0852535	-2.42348	0.0153727	0.153427
ANLN|54443	0.230655	1.25943	0.0665784	3.46441	0.000531386	0.0297332
ANO10|55129	0.0999469	1.10511	0.0736891	1.35633	0.174994	0.478108
ANO1|55107	0.24795	1.2814	0.0674992	3.67338	0.000239362	0.0193397
ANO2|57101	0.033334	1.0339	0.0670367	0.49725	0.619013	0.828535
ANO3|63982	-0.241219	0.78567	0.118067	-2.04306	0.0410466	0.236872
ANO4|121601	0.00911304	1.00916	0.0700607	0.130073	0.896508	0.960446
ANO5|203859	-0.0501295	0.951106	0.0765446	-0.654905	0.512529	0.763694
ANO6|196527	-0.0378118	0.962894	0.0762434	-0.495936	0.619939	0.828811
ANO7|50636	-0.0545037	0.946955	0.0881306	-0.618443	0.536284	0.779145
ANO8|57719	-0.204136	0.815351	0.100553	-2.03014	0.0423421	0.240558
ANO9|338440	-0.263763	0.768156	0.0955399	-2.76076	0.00576676	0.0926291
ANP32A|8125	0.0305487	1.03102	0.0783013	0.390143	0.69643	0.8674
ANP32B|10541	0.0536524	1.05512	0.0697493	0.769218	0.441764	0.717194
ANP32C|23520	-0.0118169	0.988253	0.0732228	-0.161383	0.871792	0.950584
ANP32D|23519	-0.00482403	0.995188	0.0808018	-0.0597019	0.952393	0.983557
ANP32E|81611	0.0112342	1.0113	0.0687366	0.163439	0.870173	0.95015
ANPEP|290	0.147851	1.15934	0.0536473	2.75599	0.00585147	0.0932397
ANTXR1|84168	0.0859092	1.08971	0.0623935	1.37689	0.168545	0.469087
ANTXR2|118429	0.0603303	1.06219	0.0667145	0.904306	0.365833	0.662142
ANTXRL|195977	-0.118264	0.888462	0.0972338	-1.21628	0.223878	0.536097
ANUBL1|93550	-0.0522758	0.949067	0.0739074	-0.707314	0.479371	0.743474
ANXA10|11199	-0.268654	0.764408	0.117998	-2.27676	0.0228007	0.180298
ANXA11|311	-0.0569158	0.944674	0.0828693	-0.686813	0.4922	0.751747
ANXA13|312	-0.180426	0.834914	0.178506	-1.01076	0.312132	0.620705
ANXA1|301	0.187956	1.20678	0.0563269	3.33688	0.000847237	0.0371563
ANXA2P1|303	0.193123	1.21303	0.0679093	2.84384	0.00445732	0.0819574
ANXA2P2|304	0.226456	1.25415	0.071121	3.18409	0.00145209	0.0484163
ANXA2P3|305	0.0323447	1.03287	0.0690283	0.468571	0.639376	0.839849
ANXA2|302	0.219528	1.24549	0.0703596	3.12008	0.00180801	0.0534227
ANXA3|306	-0.0460164	0.955026	0.0756079	-0.608619	0.542777	0.783627
ANXA4|307	-0.100122	0.904727	0.0825379	-1.21304	0.225114	0.537088
ANXA5|308	0.276518	1.31853	0.0676208	4.08924	4.33e-05	0.0072063
ANXA6|309	0.160526	1.17413	0.0648702	2.47458	0.0133394	0.142403
ANXA7|310	0.109071	1.11524	0.0555771	1.96252	0.0497015	0.26058
ANXA8L1|728113	-0.0675799	0.934653	0.0796505	-0.848454	0.396185	0.684336
ANXA8L2|244	0.00975603	1.0098	0.0706511	0.138088	0.890171	0.958124
ANXA8|653145	-0.0628825	0.939054	0.0737594	-0.852536	0.393917	0.682346
ANXA9|8416	0.0354946	1.03613	0.0743266	0.477549	0.632971	0.835495
AOAH|313	0.0077149	1.00774	0.0789419	0.0977288	0.922148	0.971753
AOC2|314	-0.300811	0.740218	0.116444	-2.58332	0.00978548	0.121597
AOC3|8639	-0.00827703	0.991757	0.068904	-0.120124	0.904385	0.963938
AOX1|316	0.0799787	1.08326	0.0696276	1.14866	0.250695	0.563622
AP1AR|55435	-0.22571	0.797949	0.0862001	-2.61844	0.00883318	0.115544
AP1B1|162	-0.0231988	0.977068	0.079408	-0.292146	0.770175	0.902766
AP1G1|164	-0.00954849	0.990497	0.0783443	-0.121879	0.902995	0.963519
AP1G2|8906	-0.222492	0.800521	0.0962587	-2.3114	0.0208109	0.174397
AP1M1|8907	0.118426	1.12572	0.0792901	1.49358	0.135286	0.422306
AP1M2|10053	-0.0831185	0.920242	0.0799814	-1.03922	0.298701	0.608586
AP1S1|1174	0.00740888	1.00744	0.0752032	0.0985182	0.921521	0.971408
AP1S2|8905	0.0909584	1.09522	0.0740033	1.22911	0.219029	0.530931
AP1S3|130340	-0.0396862	0.961091	0.0803427	-0.493961	0.621333	0.829235
AP2A1|160	0.138399	1.14843	0.0729012	1.89844	0.057638	0.280792
AP2A2|161	0.221324	1.24773	0.07308	3.02852	0.00245753	0.0625722
AP2B1|163	0.209921	1.23358	0.0750768	2.79608	0.00517259	0.0881968
AP2M1|1173	0.113151	1.1198	0.0759513	1.48978	0.136282	0.423978
AP2S1|1175	0.0961214	1.10089	0.0756385	1.2708	0.2038	0.514641
AP3B1|8546	0.148728	1.16036	0.0766266	1.94094	0.0522658	0.266768
AP3B2|8120	0.0544762	1.05599	0.0652134	0.835352	0.403519	0.690208
AP3D1|8943	0.134843	1.14436	0.0705019	1.91261	0.0557973	0.275668
AP3M1|26985	0.0818779	1.08532	0.0736144	1.11225	0.266029	0.578477
AP3M2|10947	-0.140609	0.868829	0.084903	-1.65612	0.0976976	0.36057
AP3S1|1176	-0.0662197	0.935925	0.0862634	-0.767645	0.442698	0.717694
AP3S2|10239	-0.030664	0.969801	0.0719237	-0.426341	0.669859	0.854268
AP4B1|10717	-0.0752094	0.927549	0.0777423	-0.96742	0.333334	0.638156
AP4E1|23431	0.17904	1.19607	0.0716694	2.49813	0.0124849	0.137473
AP4M1|9179	-0.0138158	0.986279	0.0762802	-0.18112	0.856274	0.943971
AP4S1|11154	0.0784591	1.08162	0.064895	1.20902	0.226657	0.539016
APAF1|317	-0.159773	0.852337	0.0807831	-1.9778	0.0479515	0.256573
APBA1|320	0.0499933	1.05126	0.0502388	0.995114	0.319681	0.626871
APBA2|321	-0.0589092	0.942792	0.0783064	-0.752292	0.451876	0.724489
APBA3|9546	-0.164957	0.847931	0.0911989	-1.80876	0.0704888	0.307694
APBB1IP|54518	-0.334581	0.715638	0.135096	-2.47661	0.0132636	0.142218
APBB1|322	0.119898	1.12738	0.0672467	1.78296	0.0745926	0.316469
APBB2|323	0.024951	1.02527	0.0735414	0.339278	0.7344	0.885872
APBB3|10307	-0.192253	0.825098	0.093631	-2.05331	0.040043	0.234282
APC2|10297	-0.0158123	0.984312	0.0918925	-0.172073	0.86338	0.947043
APCDD1L|164284	0.117376	1.12454	0.0497153	2.36097	0.018227	0.165232
APCDD1|147495	0.052466	1.05387	0.0660247	0.794643	0.426821	0.705523
APCS|325	0.0772658	1.08033	0.103227	0.748503	0.454157	0.726026
APC|324	0.0938599	1.09841	0.0775225	1.21074	0.225994	0.53836
APEH|327	0.0138312	1.01393	0.0783079	0.176626	0.859802	0.945628
APEX1|328	0.152098	1.16427	0.0733134	2.07462	0.0380217	0.229071
APEX2|27301	-0.173905	0.840377	0.0838847	-2.07315	0.0381587	0.229471
APH1A|51107	-0.0539823	0.947449	0.0766104	-0.704635	0.481038	0.744593
APH1B|83464	-0.0602591	0.94152	0.0846393	-0.711952	0.476494	0.74148
API5|8539	-0.0585149	0.943164	0.0789678	-0.740997	0.458695	0.729413
APIP|51074	-0.0653133	0.936774	0.0858625	-0.760674	0.446852	0.720588
APITD1|378708	0.0283769	1.02878	0.0751401	0.377653	0.705688	0.871498
APLF|200558	-0.233186	0.792006	0.0844591	-2.76093	0.00576367	0.0926291
APLNR|187	0.125771	1.13402	0.0708881	1.77422	0.0760274	0.318658
APLN|8862	-0.00548213	0.994533	0.069732	-0.0786173	0.937337	0.977903
APLP1|333	0.0165144	1.01665	0.0722631	0.228532	0.819233	0.926496
APLP2|334	0.184314	1.20239	0.0702155	2.62498	0.00866537	0.11469
APOA1BP|128240	-0.00178542	0.998216	0.0831482	-0.0214728	0.982869	0.995134
APOA1|335	-0.438973	0.644698	0.316035	-1.389	0.164832	0.464758
APOA2|336	-0.109763	0.896046	0.166407	-0.659608	0.509505	0.761754
APOA4|337	0.0227021	1.02296	0.0655808	0.346169	0.729216	0.883232
APOA5|116519	0.0374718	1.03818	0.0611145	0.61314	0.539783	0.780997
APOB48R|55911	-0.149291	0.861318	0.106451	-1.40244	0.160783	0.459208
APOBEC1|339	0.208861	1.23227	0.0828481	2.52101	0.0117018	0.133719
APOBEC2|10930	0.0333014	1.03386	0.0651123	0.511445	0.609039	0.822129
APOBEC3A|200315	0.00221844	1.00222	0.0629085	0.0352645	0.971869	0.990564
APOBEC3B|9582	0.106092	1.11192	0.0727157	1.459	0.144566	0.435015
APOBEC3C|27350	-0.162402	0.850099	0.0815262	-1.99203	0.0463681	0.251825
APOBEC3D|140564	-0.298692	0.741788	0.0953628	-3.13217	0.00173522	0.0525629
APOBEC3F|200316	-0.328275	0.720165	0.103387	-3.17522	0.00149725	0.0490627
APOBEC3G|60489	-0.458892	0.631984	0.136648	-3.35819	0.000784541	0.0357028
APOBEC3H|164668	-0.161058	0.851243	0.0950516	-1.69442	0.090185	0.345754
APOBEC4|403314	-0.0191654	0.981017	0.0774569	-0.247433	0.804573	0.919602
APOB|338	-0.0395085	0.961262	0.0987047	-0.40027	0.688958	0.863878
APOC1P1|342	-0.18834	0.828333	0.155	-1.2151	0.224329	0.536426
APOC1|341	-0.0476263	0.95349	0.093811	-0.507684	0.611675	0.824175
APOC2|344	-0.0159291	0.984197	0.0922412	-0.172689	0.862896	0.94686
APOC3|345	-1.33741	0.262526	0.634278	-2.10855	0.0349833	0.220867
APOC4|346	-0.118848	0.887942	0.138699	-0.856881	0.39151	0.680348
APOD|347	-0.0392055	0.961553	0.0787856	-0.497623	0.61875	0.828535
APOE|348	-0.0333528	0.967197	0.0975534	-0.341893	0.732432	0.884643
APOF|319	-0.35059	0.704272	0.167546	-2.0925	0.0363942	0.225251
APOH|350	-0.754323	0.470329	0.370744	-2.03462	0.041889	0.239267
APOL1|8542	-0.366143	0.693403	0.114353	-3.20187	0.00136541	0.0466426
APOL2|23780	-0.48173	0.617714	0.114705	-4.19975	2.67e-05	0.00577669
APOL3|80833	-0.275052	0.759533	0.102885	-2.6734	0.00750861	0.106333
APOL4|80832	-0.281116	0.754941	0.0961592	-2.92344	0.00346185	0.0723274
APOL5|80831	-0.0270847	0.973279	0.0740152	-0.365934	0.714414	0.875901
APOL6|80830	-0.256941	0.773414	0.0882331	-2.91207	0.00359048	0.0737487
APOLD1|81575	0.115727	1.12269	0.0666059	1.73749	0.0823012	0.331795
APOM|55937	-0.0591731	0.942544	0.103232	-0.573203	0.566507	0.798875
APOOL|139322	0.105383	1.11114	0.0717545	1.46867	0.141924	0.431465
APOO|79135	-0.074039	0.928635	0.0794365	-0.932052	0.35131	0.651371
APPBP2|10513	0.0794717	1.08272	0.0714415	1.1124	0.265966	0.578477
APPL1|26060	0.0586588	1.06041	0.0761747	0.770056	0.441267	0.716745
APPL2|55198	-0.0496681	0.951545	0.084837	-0.585454	0.558243	0.792686
APP|351	0.163268	1.17735	0.0659595	2.47527	0.0133135	0.142352
APRT|353	-0.0748813	0.927854	0.0865448	-0.865231	0.386912	0.676868
APTX|54840	-0.105297	0.900057	0.0804676	-1.30856	0.190682	0.497967
AQP10|89872	0.0402956	1.04112	0.0782129	0.515204	0.60641	0.821339
AQP11|282679	-0.0164106	0.983723	0.0833825	-0.196812	0.843975	0.937151
AQP12A|375318	0.0321605	1.03268	0.0796065	0.403993	0.686218	0.862289
AQP12B|653437	-0.0457989	0.955234	0.0882043	-0.519237	0.603596	0.819721
AQP1|358	0.0706852	1.07324	0.0680824	1.03823	0.299163	0.608641
AQP2|359	-0.22988	0.794629	0.162065	-1.41844	0.156062	0.451939
AQP3|360	-0.0406867	0.96013	0.0834507	-0.487554	0.625866	0.8313
AQP4|361	0.0232078	1.02348	0.0524741	0.442272	0.658293	0.848724
AQP5|362	-0.302074	0.739284	0.241887	-1.24882	0.21173	0.523784
AQP6|363	-0.165727	0.847277	0.157299	-1.05358	0.292075	0.602902
AQP7P1|375719	0.0157403	1.01587	0.0702149	0.224173	0.822623	0.927885
AQP7P3|441432	-0.122154	0.885012	0.115337	-1.05911	0.28955	0.600528
AQP7|364	-0.0451248	0.955878	0.0961359	-0.469386	0.638794	0.839395
AQP8|343	-0.212302	0.80872	0.134187	-1.58214	0.113617	0.389362
AQP9|366	0.0416945	1.04258	0.0708729	0.5883	0.556331	0.791241
AQPEP|206338	-0.104515	0.900761	0.121727	-0.858603	0.390559	0.679804
AQR|9716	0.147767	1.15924	0.0742743	1.98948	0.0466486	0.252668
ARAF|369	0.0302733	1.03074	0.0766234	0.395092	0.692775	0.865585
ARAP1|116985	-0.0792509	0.923808	0.101892	-0.777792	0.436692	0.71241
ARAP2|116984	-0.132697	0.87573	0.0874166	-1.51799	0.129017	0.412312
ARAP3|64411	-0.158363	0.85354	0.0912661	-1.73518	0.0827094	0.332614
ARCN1|372	0.253542	1.28858	0.076133	3.33025	0.000867695	0.0377137
ARC|23237	0.0776189	1.08071	0.0670954	1.15684	0.247336	0.560286
AREG|374	-0.0379736	0.962738	0.0857277	-0.442956	0.657797	0.848513
ARF1|375	-0.0165147	0.983621	0.0774738	-0.213164	0.831199	0.931356
ARF3|377	0.0802175	1.08352	0.070553	1.13698	0.255546	0.568335
ARF4|378	0.186789	1.20537	0.0742779	2.51473	0.0119124	0.133847
ARF5|381	-0.0561667	0.945381	0.0804098	-0.698506	0.484861	0.747189
ARF6|382	0.139302	1.14947	0.0705497	1.97453	0.048322	0.257586
ARFGAP1|55738	-0.0113617	0.988703	0.0786825	-0.144399	0.885185	0.955905
ARFGAP2|84364	-0.0398256	0.960957	0.0816167	-0.487959	0.625579	0.831203
ARFGAP3|26286	-0.0237858	0.976495	0.0778193	-0.305654	0.759868	0.897046
ARFGEF1|10565	-0.166665	0.846483	0.0860597	-1.93662	0.0527913	0.268115
ARFGEF2|10564	0.0448697	1.04589	0.0764481	0.58693	0.55725	0.791947
ARFIP1|27236	-0.222124	0.800816	0.0897571	-2.47472	0.013334	0.142403
ARFIP2|23647	0.126915	1.13532	0.0683273	1.85746	0.0632455	0.293918
ARFRP1|10139	-0.0202024	0.98	0.075623	-0.267146	0.789356	0.912133
ARG1|383	0.0454252	1.04647	0.0585911	0.775291	0.438168	0.713915
ARG2|384	-0.105251	0.900098	0.088018	-1.19579	0.231778	0.544706
ARGFXP2|503640	0.121138	1.12878	0.0849246	1.42642	0.153748	0.448304
ARGFX|503582	0.0311032	1.03159	0.0824346	0.377307	0.705945	0.871512
ARGLU1|55082	-0.205042	0.814613	0.0953456	-2.15052	0.0315143	0.210457
ARHGAP10|79658	0.0145272	1.01463	0.0763756	0.190208	0.849147	0.939892
ARHGAP11A|9824	0.125367	1.13356	0.0763566	1.64186	0.10062	0.365536
ARHGAP11B|89839	0.10503	1.11074	0.0746252	1.40744	0.159298	0.457205
ARHGAP12|94134	-0.0886466	0.915169	0.0797191	-1.11199	0.266144	0.578477
ARHGAP15|55843	-0.10591	0.899506	0.0931185	-1.13737	0.255384	0.568335
ARHGAP17|55114	-0.00727229	0.992754	0.0712061	-0.10213	0.918653	0.97001
ARHGAP18|93663	0.14744	1.15886	0.0751049	1.96312	0.0496319	0.260564
ARHGAP19|84986	0.148833	1.16048	0.0665203	2.23741	0.0252596	0.188867
ARHGAP1|392	0.0635732	1.06564	0.0718018	0.885399	0.375942	0.668956
ARHGAP20|57569	0.0561929	1.0578	0.061436	0.914658	0.360371	0.657909
ARHGAP21|57584	0.188452	1.20738	0.0717658	2.62593	0.00864134	0.114543
ARHGAP22|58504	0.0473569	1.0485	0.0729563	0.649113	0.516265	0.765736
ARHGAP23|57636	0.0427918	1.04372	0.0796347	0.537351	0.591025	0.812743
ARHGAP24|83478	0.1117	1.11818	0.0701388	1.59256	0.11126	0.384747
ARHGAP25|9938	-0.167994	0.845359	0.0994178	-1.68978	0.0910701	0.348091
ARHGAP26|23092	-0.175036	0.839427	0.089723	-1.95085	0.0510747	0.263714
ARHGAP27|201176	-0.192267	0.825087	0.0858568	-2.23939	0.0251307	0.188391
ARHGAP28|79822	0.130379	1.13926	0.063933	2.0393	0.0414197	0.237913
ARHGAP29|9411	0.174655	1.19084	0.0567646	3.07682	0.00209221	0.0577046
ARHGAP30|257106	-0.180181	0.835119	0.0949531	-1.89758	0.0577509	0.280991
ARHGAP31|57514	0.144164	1.15507	0.0661385	2.17973	0.0292778	0.202449
ARHGAP32|9743	-0.0381835	0.962536	0.0854432	-0.446887	0.654956	0.847243
ARHGAP33|115703	-0.0452056	0.955801	0.0851365	-0.530977	0.595434	0.814836
ARHGAP36|158763	0.122391	1.1302	0.0522773	2.34118	0.019223	0.168215
ARHGAP39|80728	0.00841879	1.00845	0.0746719	0.112744	0.910234	0.966178
ARHGAP42|143872	-0.02313	0.977135	0.0950605	-0.243319	0.807758	0.921474
ARHGAP4|393	-0.039344	0.96142	0.0822504	-0.478344	0.632405	0.8352
ARHGAP5|394	0.128732	1.13739	0.0739972	1.73969	0.081914	0.331286
ARHGAP6|395	-0.159764	0.852345	0.096449	-1.65646	0.0976288	0.360453
ARHGAP8|23779	0.032695	1.03323	0.0774899	0.421926	0.673079	0.85612
ARHGAP9|64333	-0.162747	0.849806	0.0909414	-1.78958	0.0735207	0.314802
ARHGDIA|396	0.168089	1.18304	0.0788112	2.1328	0.0329407	0.214945
ARHGDIB|397	-0.211236	0.809583	0.093474	-2.25983	0.0238316	0.183691
ARHGDIG|398	0.000398375	1.0004	0.0637258	0.00625139	0.995012	0.998747
ARHGEF10L|55160	-0.245143	0.782593	0.094677	-2.58926	0.00961834	0.120506
ARHGEF10|9639	0.106787	1.1127	0.0675502	1.58085	0.113913	0.38962
ARHGEF11|9826	-0.114822	0.891525	0.0784389	-1.46384	0.143238	0.433295
ARHGEF12|23365	-0.00924753	0.990795	0.0784983	-0.117805	0.906222	0.964584
ARHGEF15|22899	0.0425332	1.04345	0.0710508	0.598631	0.549419	0.786754
ARHGEF16|27237	-0.130627	0.877545	0.0842943	-1.54965	0.121226	0.400839
ARHGEF17|9828	0.134857	1.14437	0.0662915	2.0343	0.0419213	0.239312
ARHGEF18|23370	-0.212539	0.808529	0.0951296	-2.2342	0.0254699	0.189113
ARHGEF19|128272	0.00483561	1.00485	0.0786691	0.0614678	0.950987	0.983358
ARHGEF1|9138	-0.0757516	0.927046	0.0770734	-0.98285	0.325681	0.631767
ARHGEF2|9181	0.0303606	1.03083	0.080523	0.377043	0.706142	0.871545
ARHGEF33|100271715	-0.0201018	0.980099	0.0882576	-0.227763	0.81983	0.926828
ARHGEF35|445328	0.0797865	1.08306	0.0694009	1.14965	0.25029	0.563167
ARHGEF37|389337	0.0305865	1.03106	0.075022	0.4077	0.683494	0.860751
ARHGEF38|54848	-0.0810508	0.922147	0.0806284	-1.00524	0.314782	0.622746
ARHGEF3|50650	-0.0291831	0.971239	0.0784587	-0.371955	0.709926	0.873649
ARHGEF4|50649	0.175816	1.19222	0.0661881	2.65631	0.00790019	0.108942
ARHGEF5|7984	0.0788859	1.08208	0.0684033	1.15325	0.248809	0.561783
ARHGEF6|9459	-0.0401033	0.96069	0.079266	-0.505933	0.612904	0.824955
ARHGEF7|8874	-0.102015	0.903016	0.0858141	-1.18879	0.234521	0.546982
ARHGEF9|23229	0.0473944	1.04854	0.0804188	0.589345	0.55563	0.790763
ARID1A|8289	-0.0598483	0.941907	0.0793208	-0.75451	0.450543	0.723485
ARID1B|57492	-0.062397	0.93951	0.0790239	-0.789597	0.429763	0.707863
ARID2|196528	-0.0810393	0.922157	0.0805555	-1.00601	0.314413	0.622306
ARID3A|1820	0.197633	1.21852	0.0500381	3.94964	7.83e-05	0.0105879
ARID3B|10620	0.170504	1.1859	0.0774578	2.20124	0.0277187	0.196248
ARID3C|138715	0.0345748	1.03518	0.0631422	0.54757	0.583987	0.808379
ARID4A|5926	-0.103282	0.901873	0.0789276	-1.30856	0.190682	0.497967
ARID4B|51742	-0.135803	0.873015	0.0836503	-1.62346	0.104492	0.372743
ARID5A|10865	-0.0512761	0.950016	0.0844875	-0.606907	0.543913	0.784407
ARID5B|84159	0.111022	1.11742	0.0740789	1.4987	0.133952	0.4209
ARIH1|25820	0.155347	1.16806	0.0928631	1.67286	0.0943556	0.354484
ARIH2|10425	-0.112437	0.893653	0.0903167	-1.24492	0.21316	0.525274
ARL10|285598	0.198442	1.2195	0.0674833	2.9406	0.00327574	0.0706415
ARL11|115761	0.106881	1.1128	0.0689608	1.54989	0.121169	0.400782
ARL13A|392509	0.0577726	1.05947	0.0783537	0.73733	0.460922	0.730775
ARL13B|200894	0.0914352	1.09575	0.0691183	1.32288	0.185875	0.492565
ARL14|80117	-0.190348	0.826671	0.114332	-1.66488	0.0959376	0.357599
ARL15|54622	0.0497443	1.051	0.0624581	0.796443	0.425775	0.704691
ARL16|339231	-0.0539265	0.947502	0.0843265	-0.639497	0.5225	0.769183
ARL17A|51326	-0.057426	0.944192	0.0859859	-0.667854	0.504227	0.75884
ARL17B|641522	0.00911682	1.00916	0.0754294	0.120866	0.903798	0.963851
ARL1|400	-0.0399408	0.960846	0.0768141	-0.519967	0.603086	0.819376
ARL2BP|23568	0.0352369	1.03587	0.0780613	0.4514	0.651702	0.845872
ARL2|402	0.143381	1.15417	0.0718724	1.99493	0.04605	0.250751
ARL3|403	0.145818	1.15699	0.0710804	2.05145	0.0402231	0.234709
ARL4A|10124	0.168044	1.18299	0.0644991	2.60537	0.0091774	0.117239
ARL4C|10123	0.237658	1.26828	0.0649648	3.65827	0.000253926	0.0199373
ARL4D|379	0.117821	1.12504	0.0682946	1.72519	0.084493	0.335718
ARL5A|26225	0.00273009	1.00273	0.0768135	0.0355418	0.971648	0.990564
ARL5B|221079	0.0512509	1.05259	0.0805951	0.635906	0.524838	0.770247
ARL5C|390790	-0.0713016	0.931181	0.0927117	-0.769068	0.441853	0.717279
ARL6IP1|23204	-0.136118	0.87274	0.0834916	-1.63031	0.103035	0.370455
ARL6IP4|51329	-0.0935415	0.9107	0.101459	-0.921965	0.356547	0.655226
ARL6IP5|10550	-0.0577303	0.943905	0.0806701	-0.715635	0.474217	0.739466
ARL6IP6|151188	0.0633225	1.06537	0.0738793	0.857107	0.391386	0.680348
ARL6|84100	0.040338	1.04116	0.0743649	0.542434	0.58752	0.810691
ARL8A|127829	0.0319452	1.03246	0.0767225	0.416374	0.677136	0.857321
ARL8B|55207	0.0422172	1.04312	0.0749057	0.563604	0.573024	0.802959
ARL9|132946	-0.0283504	0.972048	0.0860494	-0.329467	0.741803	0.888944
ARMC10|83787	0.048721	1.04993	0.0775663	0.628121	0.529925	0.773922
ARMC1|55156	0.0456745	1.04673	0.0783706	0.582801	0.560027	0.793772
ARMC2|84071	0.0512641	1.0526	0.0576673	0.888964	0.374023	0.667568
ARMC3|219681	0.0707674	1.07333	0.070281	1.00692	0.313973	0.622306
ARMC4|55130	0.0835746	1.08717	0.0601742	1.38888	0.16487	0.464798
ARMC5|79798	-0.00425749	0.995752	0.0822757	-0.0517467	0.958731	0.985308
ARMC6|93436	0.0392455	1.04003	0.0795822	0.493145	0.62191	0.829414
ARMC7|79637	-0.110324	0.895544	0.0806474	-1.36798	0.171319	0.473251
ARMC8|25852	0.0842437	1.08789	0.081281	1.03645	0.299992	0.609045
ARMC9|80210	0.222851	1.24963	0.0641158	3.47576	0.000509412	0.0290198
ARMCX1|51309	0.0925955	1.09702	0.073293	1.26336	0.20646	0.518065
ARMCX2|9823	0.0451845	1.04622	0.0747458	0.60451	0.545505	0.784727
ARMCX3|51566	-0.136165	0.872698	0.0800572	-1.70085	0.0889712	0.342825
ARMCX5|64860	0.00567898	1.0057	0.075494	0.0752243	0.940036	0.979316
ARMCX6|54470	-0.105312	0.900044	0.0810325	-1.29963	0.193729	0.501709
ARMS2|387715	-0.0594489	0.942284	0.106026	-0.5607	0.575002	0.803348
ARNT2|9915	0.0495881	1.05084	0.0765751	0.647575	0.517259	0.766393
ARNTL2|56938	0.0302295	1.03069	0.0635079	0.475996	0.634077	0.835944
ARNTL|406	0.021615	1.02185	0.0774189	0.279196	0.780094	0.907981
ARNT|405	-0.000536727	0.999463	0.0731444	-0.0073379	0.994145	0.998593
ARPC1A|10552	-0.00591201	0.994105	0.075098	-0.078724	0.937252	0.97788
ARPC1B|10095	0.0285329	1.02894	0.0779852	0.365875	0.714458	0.875901
ARPC2|10109	-0.0379293	0.962781	0.0786657	-0.482158	0.629694	0.833882
ARPC3|10094	-0.234864	0.790678	0.101561	-2.31255	0.0207474	0.174192
ARPC4|10093	-0.149726	0.860944	0.119003	-1.25817	0.208331	0.519796
ARPC5L|81873	-0.0547364	0.946735	0.0738338	-0.741346	0.458484	0.729351
ARPC5|10092	0.0591031	1.06089	0.0765568	0.772016	0.440105	0.715714
ARPM1|84517	-0.000118368	0.999882	0.0775416	-0.00152651	0.998782	0.999758
ARPP19|10776	0.0171757	1.01732	0.0709538	0.242069	0.808727	0.921887
ARPP21|10777	-0.0786433	0.92437	0.13125	-0.599187	0.549048	0.786609
ARR3|407	0.0373803	1.03809	0.0694502	0.538232	0.590417	0.812368
ARRB1|408	0.0191149	1.0193	0.0785984	0.243197	0.807853	0.921474
ARRB2|409	0.151746	1.16386	0.0748768	2.02661	0.0427022	0.241176
ARRDC1|92714	-0.107845	0.897767	0.087002	-1.23957	0.215135	0.527512
ARRDC2|27106	-0.371979	0.689369	0.111269	-3.34305	0.000828627	0.0367286
ARRDC3|57561	0.0820067	1.08546	0.0744534	1.10145	0.270701	0.581926
ARRDC4|91947	0.0961949	1.10097	0.0659554	1.45848	0.144707	0.435306
ARRDC5|645432	-0.0761616	0.926666	0.0742603	-1.0256	0.305079	0.613823
ARSA|410	0.0580268	1.05974	0.0805893	0.720031	0.471506	0.7374
ARSB|411	0.174564	1.19073	0.0684156	2.55152	0.0107255	0.128048
ARSD|414	-0.219655	0.802796	0.083769	-2.62215	0.00873781	0.114964
ARSE|415	0.00451734	1.00453	0.0680723	0.0663609	0.94709	0.982093
ARSF|416	0.0174572	1.01761	0.0702396	0.248538	0.803719	0.919075
ARSG|22901	0.073583	1.07636	0.0726558	1.01276	0.311174	0.619929
ARSH|347527	-0.0899259	0.913999	0.0838035	-1.07306	0.283246	0.594602
ARSI|340075	0.193047	1.21294	0.0656109	2.94229	0.00325791	0.0706415
ARSJ|79642	0.112814	1.11942	0.0717429	1.57247	0.115841	0.392357
ARSK|153642	0.194891	1.21518	0.0774562	2.51615	0.0118645	0.133773
ART1|417	-0.241622	0.785353	0.140217	-1.7232	0.0848532	0.336315
ART3|419	-0.166812	0.846358	0.132921	-1.25497	0.209489	0.521034
ART4|420	0.0565129	1.05814	0.0540704	1.04517	0.295943	0.606174
ART5|116969	0.0147967	1.01491	0.0731564	0.202262	0.839712	0.935317
ARTN|9048	0.00931984	1.00936	0.0726752	0.12824	0.897959	0.960982
ARV1|64801	-0.191887	0.8254	0.0868608	-2.20913	0.0271657	0.195031
ARVCF|421	-0.206505	0.813422	0.0941314	-2.19379	0.0282502	0.198087
ARX|170302	0.00321494	1.00322	0.0641124	0.0501453	0.960007	0.985678
AR|367	-0.0760164	0.926801	0.0807999	-0.940799	0.346808	0.648502
AS3MT|57412	0.0221479	1.02239	0.0689875	0.321042	0.748178	0.892133
ASAH1|427	-0.0313831	0.969104	0.0786811	-0.398864	0.689993	0.864572
ASAH2B|653308	0.0188223	1.019	0.0701487	0.268319	0.788454	0.911752
ASAH2|56624	-0.0566683	0.944907	0.072447	-0.782204	0.434095	0.711087
ASAM|79827	0.11679	1.12388	0.0588699	1.98386	0.0472713	0.254977
ASAP1IT1|29065	-0.000144063	0.999856	0.0827742	-0.00174043	0.998611	0.999758
ASAP1|50807	0.136436	1.14618	0.0605499	2.25328	0.0242417	0.185184
ASAP2|8853	0.0713838	1.07399	0.0703537	1.01464	0.310277	0.619003
ASAP3|55616	0.127288	1.13574	0.0696412	1.82777	0.0675835	0.302072
ASB10|136371	0.105791	1.11159	0.0721442	1.46638	0.142545	0.432251
ASB12|142689	-0.192915	0.824552	0.101732	-1.89632	0.0579178	0.281592
ASB13|79754	-0.271215	0.762452	0.0959303	-2.82721	0.00469557	0.0842882
ASB14|142686	-0.0491195	0.952067	0.0789634	-0.622054	0.533906	0.777437
ASB15|142685	-0.335628	0.714889	0.131795	-2.54659	0.010878	0.128998
ASB16|92591	-0.248777	0.779754	0.0979114	-2.54084	0.0110587	0.13019
ASB1|51665	0.0464764	1.04757	0.0750608	0.619184	0.535795	0.779013
ASB2|51676	-0.0670092	0.935187	0.0927613	-0.722383	0.470059	0.736358
ASB3|51130	0.115158	1.12205	0.0730001	1.5775	0.114681	0.391011
ASB4|51666	0.0400425	1.04086	0.0522941	0.765716	0.443845	0.718702
ASB5|140458	-0.00703529	0.992989	0.0703991	-0.0999344	0.920396	0.970906
ASB6|140459	-0.113046	0.89311	0.0798469	-1.41578	0.156839	0.453246
ASB7|140460	-0.144154	0.865754	0.078272	-1.84171	0.0655175	0.298446
ASB8|140461	-0.115235	0.891157	0.0911691	-1.26396	0.206243	0.517787
ASB9|140462	-0.0128269	0.987255	0.073664	-0.174127	0.861765	0.946542
ASCC1|51008	0.104527	1.11018	0.0474411	2.20329	0.0275742	0.19603
ASCC2|84164	-0.193652	0.823945	0.094422	-2.05092	0.0402749	0.23475
ASCC3|10973	0.151056	1.16306	0.0711233	2.12386	0.0336819	0.216883
ASCL1|429	0.0190578	1.01924	0.0551471	0.345581	0.729658	0.883628
ASCL2|430	0.0527187	1.05413	0.0684905	0.769723	0.441464	0.716946
ASCL3|56676	0.297743	1.34682	0.0703599	4.23172	2.32e-05	0.0054897
ASCL4|121549	-0.0526092	0.948751	0.106439	-0.494265	0.621119	0.829235
ASF1A|25842	-0.086372	0.917253	0.0847643	-1.01897	0.308219	0.616882
ASF1B|55723	-0.0220859	0.978156	0.0745742	-0.29616	0.767108	0.901282
ASFMR1|100126270	0.0124474	1.01252	0.063391	0.196359	0.844329	0.937292
ASGR1|432	-0.106716	0.898781	0.0818143	-1.30437	0.192109	0.499588
ASGR2|433	0.118574	1.12589	0.0672535	1.7631	0.0778843	0.322832
ASH1L|55870	-0.00623734	0.993782	0.0755329	-0.0825778	0.934187	0.976776
ASH2L|9070	0.0119	1.01197	0.0758525	0.156884	0.875336	0.951872
ASIP|434	0.107625	1.11363	0.0547443	1.96596	0.0493035	0.25975
ASL|435	0.075007	1.07789	0.094761	0.791539	0.42863	0.706618
ASMTL|8623	-0.00590652	0.994111	0.0728509	-0.0810769	0.935381	0.977173
ASMT|438	-0.162956	0.849628	0.117257	-1.38974	0.164608	0.464597
ASNA1|439	0.182703	1.20046	0.0725875	2.517	0.0118359	0.133729
ASNSD1|54529	-0.0232295	0.977038	0.0799185	-0.290665	0.771307	0.903338
ASNS|440	0.0115728	1.01164	0.0664278	0.174217	0.861695	0.946542
ASPA|443	-0.026356	0.973988	0.0849185	-0.310368	0.756281	0.895216
ASPDH|554235	0.000348674	1.00035	0.0659207	0.00528929	0.99578	0.999063
ASPG|374569	0.0623196	1.0643	0.0636861	0.978542	0.327806	0.63349
ASPHD1|253982	0.0741175	1.07693	0.0679769	1.09033	0.275566	0.587548
ASPHD2|57168	-0.151852	0.859116	0.0892202	-1.70199	0.0887572	0.342825
ASPH|444	0.0124492	1.01253	0.0749657	0.166066	0.868105	0.949359
ASPM|259266	0.185539	1.20387	0.0626858	2.95983	0.00307813	0.0699413
ASPN|54829	0.0769366	1.07997	0.0536686	1.43355	0.151701	0.446138
ASPRV1|151516	0.103553	1.10911	0.0568031	1.82302	0.0683007	0.303706
ASPSCR1|79058	0.0909774	1.09524	0.0468602	1.94146	0.0522019	0.266652
ASRGL1|80150	0.0797211	1.08299	0.0763324	1.04439	0.296303	0.606355
ASS1|445	0.057633	1.05933	0.0688999	0.836474	0.402888	0.689795
ASTE1|28990	-0.140853	0.868617	0.0816518	-1.72505	0.0845192	0.335718
ASTL|431705	-0.197354	0.8209	0.12501	-1.57871	0.114403	0.39061
ASTN1|460	-0.0348029	0.965796	0.0940712	-0.369963	0.71141	0.874586
ASTN2|23245	-0.0254121	0.974908	0.0762114	-0.333442	0.7388	0.887198
ASXL1|171023	-0.0749826	0.92776	0.0759459	-0.987315	0.323488	0.630842
ASXL2|55252	0.163521	1.17765	0.0752735	2.17237	0.0298282	0.204479
ASXL3|80816	0.0382642	1.03901	0.0482391	0.793221	0.427649	0.706009
ASZ1|136991	0.0461968	1.04728	0.0502875	0.918654	0.358276	0.656652
ATAD1|84896	0.0760594	1.07903	0.0690539	1.10145	0.270701	0.581926
ATAD2B|54454	-0.0355975	0.965029	0.0772261	-0.460951	0.644834	0.842246
ATAD2|29028	0.0237671	1.02405	0.0744269	0.319334	0.749473	0.892519
ATAD3A|55210	0.170775	1.18622	0.0634697	2.69066	0.00713114	0.103113
ATAD3B|83858	-0.0680634	0.934201	0.0818698	-0.831362	0.405769	0.691505
ATAD3C|219293	-0.240278	0.786409	0.0987749	-2.43258	0.0149915	0.151723
ATAD5|79915	0.0181841	1.01835	0.0768132	0.236732	0.812865	0.924168
ATCAY|85300	-0.000175464	0.999825	0.0808503	-0.00217023	0.998268	0.99967
ATE1|11101	0.10634	1.1122	0.079926	1.33049	0.183358	0.488486
ATF1|466	-0.0399778	0.960811	0.071357	-0.56025	0.575309	0.803501
ATF2|1386	0.134951	1.14448	0.0764014	1.76633	0.0773398	0.321649
ATF3|467	0.0465615	1.04766	0.0951802	0.489194	0.624705	0.830619
ATF4|468	0.0218689	1.02211	0.0714433	0.306102	0.759527	0.896878
ATF5|22809	-0.0101583	0.989893	0.0839906	-0.120946	0.903734	0.963851
ATF6B|1388	-0.120287	0.886666	0.0827551	-1.45352	0.146078	0.437152
ATF6|22926	0.206936	1.2299	0.0613394	3.37362	0.000741862	0.0349771
ATF7IP2|80063	-0.399957	0.670349	0.138845	-2.88061	0.0039691	0.0778481
ATF7IP|55729	0.126358	1.13469	0.0751678	1.68101	0.0927602	0.351543
ATF7|11016	0.154535	1.16711	0.0751636	2.05598	0.0397847	0.233129
ATG10|83734	0.0271805	1.02755	0.0715225	0.380027	0.703925	0.871125
ATG12|9140	-0.0972894	0.907293	0.0865874	-1.1236	0.261184	0.573433
ATG16L1|55054	-0.0417155	0.959143	0.072798	-0.573031	0.566624	0.798875
ATG16L2|89849	-0.120513	0.886466	0.110408	-1.09152	0.275043	0.587369
ATG2A|23130	0.00851196	1.00855	0.0785271	0.108395	0.913682	0.967553
ATG2B|55102	0.0366467	1.03733	0.0752025	0.487307	0.62604	0.831358
ATG3|64422	0.0396598	1.04046	0.0725376	0.546748	0.584552	0.808529
ATG4A|115201	-0.0611445	0.940687	0.0850172	-0.719202	0.472017	0.737643
ATG4B|23192	-0.239911	0.786698	0.100496	-2.38727	0.0169739	0.160813
ATG4C|84938	0.142829	1.15353	0.0706015	2.02303	0.0430702	0.242038
ATG4D|84971	-0.181477	0.834038	0.0920828	-1.9708	0.0487468	0.258585
ATG5|9474	-0.156512	0.855121	0.143789	-1.08848	0.276384	0.588298
ATG7|10533	0.0416796	1.04256	0.086731	0.480563	0.630827	0.834197
ATG9A|79065	0.222022	1.2486	0.0781927	2.83942	0.00451961	0.0826797
ATG9B|285973	-0.0244302	0.975866	0.0977141	-0.250017	0.802574	0.918522
ATHL1|80162	-0.0267803	0.973575	0.0796325	-0.336299	0.736645	0.886284
ATIC|471	0.243152	1.27526	0.0807584	3.01086	0.00260507	0.0646191
ATL1|51062	0.105953	1.11177	0.0647664	1.63593	0.101855	0.36769
ATL2|64225	0.0106265	1.01068	0.0698534	0.152126	0.879088	0.953414
ATL3|25923	0.0507646	1.05208	0.0820908	0.618396	0.536314	0.779145
ATMIN|23300	0.00370891	1.00372	0.0720708	0.051462	0.958957	0.985308
ATM|472	-0.0323881	0.968131	0.0789315	-0.410332	0.681563	0.859546
ATN1|1822	-0.069988	0.932405	0.0813542	-0.860288	0.38963	0.679145
ATOH1|474	0.0866114	1.09047	0.0506091	1.71138	0.0870114	0.339495
ATOH7|220202	-0.00477661	0.995235	0.0793524	-0.0601949	0.952	0.983557
ATOH8|84913	-0.366804	0.692945	0.130142	-2.81848	0.00482514	0.0852587
ATOX1|475	0.0194908	1.01968	0.0764455	0.254963	0.798751	0.916571
ATP10A|57194	0.0225072	1.02276	0.0589552	0.381768	0.702633	0.87028
ATP10B|23120	-0.034234	0.966345	0.0748205	-0.457548	0.647277	0.843603
ATP10D|57205	0.130432	1.13932	0.0624977	2.08698	0.0368897	0.226564
ATP11A|23250	0.162027	1.17589	0.067977	2.38355	0.0171464	0.161377
ATP11B|23200	0.0490983	1.05032	0.0764197	0.642482	0.520561	0.76843
ATP11C|286410	-0.0760519	0.926768	0.0841612	-0.903645	0.366183	0.662362
ATP12A|479	0.193205	1.21313	0.0540639	3.57363	0.000352061	0.0238032
ATP13A1|57130	0.0274182	1.0278	0.0835353	0.328223	0.742743	0.889508
ATP13A2|23400	0.186118	1.20457	0.0746764	2.49233	0.0126908	0.138929
ATP13A3|79572	-0.00751003	0.992518	0.07619	-0.0985697	0.92148	0.971408
ATP13A4|84239	0.196001	1.21653	0.054784	3.5777	0.000346627	0.0235997
ATP13A5|344905	0.0464613	1.04756	0.0718223	0.646892	0.517702	0.766393
ATP1A1|476	0.207507	1.23061	0.0671075	3.09216	0.00198705	0.0563199
ATP1A2|477	0.0456798	1.04674	0.0509609	0.896369	0.370056	0.664428
ATP1A3|478	0.0614379	1.06336	0.0716781	0.857136	0.39137	0.680348
ATP1A4|480	-0.244938	0.782753	0.110674	-2.21315	0.0268875	0.194341
ATP1B1|481	0.010244	1.0103	0.078696	0.130172	0.896431	0.960446
ATP1B2|482	0.0233103	1.02358	0.0695886	0.334973	0.737646	0.886687
ATP1B3|483	0.12637	1.1347	0.0621785	2.03238	0.0421157	0.239861
ATP2A1|487	-0.170583	0.843173	0.104985	-1.62482	0.104201	0.372224
ATP2A2|488	0.0794757	1.08272	0.0723219	1.09892	0.271805	0.583278
ATP2A3|489	0.0654795	1.06767	0.133314	0.491168	0.623308	0.829827
ATP2B1|490	-0.139501	0.869792	0.0817614	-1.70619	0.0879717	0.34151
ATP2B2|491	0.0579878	1.0597	0.0733585	0.790471	0.429253	0.707381
ATP2B3|492	0.0731953	1.07594	0.0607027	1.2058	0.227895	0.540507
ATP2B4|493	0.185913	1.20432	0.0666279	2.79032	0.00526566	0.0886964
ATP2C1|27032	0.0388057	1.03957	0.0753909	0.514726	0.606745	0.82148
ATP2C2|9914	-0.116702	0.88985	0.0833856	-1.39955	0.161649	0.460291
ATP4A|495	-0.00444392	0.995566	0.0677842	-0.0655599	0.947728	0.982336
ATP4B|496	-0.0782551	0.924728	0.0951474	-0.822462	0.410814	0.695064
ATP5A1|498	0.136337	1.14607	0.0689751	1.97661	0.048086	0.256902
ATP5B|506	0.128203	1.13678	0.0733947	1.74677	0.0806776	0.328034
ATP5C1|509	-0.0802079	0.922925	0.0751551	-1.06723	0.285868	0.596807
ATP5D|513	-0.092637	0.911524	0.119181	-0.777282	0.436992	0.712835
ATP5EP2|432369	-0.103115	0.902023	0.0867185	-1.18908	0.234408	0.546982
ATP5E|514	-0.0454556	0.955562	0.0847628	-0.536268	0.591773	0.812765
ATP5F1|515	0.093561	1.09808	0.0773092	1.21022	0.226195	0.538707
ATP5G1|516	0.0746244	1.07748	0.0777393	0.959932	0.337089	0.641279
ATP5G2|517	-0.111816	0.894209	0.0887305	-1.26018	0.207606	0.519794
ATP5G3|518	0.00799095	1.00802	0.0794281	0.100606	0.919863	0.970709
ATP5H|10476	0.0774342	1.08051	0.0809844	0.956162	0.338991	0.642396
ATP5I|521	-0.247641	0.78064	0.120969	-2.04714	0.040644	0.235971
ATP5J2|9551	-0.119664	0.887219	0.0855276	-1.39912	0.161777	0.460342
ATP5J|522	-0.0553148	0.946187	0.0784858	-0.704774	0.480951	0.744593
ATP5L2|267020	-0.0920755	0.912036	0.0879354	-1.04708	0.295062	0.605376
ATP5L|10632	-0.117613	0.88904	0.0835681	-1.40739	0.159313	0.457205
ATP5O|539	-0.0231254	0.97714	0.0809601	-0.285639	0.775154	0.904688
ATP5SL|55101	0.0510898	1.05242	0.063228	0.808024	0.419077	0.700245
ATP5S|27109	0.06709	1.06939	0.0739028	0.907814	0.363976	0.660579
ATP6AP1L|92270	-0.130623	0.877548	0.0827776	-1.578	0.114566	0.391011
ATP6AP1|537	-0.035158	0.965453	0.0742582	-0.473456	0.635888	0.837414
ATP6AP2|10159	-0.11164	0.894366	0.0791473	-1.41053	0.158383	0.455814
ATP6V0A1|535	0.231376	1.26033	0.0637148	3.63143	0.000281853	0.0208678
ATP6V0A2|23545	0.0260487	1.02639	0.0800615	0.325359	0.74491	0.890876
ATP6V0A4|50617	0.144524	1.15549	0.0650379	2.22214	0.0262735	0.192032
ATP6V0B|533	0.153725	1.16617	0.0738961	2.08029	0.0374987	0.227696
ATP6V0C|527	0.044535	1.04554	0.0827176	0.538399	0.590302	0.812322
ATP6V0D1|9114	0.189445	1.20858	0.0692063	2.73739	0.00619284	0.0952661
ATP6V0D2|245972	0.114324	1.12112	0.0569146	2.0087	0.0445687	0.246336
ATP6V0E1|8992	0.0296484	1.03009	0.0813788	0.364326	0.715615	0.876546
ATP6V0E2|155066	0.0520494	1.05343	0.0812531	0.640584	0.521793	0.769135
ATP6V1A|523	0.220108	1.24621	0.0794593	2.77007	0.00560438	0.0916276
ATP6V1B1|525	0.305615	1.35746	0.0668752	4.56994	4.88e-06	0.00271495
ATP6V1B2|526	0.174235	1.19034	0.0623919	2.79259	0.00522872	0.0885943
ATP6V1C1|528	0.0755448	1.07847	0.0832904	0.907006	0.364404	0.660776
ATP6V1C2|245973	0.197106	1.21787	0.0517847	3.80626	0.000141085	0.0145355
ATP6V1D|51382	0.132459	1.14163	0.069629	1.90235	0.0571258	0.279419
ATP6V1E1|529	0.0288987	1.02932	0.0685943	0.421298	0.673537	0.856334
ATP6V1E2|90423	-0.127578	0.880224	0.0843121	-1.51317	0.130237	0.414849
ATP6V1F|9296	0.00185098	1.00185	0.0778936	0.0237629	0.981042	0.994411
ATP6V1G1|9550	-0.106285	0.899168	0.0813476	-1.30655	0.191364	0.49879
ATP6V1G2|534	0.0203088	1.02052	0.0759695	0.267328	0.789216	0.912112
ATP6V1G3|127124	0.113098	1.11974	0.0452271	2.50067	0.0123958	0.137097
ATP6V1H|51606	0.0251004	1.02542	0.0800225	0.313666	0.753775	0.894152
ATP7A|538	-0.100227	0.904632	0.0830007	-1.20755	0.227221	0.539831
ATP7B|540	0.0787606	1.08194	0.069807	1.12826	0.259209	0.57148
ATP8A1|10396	-0.0300607	0.970387	0.0810831	-0.370739	0.710832	0.874207
ATP8A2|51761	0.0536776	1.05514	0.0746897	0.718674	0.472342	0.737802
ATP8B1|5205	-0.187954	0.828653	0.0909482	-2.06661	0.038771	0.231022
ATP8B2|57198	0.144899	1.15592	0.0456313	3.17543	0.00149614	0.0490627
ATP8B3|148229	-0.00303711	0.996968	0.0757183	-0.0401106	0.968005	0.988981
ATP8B4|79895	0.0289805	1.0294	0.0763154	0.379746	0.704134	0.871216
ATP8B5P|158381	-0.2477	0.780594	0.0962553	-2.57337	0.0100713	0.123884
ATP9A|10079	-0.0109007	0.989159	0.0758998	-0.14362	0.885801	0.956168
ATP9B|374868	0.0230218	1.02329	0.076531	0.300816	0.763555	0.898702
ATPAF1|64756	0.0353707	1.036	0.0740832	0.477446	0.633045	0.835503
ATPAF2|91647	0.135393	1.14499	0.0727606	1.86079	0.0627731	0.293019
ATPBD4|89978	0.0813905	1.08479	0.0736964	1.1044	0.269418	0.580621
ATPIF1|93974	-0.130325	0.877811	0.0855697	-1.52302	0.127753	0.41036
ATRIP|84126	0.0745138	1.07736	0.0788298	0.945249	0.344532	0.646654
ATRNL1|26033	0.105965	1.11178	0.0512588	2.06726	0.03871	0.230932
ATRN|8455	0.147892	1.15939	0.0669923	2.2076	0.0272723	0.195503
ATRX|546	-0.0592866	0.942437	0.0775814	-0.764185	0.444757	0.719336
ATR|545	-0.0816705	0.921575	0.0845301	-0.966172	0.333958	0.638974
ATXN10|25814	0.00210809	1.00211	0.0726309	0.0290246	0.976845	0.992389
ATXN1L|342371	0.00593125	1.00595	0.0716647	0.0827639	0.934039	0.976673
ATXN1|6310	0.142191	1.1528	0.071405	1.99133	0.0464449	0.251985
ATXN2L|11273	0.0655228	1.06772	0.0737596	0.88833	0.374363	0.667607
ATXN2|6311	-0.0797336	0.923362	0.0843972	-0.944743	0.34479	0.646724
ATXN3L|92552	-0.0309903	0.969485	0.0936165	-0.331034	0.740618	0.888013
ATXN3|4287	-0.0132574	0.98683	0.0713061	-0.185923	0.852505	0.941793
ATXN7L1|222255	0.0288736	1.0293	0.0779803	0.370268	0.711183	0.874528
ATXN7L2|127002	-0.256155	0.774022	0.103965	-2.46387	0.0137445	0.14451
ATXN7L3B|552889	-0.0779788	0.924984	0.0782684	-0.996301	0.319104	0.626532
ATXN7L3|56970	-0.0258031	0.974527	0.0816422	-0.316051	0.751964	0.893365
ATXN7|6314	-0.00353809	0.996468	0.0924295	-0.0382788	0.969465	0.989747
AUH|549	-0.0702465	0.932164	0.0896364	-0.783682	0.433227	0.71057
AUP1|550	-0.102645	0.902447	0.0823531	-1.2464	0.212616	0.524923
AURKAIP1|54998	-0.00527425	0.99474	0.103701	-0.0508599	0.959437	0.985554
AURKAPS1|6791	-0.185138	0.83099	0.0956627	-1.93532	0.0529514	0.268578
AURKA|6790	0.100401	1.10562	0.0746709	1.34458	0.178759	0.482242
AURKB|9212	0.0427488	1.04368	0.077175	0.553921	0.579633	0.805438
AURKC|6795	-0.184958	0.831139	0.120391	-1.53631	0.124462	0.405588
AUTS2|26053	-0.0566773	0.944899	0.0775372	-0.730969	0.464798	0.73266
AVEN|57099	0.111327	1.11776	0.0688234	1.61757	0.105755	0.374957
AVIL|10677	0.235028	1.26494	0.0686376	3.42418	0.000616652	0.032758
AVL9|23080	0.0644514	1.06657	0.0692084	0.931265	0.351716	0.651567
AVPI1|60370	-0.128233	0.879648	0.0920834	-1.39257	0.163748	0.463431
AVPR1A|552	-0.0648894	0.937171	0.0841247	-0.771349	0.4405	0.715978
AVPR1B|553	-0.0766467	0.926217	0.0950387	-0.80648	0.419966	0.700976
AVPR2|554	0.0483956	1.04959	0.0479773	1.00872	0.313109	0.621636
AVP|551	-0.0521458	0.949191	0.109162	-0.47769	0.632871	0.835418
AWAT2|158835	0.00902049	1.00906	0.0882218	0.102248	0.91856	0.97001
AXIN1|8312	-0.0435641	0.957371	0.0767616	-0.567525	0.570358	0.801588
AXIN2|8313	0.148794	1.16043	0.0544359	2.73338	0.00626879	0.0960392
AXL|558	0.0433547	1.04431	0.0610649	0.709977	0.477719	0.742375
AZGP1|563	-0.173483	0.840732	0.125549	-1.3818	0.167035	0.467859
AZI1|22994	-0.031859	0.968643	0.0928385	-0.343166	0.731473	0.884353
AZI2|64343	0.139803	1.15005	0.0669726	2.08747	0.0368458	0.226471
AZIN1|51582	0.0875246	1.09147	0.0709094	1.23432	0.217085	0.529378
AZU1|566	0.0379005	1.03863	0.0715265	0.52988	0.596195	0.815321
B2M|567	-0.153916	0.857344	0.0797451	-1.9301	0.0535942	0.270071
B3GALNT1|8706	-0.188516	0.828187	0.0975748	-1.93202	0.0533577	0.269599
B3GALNT2|148789	0.0937173	1.09825	0.0711732	1.31675	0.187922	0.495387
B3GALT1|8708	0.0218361	1.02208	0.0669409	0.326201	0.744273	0.890584
B3GALT2|8707	0.299107	1.34865	0.0667253	4.48266	7.37e-06	0.00302222
B3GALT4|8705	-0.0739321	0.928735	0.0821184	-0.900311	0.367955	0.66358
B3GALT5|10317	-0.0518647	0.949457	0.0734029	-0.706575	0.47983	0.743712
B3GALT6|126792	0.154737	1.16735	0.0760275	2.03528	0.0418226	0.239107
B3GALTL|145173	-0.0208614	0.979355	0.0785302	-0.265648	0.79051	0.912744
B3GAT1|27087	-0.117881	0.888802	0.0913761	-1.29006	0.197029	0.506007
B3GAT2|135152	-0.0958667	0.908585	0.103446	-0.92673	0.354067	0.65348
B3GAT3|26229	0.168627	1.18368	0.0733518	2.29888	0.0215119	0.176392
B3GNT1|11041	0.187797	1.20659	0.0690761	2.71869	0.00655405	0.0987463
B3GNT2|10678	0.00398125	1.00399	0.0724606	0.0549436	0.956183	0.984333
B3GNT3|10331	-0.136322	0.872562	0.0801479	-1.70088	0.0889653	0.342825
B3GNT4|79369	0.0753773	1.07829	0.0685185	1.1001	0.271288	0.582609
B3GNT5|84002	0.102365	1.10779	0.0705835	1.45027	0.146982	0.438051
B3GNT6|192134	-0.039085	0.961669	0.109844	-0.355822	0.721974	0.879527
B3GNT7|93010	0.0261348	1.02648	0.0625992	0.417494	0.676317	0.856841
B3GNT8|374907	0.0413169	1.04218	0.0763198	0.541366	0.588255	0.811111
B3GNT9|84752	0.139204	1.14936	0.0702689	1.98102	0.0475893	0.256125
B3GNTL1|146712	-0.0828591	0.920481	0.0895789	-0.924985	0.354973	0.654337
B4GALNT1|2583	0.196866	1.21758	0.0582951	3.37707	0.000732623	0.0348883
B4GALNT2|124872	0.188986	1.20802	0.0638643	2.95919	0.00308451	0.0699413
B4GALNT3|283358	-0.0013324	0.998668	0.0722373	-0.0184448	0.985284	0.995877
B4GALNT4|338707	-0.00742876	0.992599	0.0812185	-0.0914664	0.927122	0.973964
B4GALT1|2683	-0.126671	0.881023	0.0822106	-1.54082	0.123362	0.40461
B4GALT2|8704	0.0908207	1.09507	0.0738548	1.22972	0.218802	0.530931
B4GALT3|8703	-0.0180015	0.98216	0.0710053	-0.253523	0.799864	0.917179
B4GALT4|8702	-0.0398766	0.960908	0.0785979	-0.50735	0.611909	0.824403
B4GALT5|9334	0.0895733	1.09371	0.0689019	1.30001	0.193597	0.501709
B4GALT6|9331	-0.253794	0.775852	0.157084	-1.61565	0.106169	0.375604
B4GALT7|11285	-0.0130155	0.987069	0.0869963	-0.14961	0.881072	0.95445
B9D1|27077	0.174686	1.19087	0.0651134	2.6828	0.00730089	0.103935
B9D2|80776	-0.229189	0.795178	0.0986199	-2.32397	0.0201273	0.17161
BAALC|79870	0.0427613	1.04369	0.064341	0.664604	0.506304	0.760088
BAAT|570	-2.43597	0.087513	2.03224	-1.19866	0.230659	0.543164
BACE1|23621	0.240764	1.27222	0.0680731	3.53685	0.000404932	0.0255364
BACE2|25825	0.129869	1.13868	0.0707581	1.8354	0.0664466	0.299964
BACH1|571	0.0579209	1.05963	0.0691996	0.837011	0.402586	0.689702
BACH2|60468	-0.0408348	0.959988	0.0690625	-0.591274	0.554337	0.790194
BAD|572	0.0707648	1.07333	0.0850135	0.832395	0.405186	0.691066
BAG1|573	-0.183478	0.83237	0.0952269	-1.92675	0.0540109	0.271197
BAG2|9532	0.15797	1.17113	0.0670248	2.35689	0.018429	0.165373
BAG3|9531	0.125509	1.13373	0.0689322	1.82075	0.0686442	0.304543
BAG4|9530	0.0656423	1.06784	0.0694022	0.945825	0.344238	0.646446
BAG5|9529	0.0404768	1.04131	0.0744116	0.543958	0.58647	0.809854
BAGE2|85319	0.0222317	1.02248	0.0759471	0.292726	0.769731	0.902535
BAGE|574	0.0140505	1.01415	0.0689734	0.203708	0.838581	0.934894
BAHCC1|57597	0.0751359	1.07803	0.060307	1.24589	0.212805	0.525136
BAHD1|22893	-0.0582094	0.943452	0.07947	-0.73247	0.463882	0.732223
BAI1|575	0.0935929	1.09811	0.075274	1.24336	0.213734	0.525882
BAI2|576	-0.0725965	0.929976	0.0816722	-0.888876	0.37407	0.667572
BAI3|577	0.150744	1.1627	0.0712195	2.11662	0.0342925	0.218574
BAIAP2L1|55971	-0.0379276	0.962783	0.0741326	-0.511619	0.608918	0.822079
BAIAP2L2|80115	0.0726782	1.07538	0.0855742	0.849301	0.395714	0.683704
BAIAP2|10458	0.253006	1.28789	0.0610924	4.14137	3.45e-05	0.00652217
BAIAP3|8938	-0.0516405	0.94967	0.085179	-0.606259	0.544343	0.784435
BAK1|578	-0.122137	0.885027	0.077969	-1.56649	0.117235	0.394128
BAMBI|25805	-0.0363748	0.964279	0.0866054	-0.420006	0.674481	0.856775
BANF1|8815	0.0268297	1.02719	0.0828941	0.323663	0.746193	0.891404
BANK1|55024	-0.0725913	0.929981	0.0777386	-0.933788	0.350413	0.650997
BANP|54971	-0.0716627	0.930845	0.0779592	-0.919234	0.357973	0.656289
BAP1|8314	0.0464728	1.04757	0.0766068	0.606641	0.544089	0.784423
BARD1|580	0.115516	1.12245	0.0677996	1.70378	0.0884215	0.342319
BARHL1|56751	0.0909458	1.09521	0.0490418	1.85445	0.0636742	0.294925
BARHL2|343472	-0.276355	0.758543	0.204128	-1.35384	0.175788	0.47918
BARX1|56033	0.0880595	1.09205	0.0653118	1.34829	0.177564	0.481197
BARX2|8538	0.16374	1.17791	0.0554086	2.95514	0.00312523	0.0700632
BASP1|10409	-0.00212023	0.997882	0.0720191	-0.0294399	0.976514	0.992279
BAT1|7919	-0.327204	0.720937	0.0888223	-3.6838	0.00022978	0.0191686
BAT2L1|84726	0.000902703	1.0009	0.0706551	0.0127762	0.989806	0.997869
BAT2L2|23215	0.0195843	1.01978	0.0750061	0.261103	0.794013	0.913777
BAT2|7916	-0.0470735	0.954017	0.0753991	-0.624324	0.532415	0.776277
BAT3|7917	-0.0603593	0.941426	0.0752778	-0.80182	0.422657	0.702456
BAT4|7918	-0.0532731	0.948121	0.0819379	-0.650165	0.515586	0.765736
BAT5|7920	-0.176153	0.838489	0.0791803	-2.22471	0.0261007	0.191352
BATF2|116071	-0.235926	0.789839	0.118328	-1.99384	0.0461698	0.251053
BATF3|55509	0.16682	1.18154	0.0837462	1.99196	0.0463749	0.251825
BATF|10538	-0.309852	0.733555	0.112204	-2.76152	0.00575334	0.0926291
BAX|581	0.0835333	1.08712	0.0813157	1.02727	0.304293	0.613158
BAZ1A|11177	0.0651769	1.06735	0.0776096	0.839804	0.401018	0.688713
BAZ1B|9031	-0.01685	0.983291	0.0735846	-0.228988	0.818878	0.926332
BAZ2A|11176	0.0260113	1.02635	0.0731279	0.355696	0.722069	0.879527
BAZ2B|29994	-0.205008	0.814641	0.0880862	-2.32736	0.0199462	0.171098
BBC3|27113	0.00469797	1.00471	0.0727313	0.0645934	0.948498	0.982401
BBOX1|8424	0.181799	1.19937	0.0803004	2.26398	0.0235752	0.182964
BBS10|79738	0.0303683	1.03083	0.0614478	0.494212	0.621156	0.829235
BBS12|166379	0.0230239	1.02329	0.0720419	0.319591	0.749278	0.892485
BBS1|582	-0.0502965	0.950947	0.0797623	-0.63058	0.528315	0.772788
BBS2|583	-0.0606774	0.941127	0.0752647	-0.806187	0.420135	0.701036
BBS4|585	0.0416114	1.04249	0.0773292	0.538107	0.590503	0.812427
BBS5|129880	-0.00712757	0.992898	0.0765576	-0.0931008	0.925824	0.973362
BBS7|55212	0.0270718	1.02744	0.0745357	0.363205	0.716452	0.876877
BBS9|27241	0.173331	1.18926	0.0699102	2.47933	0.0131628	0.14184
BBX|56987	0.0320692	1.03259	0.0793496	0.404151	0.686102	0.862255
BCAM|4059	-0.173874	0.840403	0.0897263	-1.93782	0.0526447	0.267681
BCAN|63827	-0.0446376	0.956344	0.0856796	-0.520983	0.602379	0.819103
BCAP29|55973	-0.0116812	0.988387	0.0716379	-0.163059	0.870472	0.95015
BCAP31|10134	-0.125383	0.882159	0.0844038	-1.48552	0.137407	0.425757
BCAR1|9564	-0.0220078	0.978233	0.0791033	-0.278216	0.780846	0.908149
BCAR3|8412	-0.0385597	0.962174	0.0759089	-0.507973	0.611472	0.8241
BCAR4|400500	0.109683	1.11592	0.0548982	1.99793	0.045724	0.249633
BCAS1|8537	-0.226668	0.797185	0.0941627	-2.4072	0.0160755	0.156589
BCAS2|10286	0.00451871	1.00453	0.0744577	0.0606882	0.951608	0.983557
BCAS3|54828	0.0577559	1.05946	0.0667243	0.865591	0.386715	0.676695
BCAS4|55653	-0.0633282	0.938635	0.0793994	-0.79759	0.425109	0.704311
BCAT1|586	0.054312	1.05581	0.0614739	0.883497	0.376968	0.669506
BCAT2|587	-0.168909	0.844586	0.0870745	-1.93982	0.0524015	0.267088
BCCIP|56647	-0.0409249	0.959901	0.0759198	-0.539053	0.58985	0.811987
BCDIN3D|144233	-0.157856	0.853973	0.0788356	-2.00235	0.0452476	0.248296
BCHE|590	0.0285942	1.02901	0.0689306	0.414825	0.67827	0.857838
BCKDHA|593	-0.102599	0.902489	0.0835557	-1.22791	0.219479	0.531291
BCKDHB|594	-0.185233	0.83091	0.0875916	-2.11474	0.0344523	0.219306
BCKDK|10295	0.225288	1.25268	0.0734374	3.06775	0.00215678	0.0589016
BCL10|8915	-0.0224188	0.977831	0.0845501	-0.265154	0.790891	0.912823
BCL11A|53335	-0.026865	0.973493	0.0695787	-0.38611	0.699415	0.868781
BCL11B|64919	0.0392808	1.04006	0.073491	0.534498	0.592997	0.81338
BCL2A1|597	-0.0920418	0.912067	0.0828873	-1.11044	0.266807	0.578666
BCL2L10|10017	-0.0240355	0.976251	0.0738933	-0.325274	0.744974	0.890876
BCL2L11|10018	-0.0409196	0.959906	0.0823594	-0.496841	0.619301	0.828589
BCL2L12|83596	-0.0366503	0.964013	0.078603	-0.466271	0.641021	0.840593
BCL2L13|23786	0.0210541	1.02128	0.0711622	0.29586	0.767337	0.901282
BCL2L14|79370	-0.549287	0.577361	0.137044	-4.0081	6.12e-05	0.00882731
BCL2L15|440603	-0.00309485	0.99691	0.0840555	-0.0368192	0.970629	0.990464
BCL2L1|598	0.0260206	1.02636	0.0629542	0.413326	0.679368	0.858278
BCL2L2|599	0.0597571	1.06158	0.0724287	0.825048	0.409344	0.694422
BCL2|596	0.0841381	1.08778	0.072703	1.15728	0.247156	0.560064
BCL3|602	-0.171868	0.84209	0.0847083	-2.02894	0.0424641	0.240558
BCL6B|255877	0.17309	1.18897	0.069228	2.50028	0.0124094	0.137097
BCL6|604	-0.14719	0.86313	0.0842781	-1.74648	0.0807282	0.328171
BCL7A|605	-0.104664	0.900627	0.0851545	-1.22911	0.219031	0.530931
BCL7B|9275	-0.0900038	0.913928	0.0750626	-1.19905	0.230509	0.543164
BCL7C|9274	-0.0110719	0.988989	0.0905508	-0.122273	0.902683	0.963389
BCL8|606	0.0214929	1.02173	0.0727658	0.295371	0.767711	0.901389
BCL9L|283149	0.135583	1.1452	0.0734812	1.84513	0.065018	0.29741
BCL9|607	-0.166009	0.847039	0.0932257	-1.78072	0.0749588	0.316987
BCLAF1|9774	-0.0319532	0.968552	0.0783966	-0.407584	0.683579	0.860751
BCMO1|53630	-0.067854	0.934397	0.0737816	-0.919661	0.35775	0.656128
BCO2|83875	-0.00748659	0.992541	0.0666987	-0.112245	0.910629	0.966309
BCORL1|63035	0.159549	1.17298	0.0698661	2.28364	0.0223928	0.178916
BCORL2|286554	-0.0879883	0.915772	0.0892698	-0.985645	0.324308	0.631429
BCOR|54880	-0.0718212	0.930697	0.0784747	-0.915215	0.360079	0.657797
BCR|613	-0.0225942	0.977659	0.0771889	-0.292713	0.769741	0.902535
BCS1L|617	-0.148939	0.861621	0.0892463	-1.66886	0.0951453	0.356077
BDH1|622	-0.125186	0.882333	0.0846366	-1.47909	0.139115	0.428481
BDH2|56898	-0.116714	0.88984	0.0816076	-1.43018	0.152665	0.447426
BDKRB1|623	0.0714394	1.07405	0.0784745	0.910352	0.362637	0.659807
BDKRB2|624	0.162743	1.17673	0.0660231	2.46493	0.0137039	0.144395
BDNFOS|497258	-0.227847	0.796246	0.0893935	-2.54881	0.0108091	0.128653
BDNF|627	0.0861602	1.08998	0.0690146	1.24843	0.211872	0.523905
BDP1|55814	0.0869577	1.09085	0.0739039	1.17663	0.239342	0.55245
BEAN|146227	0.0945705	1.09919	0.0615442	1.53663	0.124384	0.405478
BECN1|8678	-0.00551225	0.994503	0.0714309	-0.0771691	0.938489	0.978395
BEGAIN|57596	-0.0554376	0.946071	0.0899726	-0.616161	0.537788	0.779849
BEND2|139105	0.100771	1.10602	0.0547351	1.84106	0.0656127	0.298542
BEND3|57673	-0.0471698	0.953925	0.0865553	-0.544967	0.585776	0.809527
BEND4|389206	0.0076463	1.00768	0.0654323	0.116858	0.906972	0.964888
BEND5|79656	-0.208656	0.811674	0.0909188	-2.29498	0.0217345	0.176939
BEND6|221336	0.162292	1.1762	0.0717433	2.26212	0.0236898	0.183269
BEND7|222389	-0.105184	0.900159	0.0801998	-1.31152	0.189682	0.496952
BEST1|7439	0.0239924	1.02428	0.0711215	0.337344	0.735858	0.886228
BEST2|54831	0.0694511	1.07192	0.0486252	1.4283	0.153207	0.448095
BEST3|144453	0.127564	1.13606	0.054219	2.35274	0.0186354	0.166225
BEST4|266675	-0.0787024	0.924315	0.0835305	-0.9422	0.34609	0.647676
BET1L|51272	0.0129264	1.01301	0.0758931	0.170324	0.864756	0.947349
BET1|10282	-0.136726	0.872209	0.082322	-1.66087	0.0967401	0.359078
BET3L|100128327	0.0585412	1.06029	0.0530305	1.10392	0.26963	0.580905
BEX1|55859	-0.0206985	0.979514	0.0951873	-0.217451	0.827857	0.929698
BEX2|84707	-0.0963003	0.908191	0.0848403	-1.13508	0.256343	0.568768
BEX4|56271	-0.105776	0.899626	0.0808455	-1.30837	0.190748	0.497967
BEX5|340542	0.0238845	1.02417	0.0912361	0.261788	0.793485	0.91365
BFAR|51283	0.160903	1.17457	0.073385	2.19258	0.0283374	0.198556
BFSP1|631	-0.00135755	0.998643	0.0689064	-0.0197013	0.984282	0.995631
BFSP2|8419	-0.20665	0.813304	0.182051	-1.13512	0.256324	0.568768
BGLAP|632	0.0207304	1.02095	0.0817986	0.253431	0.799935	0.917179
BGN|633	0.176559	1.19311	0.0600311	2.94113	0.00327016	0.0706415
BHLHA15|168620	-0.0217022	0.978532	0.0755246	-0.287353	0.773842	0.903954
BHLHB9|80823	-0.00508391	0.994929	0.076117	-0.0667907	0.946748	0.981912
BHLHE22|27319	0.0932813	1.09777	0.0557156	1.67424	0.0940834	0.353879
BHLHE40|8553	0.154312	1.16685	0.0734998	2.09948	0.0357745	0.223334
BHLHE41|79365	-0.241018	0.785828	0.0988379	-2.43852	0.0147478	0.150442
BHMT2|23743	0.00968773	1.00974	0.063822	0.151793	0.87935	0.953646
BHMT|635	-0.159449	0.852613	0.111843	-1.42566	0.153967	0.448607
BICC1|80114	0.0374516	1.03816	0.0656463	0.570507	0.568334	0.799957
BICD1|636	0.0936238	1.09815	0.055857	1.67613	0.0937117	0.35336
BICD2|23299	0.123707	1.13168	0.0681728	1.81461	0.0695846	0.305789
BID|637	-0.0895478	0.914345	0.0844177	-1.06077	0.288794	0.599765
BIK|638	-0.0257847	0.974545	0.0749376	-0.344083	0.730784	0.884161
BIN1|274	0.068819	1.07124	0.0699448	0.983904	0.325163	0.631767
BIN2|51411	-0.0940341	0.910252	0.076054	-1.23641	0.216305	0.528642
BIN3|55909	-0.0159724	0.984155	0.0813248	-0.196402	0.844295	0.937292
BIRC2|329	-0.0935439	0.910698	0.126666	-0.738508	0.460206	0.73015
BIRC3|330	-0.199276	0.819323	0.113606	-1.7541	0.0794131	0.325011
BIRC5|332	0.105623	1.1114	0.0997439	1.05895	0.289624	0.600528
BIRC6|57448	0.0414643	1.04234	0.0798	0.519603	0.60334	0.819553
BIRC7|79444	-0.143536	0.86629	0.150354	-0.95465	0.339755	0.642795
BIVM|54841	-0.083297	0.920078	0.0803555	-1.03661	0.299919	0.609045
BLCAP|10904	-0.183739	0.832153	0.0828804	-2.21692	0.0266288	0.193549
BLID|414899	0.058409	1.06015	0.0463985	1.25886	0.208082	0.519796
BLK|640	-0.194012	0.823648	0.179166	-1.08286	0.27887	0.590655
BLMH|642	0.11185	1.11834	0.0686982	1.62813	0.103497	0.371129
BLM|641	-0.14534	0.864728	0.0772385	-1.8817	0.0598761	0.286743
BLNK|29760	-0.18111	0.834344	0.0885102	-2.0462	0.0407365	0.236218
BLOC1S1|2647	-0.240945	0.785884	0.140441	-1.71563	0.0862293	0.338406
BLOC1S2|282991	-0.010294	0.989759	0.07742	-0.132963	0.894223	0.959726
BLOC1S3|388552	-0.247302	0.780905	0.090267	-2.73967	0.00615009	0.0951944
BLVRA|644	-0.0196769	0.980515	0.075331	-0.261205	0.793934	0.913777
BLVRB|645	0.167486	1.18233	0.082683	2.02564	0.0428013	0.241363
BLZF1|8548	0.0146952	1.0148	0.0743504	0.197647	0.843321	0.936852
BMF|90427	-0.0554148	0.946093	0.0797025	-0.69527	0.486886	0.747972
BMI1|648	0.0109984	1.01106	0.078247	0.14056	0.888217	0.957217
BMP10|27302	-0.0455801	0.955443	0.0816529	-0.558218	0.576696	0.804227
BMP1|649	0.149784	1.16158	0.0697897	2.14623	0.0318548	0.211482
BMP2K|55589	0.0378018	1.03852	0.0722355	0.523313	0.600756	0.817923
BMP2|650	0.0597965	1.06162	0.0729298	0.819919	0.412262	0.695509
BMP3|651	-0.033883	0.966685	0.0844123	-0.401398	0.688127	0.863558
BMP4|652	0.0550625	1.05661	0.0616527	0.893107	0.3718	0.666086
BMP5|653	-0.00489514	0.995117	0.079759	-0.0613742	0.951061	0.983359
BMP6|654	0.138872	1.14898	0.0622038	2.23253	0.0255798	0.189288
BMP7|655	0.0652174	1.06739	0.077147	0.845366	0.397907	0.685971
BMP8A|353500	0.0618328	1.06378	0.0730661	0.846259	0.397408	0.685457
BMP8B|656	-0.00877715	0.991261	0.0806645	-0.108811	0.913353	0.967516
BMPER|168667	0.200715	1.22228	0.0686178	2.92512	0.0034432	0.0720952
BMPR1A|657	0.0549874	1.05653	0.0776632	0.708024	0.47893	0.74329
BMPR1B|658	0.217395	1.24283	0.0887647	2.44911	0.0143208	0.148012
BMPR2|659	0.0641427	1.06625	0.0774193	0.82851	0.407382	0.692692
BMS1P4|729096	0.00213872	1.00214	0.0762687	0.0280419	0.977629	0.9926
BMS1P5|399761	-0.212568	0.808505	0.0865088	-2.45718	0.0140031	0.14589
BMS1|9790	0.0557624	1.05735	0.0703348	0.792813	0.427887	0.706265
BMX|660	0.324982	1.38401	0.0730373	4.44953	8.61e-06	0.00336369
BNC1|646	0.141453	1.15195	0.0684876	2.06539	0.0388865	0.231022
BNC2|54796	0.0972844	1.10217	0.0618039	1.57408	0.115469	0.39208
BNIP1|662	0.131887	1.14098	0.0740339	1.78144	0.0748406	0.316799
BNIP2|663	-0.0270638	0.973299	0.0783681	-0.345342	0.729837	0.883628
BNIP3L|665	0.0858955	1.08969	0.0639732	1.34268	0.179376	0.483299
BNIP3|664	0.00964138	1.00969	0.0718487	0.13419	0.893252	0.959256
BNIPL|149428	0.027579	1.02796	0.0822645	0.335247	0.737438	0.886687
BOC|91653	0.081734	1.08517	0.0486758	1.67915	0.0931227	0.351957
BOD1L|259282	-0.084084	0.919354	0.0809416	-1.03882	0.298887	0.608641
BOD1|91272	0.032573	1.03311	0.0723432	0.450256	0.652526	0.846485
BOK|666	0.135064	1.14461	0.0741337	1.82189	0.0684711	0.304052
BOLA1|51027	-0.131385	0.87688	0.0879021	-1.49468	0.134999	0.422214
BOLA2|552900	-0.0429717	0.957939	0.0921378	-0.466385	0.64094	0.840543
BOLA3|388962	-0.0346985	0.965897	0.0744775	-0.465892	0.641293	0.840596
BOLL|66037	-0.0876011	0.916126	0.203274	-0.43095	0.666505	0.853111
BOP1|23246	0.0553245	1.05688	0.0790675	0.699712	0.484107	0.746715
BPESC1|60467	-0.186355	0.829979	0.113911	-1.63598	0.101845	0.36769
BPGM|669	0.0264217	1.02677	0.086537	0.305323	0.76012	0.897046
BPHL|670	0.0528404	1.05426	0.0776811	0.680222	0.496364	0.75402
BPIL1|80341	0.0375347	1.03825	0.130893	0.286758	0.774298	0.904176
BPIL2|254240	0.0802982	1.08361	0.054747	1.46671	0.142454	0.432251
BPI|671	0.107464	1.11345	0.0448585	2.39561	0.0165928	0.158925
BPNT1|10380	0.0051322	1.00514	0.0778517	0.0659228	0.947439	0.982246
BPTF|2186	0.0668234	1.06911	0.073972	0.90336	0.366335	0.662451
BRAF|673	0.0168906	1.01703	0.0814733	0.207314	0.835764	0.933504
BRAP|8315	-0.131108	0.877123	0.0912778	-1.43636	0.1509	0.444527
BRCA1|672	0.0751639	1.07806	0.0719536	1.04462	0.2962	0.606355
BRCA2|675	0.0361898	1.03685	0.0769548	0.470274	0.638159	0.8391
BRCC3|79184	-0.0362646	0.964385	0.0736879	-0.492138	0.622622	0.829519
BRD1|23774	-0.0837304	0.919679	0.0756438	-1.1069	0.268336	0.579979
BRD2|6046	-0.0829898	0.920361	0.0790797	-1.04944	0.293974	0.60434
BRD3|8019	-0.0243982	0.975897	0.0804238	-0.30337	0.761608	0.897647
BRD4|23476	0.0973382	1.10223	0.0682008	1.42723	0.153513	0.448292
BRD7P3|23629	-0.133705	0.874848	0.164812	-0.811254	0.41722	0.699503
BRD7|29117	0.0980647	1.10303	0.0676851	1.44884	0.147384	0.438614
BRD8|10902	-0.0261466	0.974192	0.0778797	-0.33573	0.737074	0.886492
BRD9|65980	-0.0972979	0.907286	0.0818275	-1.18906	0.234415	0.546982
BRDT|676	0.0966566	1.10148	0.0714152	1.35345	0.175913	0.4792
BREA2|286076	-0.251897	0.777325	0.0985816	-2.55522	0.0106122	0.127634
BRE|9577	0.105091	1.11081	0.0688847	1.5256	0.127109	0.409711
BRF1|2972	-0.0358204	0.964813	0.0767396	-0.466779	0.640658	0.840411
BRF2|55290	0.0386495	1.03941	0.0686696	0.562832	0.573549	0.803064
BRI3BP|140707	-0.0406158	0.960198	0.0926849	-0.438213	0.661232	0.850341
BRI3|25798	0.0480478	1.04922	0.0769589	0.624331	0.532411	0.776277
BRIP1|83990	0.0695435	1.07202	0.0742974	0.936015	0.349266	0.649789
BRIX1|55299	-0.0841857	0.919261	0.0844643	-0.996702	0.318909	0.626367
BRMS1L|84312	0.277166	1.31939	0.057373	4.83096	1.36e-06	0.00137231
BRMS1|25855	0.029332	1.02977	0.0857418	0.342096	0.732278	0.884643
BRP44L|51660	-0.119049	0.887764	0.0819005	-1.45358	0.146062	0.437152
BRP44|25874	0.000221108	1.00022	0.0766416	0.00288496	0.997698	0.999583
BRPF1|7862	-0.0729807	0.929619	0.0825649	-0.883919	0.37674	0.669506
BRPF3|27154	-0.00608065	0.993938	0.0758142	-0.0802045	0.936075	0.977443
BRS3|680	-0.0951213	0.909263	0.150106	-0.633694	0.526281	0.771273
BRSK1|84446	0.0354406	1.03608	0.0727738	0.486997	0.626261	0.831484
BRSK2|9024	0.00823987	1.00827	0.0741391	0.111141	0.911505	0.966714
BRWD1|54014	-0.0244553	0.975841	0.0793172	-0.308323	0.757837	0.896077
BRWD3|254065	0.0962208	1.101	0.0728434	1.32093	0.186525	0.493615
BSCL2|26580	0.0970659	1.10193	0.0775245	1.25207	0.210545	0.522326
BSDC1|55108	-0.0526143	0.948746	0.0755663	-0.696266	0.486262	0.747966
BSG|682	0.0335717	1.03414	0.0844794	0.397395	0.691076	0.864697
BSND|7809	0.301472	1.35185	0.0704181	4.28118	1.86e-05	0.00481676
BSN|8927	0.053763	1.05523	0.0628734	0.855099	0.392497	0.681471
BSPRY|54836	0.0367348	1.03742	0.0705187	0.520923	0.60242	0.819103
BST1|683	0.0561012	1.0577	0.0577201	0.971952	0.331074	0.636144
BST2|684	-0.121529	0.885565	0.090141	-1.34821	0.177591	0.481197
BSX|390259	0.0509831	1.05231	0.0847277	0.601729	0.547354	0.785647
BTAF1|9044	-0.110059	0.895782	0.0892817	-1.23271	0.217683	0.529994
BTBD10|84280	-0.0429084	0.957999	0.0815605	-0.526093	0.598824	0.817514
BTBD11|121551	0.100595	1.10583	0.0689874	1.45816	0.144797	0.43551
BTBD12|84464	-0.138606	0.870571	0.0817354	-1.69579	0.0899261	0.345169
BTBD16|118663	-0.388113	0.678335	0.143699	-2.70088	0.00691569	0.10141
BTBD17|388419	0.0817533	1.08519	0.0530885	1.53994	0.123574	0.404658
BTBD18|643376	0.0187492	1.01893	0.0723883	0.259009	0.795628	0.914334
BTBD19|149478	0.0480896	1.04926	0.0655598	0.733523	0.463239	0.731795
BTBD1|53339	0.0531973	1.05464	0.070279	0.756945	0.449083	0.722451
BTBD2|55643	-0.0869454	0.916727	0.0864501	-1.00573	0.314546	0.622506
BTBD3|22903	-0.0859843	0.917609	0.0984854	-0.873066	0.382627	0.67395
BTBD6|90135	0.00778874	1.00782	0.0743028	0.104824	0.916515	0.968912
BTBD7|55727	-0.0689139	0.933407	0.075284	-0.915385	0.35999	0.657743
BTBD8|284697	0.0293757	1.02981	0.0744614	0.394508	0.693206	0.865929
BTBD9|114781	-0.0935356	0.910706	0.0828206	-1.12938	0.258739	0.570898
BTC|685	0.0120975	1.01217	0.0774206	0.156257	0.87583	0.952061
BTD|686	-0.0210977	0.979123	0.0821966	-0.256674	0.79743	0.915663
BTF3L1|690	-0.0829673	0.920381	0.0818243	-1.01397	0.310598	0.61917
BTF3L4|91408	0.0141353	1.01424	0.0706001	0.200216	0.841311	0.935955
BTF3|689	-0.0368928	0.963779	0.0765388	-0.482015	0.629796	0.833919
BTG1|694	-0.0453687	0.955645	0.0817954	-0.554661	0.579126	0.805252
BTG2|7832	-0.0710812	0.931386	0.090629	-0.784309	0.432859	0.710377
BTG3|10950	0.0389976	1.03977	0.0705715	0.552598	0.580539	0.805778
BTG4|54766	0.134426	1.14388	0.107052	1.25571	0.20922	0.520819
BTK|695	-0.0842908	0.919164	0.0834655	-1.00989	0.312549	0.620999
BTLA|151888	-0.165008	0.847887	0.115489	-1.42878	0.153067	0.447927
BTN1A1|696	-0.0563226	0.945234	0.0714211	-0.7886	0.430346	0.708426
BTN2A1|11120	-0.305984	0.736398	0.0833772	-3.66988	0.000242668	0.0194454
BTN2A2|10385	-0.233683	0.791613	0.0883708	-2.64434	0.00818491	0.110678
BTN2A3|54718	-0.179073	0.836045	0.0820988	-2.18119	0.0291694	0.201915
BTN3A1|11119	-0.261837	0.769636	0.0855263	-3.06148	0.00220244	0.059813
BTN3A2|11118	-0.178214	0.836763	0.0809561	-2.20137	0.0277102	0.196248
BTN3A3|10384	-0.203477	0.815889	0.0840266	-2.42158	0.0154531	0.153774
BTNL2|56244	-0.245756	0.782113	0.190708	-1.28865	0.197518	0.50626
BTNL3|10917	-1.4496	0.234665	2.42886	-0.596821	0.550627	0.7875
BTNL8|79908	-0.465861	0.627595	0.484739	-0.961055	0.336525	0.640891
BTNL9|153579	-0.20816	0.812077	0.100125	-2.07899	0.0376178	0.227905
BTRC|8945	0.0956369	1.10036	0.074499	1.28373	0.199235	0.50849
BUB1B|701	0.142682	1.15336	0.0712021	2.0039	0.0450807	0.247916
BUB1|699	-0.0335737	0.966984	0.072974	-0.460078	0.64546	0.842489
BUB3|9184	-0.103981	0.901242	0.087008	-1.19508	0.232057	0.544933
BUD13|84811	0.0665418	1.06881	0.0756674	0.879399	0.379185	0.670952
BUD31|8896	-0.0908656	0.91314	0.0880187	-1.03234	0.301911	0.611103
BVES|11149	-0.0414154	0.95943	0.0752343	-0.550485	0.581986	0.807025
BYSL|705	-0.0561092	0.945436	0.0731342	-0.767208	0.442958	0.717875
BZRAP1|9256	-0.0926635	0.9115	0.0884578	-1.04754	0.294848	0.605301
BZW1|9689	0.0230966	1.02337	0.0777399	0.297101	0.766389	0.900992
BZW2|28969	0.0330014	1.03355	0.0677835	0.486865	0.626354	0.831495
C10orf105|414152	-0.05666	0.944915	0.0861388	-0.657776	0.510682	0.762511
C10orf107|219621	0.11414	1.12091	0.0788652	1.44728	0.147818	0.439103
C10orf108|414235	-0.19188	0.825406	0.129217	-1.48494	0.137561	0.425757
C10orf10|11067	0.165529	1.18002	0.0763573	2.16783	0.030172	0.206143
C10orf110|55853	-0.0552897	0.946211	0.0805233	-0.68663	0.492316	0.751787
C10orf111|221060	-0.07112	0.93135	0.0844269	-0.842385	0.399573	0.687261
C10orf113|387638	-0.00653512	0.993486	0.0662609	-0.098627	0.921434	0.971408
C10orf114|399726	0.0233949	1.02367	0.0512529	0.456459	0.64806	0.844039
C10orf116|10974	-0.111385	0.894594	0.0979478	-1.13719	0.255458	0.568335
C10orf118|55088	0.0760456	1.07901	0.0760891	0.999427	0.317588	0.625348
C10orf119|79892	0.11679	1.12388	0.0737913	1.5827	0.113489	0.38906
C10orf11|83938	-0.106144	0.899296	0.0944226	-1.12413	0.260956	0.573127
C10orf125|282969	0.00120133	1.0012	0.0943011	0.0127393	0.989836	0.997869
C10orf128|170371	0.0348203	1.03543	0.0676888	0.514417	0.60696	0.821529
C10orf129|142827	-0.258523	0.772191	0.12344	-2.09432	0.0362314	0.224824
C10orf12|26148	0.0303326	1.0308	0.0738205	0.410896	0.681149	0.859267
C10orf131|100127889	0.0617877	1.06374	0.07148	0.864405	0.387365	0.677083
C10orf137|26098	-0.1028	0.902307	0.0842976	-1.21949	0.222657	0.53486
C10orf140|387640	0.0764052	1.0794	0.0502176	1.52148	0.128139	0.410584
C10orf18|54906	-0.0204733	0.979735	0.0738769	-0.277127	0.781683	0.908572
C10orf25|220979	0.0565195	1.05815	0.0636566	0.887882	0.374604	0.667792
C10orf26|54838	0.119134	1.12652	0.0707383	1.68416	0.0921516	0.350259
C10orf27|219793	0.0306225	1.0311	0.0590185	0.518863	0.603856	0.819907
C10orf28|27291	-0.130572	0.877593	0.0786851	-1.65942	0.0970306	0.359514
C10orf2|56652	0.0581827	1.05991	0.0800315	0.726997	0.467228	0.734379
C10orf32|119032	-0.0475012	0.953609	0.079479	-0.597657	0.550069	0.787395
C10orf35|219738	-0.111846	0.894182	0.0813221	-1.37535	0.169023	0.469905
C10orf41|100131213	0.0987438	1.10378	0.0728709	1.35505	0.175401	0.478496
C10orf46|143384	-0.0018578	0.998144	0.0704932	-0.0263543	0.978975	0.993316
C10orf47|254427	-0.0749829	0.927759	0.0804957	-0.931515	0.351587	0.651452
C10orf4|118924	-0.0140999	0.985999	0.075449	-0.18688	0.851755	0.941438
C10orf50|645528	-0.225716	0.797945	0.108386	-2.08251	0.0372957	0.227377
C10orf53|282966	-0.0301443	0.970306	0.08187	-0.368197	0.712726	0.875431
C10orf54|64115	-0.00764475	0.992384	0.0751567	-0.101717	0.918981	0.970254
C10orf55|414236	0.041304	1.04217	0.0695319	0.59403	0.552492	0.788855
C10orf57|80195	0.0879939	1.09198	0.0787376	1.11756	0.263755	0.575792
C10orf58|84293	-0.186097	0.830193	0.0932667	-1.99533	0.0460073	0.250622
C10orf62|414157	-0.178451	0.836565	0.110415	-1.61619	0.106052	0.375396
C10orf67|256815	0.0339728	1.03456	0.0681545	0.498467	0.618155	0.828233
C10orf68|79741	-0.0908295	0.913173	0.0889807	-1.02078	0.30736	0.61584
C10orf71|118461	0.141564	1.15207	0.0572252	2.47381	0.0133682	0.142417
C10orf72|196740	0.132843	1.14207	0.0598512	2.21956	0.0264489	0.192744
C10orf75|90271	0.133905	1.14328	0.0714609	1.87382	0.0609552	0.289141
C10orf76|79591	0.112654	1.11925	0.0794029	1.41877	0.155968	0.451867
C10orf78|119392	-0.0944272	0.909894	0.0791143	-1.19355	0.232653	0.545283
C10orf79|80217	-0.000570475	0.99943	0.067421	-0.00846139	0.993249	0.998593
C10orf81|79949	-0.192067	0.825252	0.10551	-1.82036	0.0687045	0.304672
C10orf82|143379	-0.0251139	0.975199	0.0835051	-0.300747	0.763607	0.898702
C10orf84|63877	-0.0240041	0.976282	0.0742199	-0.323418	0.746379	0.891515
C10orf88|80007	-0.123473	0.883845	0.0868667	-1.42141	0.155197	0.450642
C10orf90|118611	0.158675	1.17196	0.0512546	3.09583	0.00196263	0.055872
C10orf91|170393	0.0527487	1.05417	0.0528341	0.998385	0.318093	0.625526
C10orf93|255352	0.0498939	1.05116	0.0760968	0.655664	0.512041	0.763302
C10orf95|79946	-0.18793	0.828673	0.0988872	-1.90045	0.0573745	0.28021
C10orf99|387695	-0.144449	0.865499	0.103461	-1.39618	0.162661	0.461577
C11orf10|746	0.0205014	1.02071	0.0775888	0.264231	0.791602	0.913207
C11orf16|56673	0.276817	1.31892	0.0694869	3.98373	6.78e-05	0.00949785
C11orf17|56672	-0.013183	0.986904	0.0740498	-0.178029	0.8587	0.945094
C11orf1|64776	0.0207813	1.021	0.0750178	0.277018	0.781766	0.908572
C11orf20|25858	0.21374	1.2383	0.0517131	4.13319	3.58e-05	0.00657403
C11orf21|29125	-0.148931	0.861628	0.0927718	-1.60535	0.108416	0.379282
C11orf24|53838	0.139297	1.14946	0.0580944	2.39776	0.0164957	0.158596
C11orf2|738	-0.0166081	0.983529	0.0856102	-0.193996	0.846179	0.938421
C11orf30|56946	0.0487251	1.04993	0.077316	0.630207	0.528559	0.773054
C11orf31|280636	0.0622489	1.06423	0.0850475	0.731932	0.46421	0.732422
C11orf34|349633	-0.156681	0.854977	0.0886206	-1.76799	0.0770618	0.320904
C11orf35|256329	-0.20654	0.813393	0.0968118	-2.13342	0.0328902	0.214945
C11orf36|283303	0.0315483	1.03205	0.0692182	0.45578	0.648548	0.844153
C11orf41|25758	0.0621528	1.06412	0.0630535	0.985714	0.324273	0.631425
C11orf42|160298	-0.0444444	0.956529	0.0846633	-0.524954	0.599615	0.817565
C11orf45|219833	-0.00954354	0.990502	0.074884	-0.127444	0.898589	0.961232
C11orf46|120534	-0.11723	0.889381	0.0936462	-1.25184	0.21063	0.522336
C11orf48|79081	-0.0400696	0.960723	0.0956826	-0.418776	0.67538	0.856794
C11orf49|79096	-0.112992	0.893158	0.0818154	-1.38106	0.167261	0.467859
C11orf51|25906	-0.0931692	0.911039	0.102001	-0.913415	0.361024	0.658597
C11orf52|91894	-2.69e-05	0.999973	0.0861011	-0.000312324	0.999751	0.999852
C11orf53|341032	0.243688	1.27595	0.0813371	2.99602	0.00273524	0.0663558
C11orf54|28970	-0.102211	0.902839	0.079741	-1.28179	0.199916	0.509451
C11orf57|55216	0.0295106	1.02995	0.0741208	0.398142	0.690526	0.864687
C11orf58|10944	0.022359	1.02261	0.0763251	0.292944	0.769565	0.902535
C11orf59|55004	0.00446507	1.00448	0.0824288	0.0541688	0.956801	0.984716
C11orf61|79684	-0.240259	0.786425	0.098067	-2.44994	0.0142879	0.147853
C11orf63|79864	0.0834555	1.08704	0.0751073	1.11115	0.266503	0.578652
C11orf65|160140	-0.106498	0.898977	0.108405	-0.982412	0.325897	0.631968
C11orf66|220004	-0.316189	0.728921	0.106465	-2.9699	0.002979	0.0690561
C11orf67|28971	-0.0961338	0.908343	0.111855	-0.85945	0.390092	0.679326
C11orf68|83638	0.0382401	1.03898	0.071551	0.534444	0.593034	0.81338
C11orf70|85016	0.0939743	1.09853	0.0618725	1.51884	0.128803	0.411876
C11orf71|54494	-0.0474789	0.953631	0.0792551	-0.599064	0.54913	0.78663
C11orf73|51501	0.00525784	1.00527	0.0714446	0.0735932	0.941334	0.979704
C11orf74|119710	0.0981842	1.10317	0.0697505	1.40765	0.159236	0.457186
C11orf75|56935	-0.0323444	0.968173	0.0802831	-0.402879	0.687037	0.862873
C11orf80|79703	0.134735	1.14423	0.0764735	1.76185	0.0780943	0.323131
C11orf82|220042	0.00562544	1.00564	0.0817599	0.0688043	0.945145	0.981697
C11orf83|790955	-0.0234055	0.976866	0.105546	-0.221756	0.824504	0.928489
C11orf84|144097	0.0140998	1.0142	0.0769023	0.183346	0.854526	0.943112
C11orf85|283129	-0.307712	0.735127	0.165447	-1.85988	0.062902	0.293266
C11orf86|254439	-1.34585	0.260318	0.58561	-2.2982	0.0215502	0.176392
C11orf87|399947	0.189648	1.20882	0.0571457	3.31867	0.000904481	0.0381951
C11orf88|399949	0.0357822	1.03643	0.08908	0.401687	0.687915	0.863474
C11orf90|387804	0.0578571	1.05956	0.0615684	0.93972	0.347361	0.648697
C11orf92|399948	-0.207542	0.812579	0.129503	-1.6026	0.109023	0.38004
C11orf93|120376	0.145687	1.15683	0.0918237	1.5866	0.112603	0.387103
C11orf94|143678	-0.0608603	0.940955	0.0894758	-0.680187	0.496386	0.75402
C11orf95|65998	0.126839	1.13523	0.0554567	2.28718	0.0221852	0.178141
C11orf9|745	-0.105817	0.89959	0.0921463	-1.14836	0.250821	0.563842
C12orf10|60314	-0.00578289	0.994234	0.0887845	-0.065134	0.948067	0.982374
C12orf11|55726	0.0260245	1.02637	0.0595101	0.437311	0.661886	0.850469
C12orf23|90488	0.0539704	1.05545	0.0740767	0.728575	0.466262	0.733683
C12orf24|29902	0.122849	1.13071	0.0686686	1.78902	0.0736117	0.314886
C12orf26|84190	-0.0149284	0.985182	0.0760324	-0.196342	0.844342	0.937292
C12orf27|283460	-0.152458	0.858595	0.137418	-1.10945	0.267237	0.578722
C12orf29|91298	0.00208526	1.00209	0.0713521	0.0292249	0.976685	0.992279
C12orf32|83695	0.0561996	1.05781	0.0787108	0.714001	0.475226	0.740362
C12orf34|84915	0.131797	1.14088	0.0548364	2.40345	0.0162411	0.157258
C12orf35|55196	-0.204553	0.815012	0.0945274	-2.16395	0.0304682	0.20695
C12orf36|283422	0.0940795	1.09865	0.066883	1.40663	0.159538	0.457533
C12orf39|80763	0.0637987	1.06588	0.0576664	1.10634	0.268579	0.580108
C12orf40|283461	0.0018107	1.00181	0.0472477	0.0383236	0.96943	0.989747
C12orf41|54934	-0.157032	0.854676	0.0848546	-1.85061	0.0642261	0.296353
C12orf42|374470	-0.0930389	0.911158	0.0868285	-1.07153	0.283933	0.594873
C12orf43|64897	0.0622521	1.06423	0.0790203	0.787799	0.430814	0.708691
C12orf44|60673	0.00935182	1.0094	0.0689852	0.135563	0.892167	0.958788
C12orf45|121053	-0.112569	0.893536	0.0879042	-1.28059	0.200339	0.510121
C12orf47|51275	-0.253303	0.776233	0.109429	-2.31477	0.0206255	0.173732
C12orf48|55010	-0.0445219	0.956455	0.0793132	-0.561344	0.574563	0.803348
C12orf49|79794	-0.0508283	0.950442	0.0780082	-0.651577	0.514674	0.765077
C12orf4|57102	0.0860789	1.08989	0.0685312	1.25605	0.209096	0.520654
C12orf50|160419	-0.0442386	0.956726	0.0790222	-0.559825	0.575599	0.803618
C12orf51|283450	-0.180609	0.834762	0.0978151	-1.84643	0.0648298	0.297027
C12orf52|84934	-0.0825038	0.920808	0.0852887	-0.967347	0.33337	0.638156
C12orf53|196500	0.0640629	1.06616	0.0587236	1.09092	0.275307	0.587419
C12orf54|121273	-0.0291697	0.971252	0.0732022	-0.398481	0.690275	0.864653
C12orf56|115749	0.156261	1.16913	0.0743688	2.10116	0.0356272	0.222922
C12orf57|113246	-0.000368606	0.999632	0.0971763	-0.00379316	0.996973	0.999283
C12orf59|120939	0.11015	1.11644	0.0715411	1.53967	0.12364	0.404658
C12orf5|57103	-0.0385329	0.9622	0.0734661	-0.524499	0.599931	0.817654
C12orf60|144608	-0.0887774	0.915049	0.0804781	-1.10312	0.269973	0.581188
C12orf61|283416	0.216974	1.24231	0.0598392	3.62595	0.000287905	0.0210426
C12orf62|84987	-0.242376	0.784761	0.115501	-2.09847	0.0358633	0.223537
C12orf63|374467	-0.0452994	0.955711	0.080109	-0.565473	0.571752	0.802339
C12orf65|91574	-0.100377	0.904496	0.0852049	-1.17807	0.238769	0.551323
C12orf66|144577	0.115506	1.12244	0.0698277	1.65416	0.0980943	0.360969
C12orf68|387856	0.123063	1.13096	0.0625381	1.96781	0.0490895	0.259243
C12orf69|440087	0.0755755	1.07851	0.0510735	1.47974	0.138943	0.428285
C12orf70|341346	-0.0466373	0.954434	0.0715464	-0.651846	0.5145	0.764947
C12orf71|728858	-0.0880238	0.915739	0.0849864	-1.03574	0.300324	0.609347
C12orf72|254013	-0.0881324	0.91564	0.0797782	-1.10472	0.269282	0.580542
C12orf73|728568	-0.108348	0.897315	0.0878061	-1.23395	0.217222	0.52938
C12orf74|338809	-0.0962688	0.90822	0.0861687	-1.11721	0.263904	0.575842
C12orf75|387882	0.0214717	1.0217	0.0728394	0.294781	0.768161	0.901576
C12orf76|400073	-0.0280213	0.972368	0.0777312	-0.36049	0.718481	0.877682
C12orf77|196415	-0.190438	0.826597	0.342142	-0.556604	0.577798	0.80469
C13orf15|28984	0.187556	1.2063	0.0549675	3.41213	0.000644573	0.0334697
C13orf16|121793	-0.00409391	0.995915	0.0640459	-0.0639214	0.949033	0.982596
C13orf18|80183	-0.00910687	0.990935	0.0592558	-0.153687	0.877856	0.952894
C13orf1|57213	0.172188	1.1879	0.0711655	2.41955	0.0155398	0.15399
C13orf23|80209	0.0354455	1.03608	0.0728808	0.486349	0.62672	0.831867
C13orf26|122046	0.102621	1.10807	0.0769957	1.33282	0.182592	0.487268
C13orf27|93081	0.0938054	1.09835	0.0717754	1.30693	0.191237	0.49879
C13orf29|283487	0.118054	1.1253	0.0719594	1.64056	0.100889	0.365967
C13orf30|144809	-0.0723624	0.930194	0.0808643	-0.894861	0.370861	0.665305
C13orf31|144811	0.0681688	1.07055	0.0772921	0.881963	0.377797	0.670069
C13orf33|84935	0.167176	1.18196	0.0515368	3.24382	0.00117939	0.0433303
C13orf34|79866	-0.163695	0.849001	0.0851665	-1.92206	0.054598	0.272808
C13orf35|400165	0.0669003	1.06919	0.0706544	0.946867	0.343707	0.646032
C13orf36|400120	-0.11045	0.895431	0.0916238	-1.20548	0.22802	0.540673
C13orf37|440145	0.00743041	1.00746	0.0767784	0.0967773	0.922903	0.972181
C13orf38|728591	-0.16719	0.846038	0.0847073	-1.97374	0.048411	0.25765
C13orf39|196541	0.271526	1.31197	0.0601379	4.51506	6.33e-06	0.00293471
C14orf101|54916	-0.0488932	0.952283	0.0785824	-0.622191	0.533817	0.777429
C14orf102|55051	0.0340723	1.03466	0.077921	0.437267	0.661918	0.850469
C14orf104|55172	0.0897511	1.0939	0.0758152	1.18381	0.236487	0.54887
C14orf105|55195	-0.160891	0.851385	0.107134	-1.50178	0.133154	0.419339
C14orf106|55320	0.0512329	1.05257	0.0728934	0.702847	0.482151	0.745355
C14orf109|26175	-0.0810835	0.922117	0.0756393	-1.07198	0.283731	0.59478
C14orf115|55237	0.0184004	1.01857	0.0630185	0.291984	0.770299	0.902809
C14orf118|55668	0.131932	1.14103	0.0683586	1.93	0.0536065	0.270071
C14orf119|55017	0.0715322	1.07415	0.0776962	0.920664	0.357226	0.655777
C14orf126|112487	0.220925	1.24723	0.0663908	3.32765	0.000875813	0.0377865
C14orf128|84837	0.272733	1.31355	0.0661675	4.12185	3.76e-05	0.00664855
C14orf129|51527	-0.0116159	0.988451	0.0748833	-0.155121	0.876726	0.952461
C14orf132|56967	0.108698	1.11482	0.060554	1.79506	0.0726447	0.312951
C14orf135|64430	0.12519	1.13336	0.0686628	1.82325	0.0682652	0.303706
C14orf138|79609	-0.0654687	0.936628	0.0816295	-0.802023	0.422539	0.702441
C14orf139|79686	0.0339214	1.0345	0.0722622	0.469421	0.638769	0.839395
C14orf142|84520	-0.0515176	0.949787	0.0782483	-0.658387	0.51029	0.762274
C14orf143|90141	-0.00576863	0.994248	0.0765621	-0.0753458	0.93994	0.979291
C14orf145|145508	0.0186622	1.01884	0.0717789	0.259995	0.794867	0.914064
C14orf147|171546	0.0312734	1.03177	0.0613232	0.509977	0.610068	0.822833
C14orf148|122945	-0.165949	0.847089	0.0845022	-1.96385	0.0495477	0.260403
C14orf149|112849	0.151389	1.16345	0.0740412	2.04465	0.0408893	0.236511
C14orf153|84334	-0.0226086	0.977645	0.0963626	-0.23462	0.814504	0.924836
C14orf156|81892	-0.0698985	0.932489	0.0842916	-0.829246	0.406965	0.692639
C14orf159|80017	-0.170913	0.842895	0.0853743	-2.00192	0.0452931	0.248296
C14orf162|56936	0.0704024	1.07294	0.0673832	1.04481	0.296113	0.606355
C14orf166B|145497	-0.128523	0.879394	0.234469	-0.548143	0.583593	0.808312
C14orf166|51637	0.0388061	1.03957	0.0731712	0.530346	0.595872	0.815128
C14orf167|55449	-0.0205498	0.97966	0.07785	-0.263966	0.791806	0.913207
C14orf169|79697	0.0159328	1.01606	0.0758392	0.210086	0.8336	0.932598
C14orf174|161394	0.133225	1.14251	0.0641063	2.07819	0.0376922	0.228052
C14orf176|643382	0.174139	1.19022	0.0760708	2.28917	0.0220697	0.1778
C14orf178|283579	-0.0613039	0.940537	0.0820301	-0.747333	0.454862	0.726645
C14orf179|112752	-0.105517	0.899859	0.0858372	-1.22927	0.218971	0.530931
C14orf180|400258	-0.0546326	0.946833	0.140039	-0.390123	0.696446	0.8674
C14orf181|400223	-0.25971	0.771275	0.104811	-2.4779	0.0132158	0.142176
C14orf182|283551	0.169403	1.1846	0.0627894	2.69795	0.00697674	0.101837
C14orf183|196913	-0.0122435	0.987831	0.0770141	-0.158977	0.873687	0.951201
C14orf184|650662	-0.279895	0.755863	0.131188	-2.13354	0.0328801	0.214945
C14orf19|280655	-0.178436	0.836578	0.0939715	-1.89883	0.0575869	0.280684
C14orf1|11161	-0.0402796	0.960521	0.0735911	-0.547344	0.584143	0.808395
C14orf21|161424	0.091616	1.09594	0.0695364	1.31753	0.187662	0.495144
C14orf23|387978	-0.00652232	0.993499	0.0747079	-0.0873043	0.93043	0.975154
C14orf28|122525	-0.00930847	0.990735	0.0753063	-0.123608	0.901625	0.962741
C14orf2|9556	-0.0779009	0.925056	0.0837002	-0.930713	0.352002	0.651972
C14orf33|100129075	-0.0441761	0.956785	0.0722529	-0.611409	0.540929	0.781841
C14orf34|645687	-0.0345216	0.966067	0.0921556	-0.374601	0.707957	0.87249
C14orf37|145407	0.187508	1.20624	0.060726	3.08777	0.00201665	0.0565825
C14orf39|317761	-0.0764177	0.926429	0.107668	-0.709751	0.477859	0.742429
C14orf43|91748	0.0480314	1.0492	0.0736681	0.651998	0.514403	0.764907
C14orf45|80127	0.164371	1.17865	0.0711702	2.30955	0.0209129	0.174587
C14orf48|256369	0.00432555	1.00433	0.121508	0.035599	0.971602	0.990564
C14orf49|161176	0.0954428	1.10015	0.0648098	1.47266	0.140843	0.430059
C14orf4|64207	-0.0951352	0.90925	0.0791509	-1.20195	0.229384	0.541915
C14orf50|145376	0.0400089	1.04082	0.0805712	0.496566	0.619495	0.82866
C14orf64|388011	0.0551639	1.05671	0.0518189	1.06455	0.287079	0.597847
C14orf68|283600	-0.180582	0.834784	0.125993	-1.43327	0.15178	0.44619
C14orf72|145200	-0.103453	0.901718	0.0904109	-1.14425	0.252518	0.565762
C14orf73|91828	-0.339166	0.712364	0.134655	-2.51877	0.0117765	0.133729
C14orf79|122616	0.0378671	1.03859	0.0808782	0.4682	0.639642	0.839988
C14orf80|283643	-0.131747	0.876563	0.143909	-0.915484	0.359938	0.657724
C14orf86|283592	0.194192	1.21433	0.0576409	3.369	0.000754416	0.0353477
C14orf93|60686	-0.0763817	0.926462	0.0865837	-0.882172	0.377684	0.670031
C15orf17|57184	-0.229201	0.795169	0.0905874	-2.53016	0.011401	0.131775
C15orf21|283651	0.00159249	1.00159	0.078849	0.0201968	0.983886	0.995573
C15orf23|90417	0.129523	1.13828	0.0700114	1.85003	0.0643098	0.296487
C15orf24|56851	0.164096	1.17833	0.0734673	2.2336	0.0255097	0.189157
C15orf26|161502	-0.0395037	0.961266	0.083318	-0.474132	0.635406	0.837119
C15orf27|123591	0.0772095	1.08027	0.060456	1.27712	0.20156	0.511973
C15orf28|80035	-0.116099	0.890387	0.0893969	-1.29869	0.194051	0.502133
C15orf29|79768	-0.137184	0.87181	0.0885955	-1.54843	0.121519	0.401324
C15orf2|23742	-0.280924	0.755086	0.12162	-2.30984	0.020897	0.174587
C15orf32|145858	-0.0761646	0.926664	0.0891723	-0.854128	0.393034	0.681864
C15orf33|196951	0.0495653	1.05081	0.0741211	0.668707	0.503682	0.758572
C15orf34|80072	-0.0425172	0.958374	0.0765628	-0.555325	0.578673	0.805138
C15orf37|283687	0.116257	1.12329	0.0715127	1.62569	0.104016	0.371906
C15orf38|348110	0.203611	1.22582	0.0645292	3.15532	0.00160319	0.0508427
C15orf39|56905	0.0883567	1.09238	0.071486	1.236	0.216458	0.528843
C15orf40|123207	-0.0425717	0.958322	0.0829426	-0.513267	0.607764	0.821529
C15orf41|84529	0.00264173	1.00265	0.0788308	0.0335114	0.973267	0.991081
C15orf42|90381	0.000491	1.00049	0.076211	0.00644264	0.99486	0.998747
C15orf43|145645	0.0514964	1.05285	0.0502111	1.0256	0.305081	0.613823
C15orf44|81556	-0.0505747	0.950683	0.0758495	-0.666777	0.504915	0.759287
C15orf48|84419	0.0483397	1.04953	0.0667016	0.724715	0.468627	0.734949
C15orf50|414926	-0.0829662	0.920382	0.0814412	-1.01872	0.308334	0.616921
C15orf51|196968	-0.0297804	0.970659	0.0879541	-0.33859	0.734919	0.885992
C15orf52|388115	-0.0325433	0.967981	0.0829083	-0.392521	0.694673	0.866435
C15orf53|400359	-0.179912	0.835344	0.0947065	-1.89968	0.0574755	0.280492
C15orf54|400360	0.210518	1.23432	0.0552878	3.80768	0.000140275	0.0145289
C15orf55|256646	-0.0743218	0.928373	0.0803146	-0.925383	0.354767	0.654297
C15orf56|644809	0.0231454	1.02341	0.0766319	0.302034	0.762626	0.898032
C15orf57|90416	-0.0459968	0.955045	0.0763614	-0.602357	0.546936	0.785539
C15orf58|390637	-0.233288	0.791926	0.0849257	-2.74696	0.00601498	0.0944852
C15orf59|388135	0.134254	1.14368	0.0604157	2.22216	0.0262722	0.192032
C15orf5|81698	-0.10322	0.901928	0.0886958	-1.16376	0.244524	0.557732
C15orf60|283677	-0.0178123	0.982345	0.0790935	-0.225205	0.82182	0.927559
C15orf61|145853	0.0292269	1.02966	0.076914	0.379994	0.70395	0.871125
C15orf62|643338	0.131047	1.14002	0.0518765	2.52614	0.0115324	0.132718
C15orf63|25764	-0.00177738	0.998224	0.0749551	-0.0237125	0.981082	0.994411
C16orf11|146325	-0.175963	0.838649	0.315912	-0.557	0.577528	0.80469
C16orf13|84326	-0.0978892	0.906749	0.0973645	-1.00539	0.31471	0.622704
C16orf3|750	-0.0580807	0.943574	0.0841244	-0.690414	0.489934	0.750412
C16orf42|115939	0.0594545	1.06126	0.0849055	0.700243	0.483776	0.74651
C16orf45|89927	-0.0647921	0.937262	0.0792461	-0.817606	0.413583	0.696289
C16orf46|123775	0.0108971	1.01096	0.0719891	0.151372	0.879683	0.953758
C16orf48|84080	-0.0469463	0.954139	0.0835584	-0.561839	0.574226	0.803156
C16orf52|730094	0.0430355	1.04398	0.0839234	0.512795	0.608095	0.821601
C16orf53|79447	0.0688209	1.07124	0.0719397	0.956648	0.338745	0.642396
C16orf54|283897	-0.0737363	0.928917	0.103642	-0.71145	0.476805	0.741621
C16orf55|124045	0.0270678	1.02744	0.0787555	0.343694	0.731077	0.884252
C16orf57|79650	-0.0329572	0.96758	0.0753406	-0.437443	0.66179	0.850443
C16orf58|64755	0.112737	1.11934	0.0738774	1.526	0.12701	0.40952
C16orf59|80178	0.0428007	1.04373	0.0800378	0.534756	0.592819	0.813354
C16orf5|29965	0.0139472	1.01405	0.0773357	0.180347	0.85688	0.944347
C16orf61|56942	0.0328334	1.03338	0.0717963	0.457314	0.647446	0.843677
C16orf62|57020	0.10819	1.11426	0.069772	1.55062	0.120993	0.400568
C16orf63|123811	0.228827	1.25712	0.0747211	3.06241	0.00219562	0.0597946
C16orf68|79091	0.0256566	1.02599	0.0648297	0.395754	0.692287	0.865281
C16orf70|80262	0.134951	1.14448	0.0579745	2.32776	0.0199248	0.170989
C16orf71|146562	0.0524068	1.0538	0.0784093	0.668375	0.503894	0.758666
C16orf72|29035	-0.00463218	0.995379	0.0647189	-0.0715739	0.942941	0.980349
C16orf73|254528	-0.31548	0.729439	0.22008	-1.43348	0.151722	0.446138
C16orf74|404550	-0.207051	0.812978	0.0968942	-2.13688	0.0326077	0.214361
C16orf75|116028	-0.0667359	0.935442	0.0827258	-0.806712	0.419833	0.700933
C16orf79|283870	-0.245963	0.781952	0.103912	-2.36704	0.0179311	0.164618
C16orf7|9605	-0.233487	0.791768	0.0959925	-2.43234	0.0150016	0.151746
C16orf80|29105	0.126512	1.13486	0.0773251	1.63611	0.101816	0.36769
C16orf81|283860	-0.203301	0.816033	0.138288	-1.47013	0.141527	0.431
C16orf82|162083	0.0625317	1.06453	0.0687825	0.909123	0.363285	0.660414
C16orf86|388284	0.0137401	1.01384	0.0752284	0.182645	0.855076	0.943452
C16orf87|388272	-0.086449	0.917182	0.0777742	-1.11154	0.266337	0.578505
C16orf88|400506	-0.0100836	0.989967	0.0774538	-0.130188	0.896418	0.960446
C16orf89|146556	0.152201	1.1644	0.061372	2.47998	0.0131388	0.141698
C16orf90|646174	0.0712196	1.07382	0.0520135	1.36925	0.170921	0.472684
C16orf91|283951	-0.0740261	0.928647	0.0761172	-0.972528	0.330788	0.636033
C16orf92|146378	0.0280453	1.02844	0.0747163	0.375358	0.707395	0.87244
C16orf93|90835	-0.0750257	0.92772	0.086604	-0.866308	0.386321	0.676297
C17orf100|388327	-0.0786522	0.924361	0.0835121	-0.941806	0.346292	0.647867
C17orf101|79701	0.166978	1.18173	0.0755116	2.21129	0.0270155	0.19469
C17orf102|400591	0.062577	1.06458	0.0643546	0.972378	0.330863	0.636094
C17orf103|256302	0.0132289	1.01332	0.0739993	0.17877	0.858118	0.944824
C17orf104|284071	-0.0803532	0.92279	0.0955787	-0.840702	0.400515	0.688092
C17orf106|100134934	0.0147288	1.01484	0.0974466	0.151147	0.87986	0.953758
C17orf107|100130311	0.0968531	1.1017	0.0738214	1.31199	0.189523	0.496926
C17orf108|201229	-0.0979318	0.906711	0.0851259	-1.15043	0.249965	0.562826
C17orf28|283987	-0.142524	0.867167	0.0877923	-1.62342	0.104499	0.372743
C17orf37|84299	0.117758	1.12497	0.0634043	1.85725	0.0632753	0.293986
C17orf39|79018	0.258382	1.29483	0.0657824	3.92783	8.57e-05	0.0111997
C17orf42|79736	-0.243324	0.784017	0.0975453	-2.49447	0.0126144	0.138303
C17orf44|284029	-0.208973	0.811417	0.0902588	-2.31526	0.0205986	0.173706
C17orf46|124783	-0.0428342	0.95807	0.0866295	-0.494452	0.620987	0.829231
C17orf47|284083	-0.109715	0.896089	0.0894309	-1.22682	0.219891	0.531847
C17orf48|56985	-0.0547497	0.946722	0.0737102	-0.74277	0.457621	0.72902
C17orf49|124944	0.00413576	1.00414	0.0816933	0.0506254	0.959624	0.985678
C17orf50|146853	-0.171967	0.842007	0.0851791	-2.01888	0.0434993	0.243536
C17orf51|339263	0.216073	1.24119	0.0610047	3.54191	0.000397237	0.0253607
C17orf53|78995	0.0644371	1.06656	0.0794183	0.811363	0.417157	0.699465
C17orf54|283982	0.10417	1.10979	0.0645718	1.61324	0.106693	0.376198
C17orf55|284185	0.140976	1.1514	0.0675599	2.08668	0.0369172	0.226564
C17orf56|146705	-0.204281	0.815234	0.092391	-2.21105	0.0270326	0.19469
C17orf57|124989	-0.137251	0.871752	0.0918199	-1.49478	0.134972	0.422196
C17orf58|284018	-0.0338657	0.966701	0.0774224	-0.437416	0.66181	0.850443
C17orf59|54785	-0.0960497	0.908419	0.0887597	-1.08213	0.279194	0.590985
C17orf60|284021	0.00456932	1.00458	0.075818	0.060267	0.951943	0.983557
C17orf61|254863	-0.0888226	0.915008	0.0842083	-1.05479	0.291519	0.60272
C17orf62|79415	-0.107323	0.898236	0.0897239	-1.19614	0.231641	0.544485
C17orf63|55731	-0.0484733	0.952683	0.0788151	-0.615025	0.538538	0.780471
C17orf64|124773	-0.114386	0.891913	0.103631	-1.10379	0.269686	0.580905
C17orf65|339201	-0.254401	0.775381	0.0977565	-2.6024	0.0092575	0.117979
C17orf66|256957	-0.0491683	0.952021	0.0838993	-0.58604	0.557849	0.792304
C17orf67|339210	-0.120009	0.886912	0.115727	-1.037	0.299736	0.609045
C17orf68|80169	-0.108979	0.896749	0.082	-1.32901	0.183844	0.489328
C17orf69|147081	-0.249076	0.779521	0.0922081	-2.70124	0.00690821	0.10141
C17orf70|80233	0.0410975	1.04195	0.0829427	0.495492	0.620253	0.828811
C17orf71|55181	0.0897614	1.09391	0.072465	1.23869	0.215461	0.52781
C17orf72|92340	-0.241451	0.785488	0.106735	-2.26215	0.023688	0.183269
C17orf73|55018	-4.5415	0.0106574	3.45511	-1.31443	0.188702	0.496457
C17orf74|201243	-0.0517929	0.949526	0.0695632	-0.744545	0.456547	0.72827
C17orf75|64149	0.0748353	1.07771	0.0838655	0.892325	0.372219	0.666162
C17orf76|388341	-0.0620146	0.939869	0.0786589	-0.7884	0.430463	0.708426
C17orf77|146723	-0.111446	0.89454	0.16858	-0.661087	0.508557	0.761213
C17orf78|284099	0.0993924	1.1045	0.0566904	1.75325	0.0795591	0.325011
C17orf79|55352	0.2249	1.2522	0.0832714	2.7008	0.00691719	0.10141
C17orf80|55028	0.0640305	1.06612	0.0739993	0.865286	0.386882	0.676868
C17orf81|23587	-0.13364	0.874905	0.102513	-1.30364	0.192357	0.499876
C17orf82|388407	-0.208157	0.812079	0.102006	-2.04064	0.0412865	0.237428
C17orf85|55421	0.0612596	1.06317	0.0746554	0.820565	0.411894	0.695474
C17orf86|654434	-0.324583	0.722829	0.105206	-3.08521	0.0020341	0.0566639
C17orf87|388325	-0.170991	0.842829	0.103039	-1.65948	0.0970193	0.359514
C17orf88|23591	-0.137049	0.871928	0.0817785	-1.67585	0.0937676	0.353379
C17orf89|284184	0.0427536	1.04368	0.103829	0.411771	0.680507	0.858994
C17orf90|339229	-0.0911634	0.912868	0.0958087	-0.951515	0.341343	0.643928
C17orf91|84981	0.053943	1.05542	0.0833961	0.646829	0.517742	0.766393
C17orf93|360205	-0.00942468	0.99062	0.0701601	-0.134331	0.893141	0.959256
C17orf95|124512	0.0312459	1.03174	0.0745998	0.418846	0.675328	0.856794
C17orf96|100170841	0.0157588	1.01588	0.0676661	0.232891	0.815846	0.924995
C17orf97|400566	-0.161703	0.850694	0.0865159	-1.86906	0.0616149	0.290865
C17orf98|388381	-0.138377	0.87077	0.0929326	-1.489	0.136486	0.42419
C17orf99|100141515	-0.165427	0.847532	0.10912	-1.516	0.129519	0.413172
C18orf10|25941	0.148445	1.16003	0.0674576	2.20057	0.0277668	0.196323
C18orf16|147429	0.0508154	1.05213	0.0706505	0.719251	0.471986	0.737643
C18orf18|147525	0.00208477	1.00209	0.0761239	0.0273865	0.978151	0.992888
C18orf19|125228	-0.00348341	0.996523	0.0747002	-0.0466318	0.962807	0.986992
C18orf1|753	-0.0509727	0.950305	0.0772215	-0.660083	0.5092	0.761649
[truncated: 17,473 more rows]

## Sheet: Test for PH assumption (Single)
Gene|ID	P value
A1BG|1	0.431717
A1CF|29974	0.0409674
A2BP1|54715	0.684726
A2LD1|87769	0.096604
A2ML1|144568	0.439375
A2M|2	0.0192996
A4GALT|53947	0.576072
A4GNT|51146	0.506599
AAA1|404744	0.504793
AAAS|8086	0.107986
AACSL|729522	0.21252
AACS|65985	0.212069
AADACL2|344752	0.339686
AADACL3|126767	0.393493
AADACL4|343066	0.499196
AADAC|13	0.103402
AADAT|51166	0.666745
AAGAB|79719	0.798841
AAK1|22848	0.0850888
AAMP|14	0.783497
AANAT|15	0.861029
AARS2|57505	0.760624
AARSD1|80755	0.111514
AARS|16	0.457989
AASDHPPT|60496	0.971654
AASDH|132949	0.491662
AASS|10157	0.19694
AATF|26574	0.0386005
AATK|9625	0.50703
ABAT|18	0.0661444
ABCA10|10349	0.39451
ABCA11P|79963	0.0830418
ABCA12|26154	0.866771
ABCA13|154664	0.933368
ABCA17P|650655	0.00558996
ABCA1|19	0.243678
ABCA2|20	0.182065
ABCA3|21	0.243096
ABCA4|24	0.549276
ABCA5|23461	0.345192
ABCA6|23460	0.816593
ABCA7|10347	0.697511
ABCA8|10351	0.25142
ABCA9|10350	0.35042
ABCB10|23456	0.731103
ABCB11|8647	0.07523
ABCB1|5243	0.177408
ABCB4|5244	0.26421
ABCB5|340273	0.926463
ABCB6|10058	0.945231
ABCB7|22	0.557029
ABCB8|11194	0.204137
ABCB9|23457	0.522456
ABCC10|89845	0.853365
ABCC11|85320	0.949763
ABCC12|94160	0.712372
ABCC13|150000	0.74084
ABCC1|4363	0.822314
ABCC2|1244	0.490717
ABCC3|8714	0.257614
ABCC4|10257	0.000212085
ABCC5|10057	0.754075
ABCC6P1|653190	0.406874
ABCC6P2|730013	0.226005
ABCC6|368	0.192539
ABCC8|6833	0.4931
ABCC9|10060	0.543946
ABCD1|215	0.0435054
ABCD2|225	0.0942861
ABCD3|5825	0.959853
ABCD4|5826	0.934769
ABCE1|6059	0.472791
ABCF1|23	0.033318
ABCF2|10061	0.0493968
ABCF3|55324	0.247208
ABCG1|9619	0.428031
ABCG2|9429	0.392965
ABCG4|64137	0.270954
ABCG5|64240	0.307547
ABCG8|64241	0.751961
ABHD10|55347	0.758946
ABHD11|83451	0.873912
ABHD12B|145447	0.575497
ABHD12|26090	0.72043
ABHD13|84945	0.0892103
ABHD14A|25864	0.196488
ABHD14B|84836	0.916578
ABHD15|116236	0.920658
ABHD1|84696	0.678594
ABHD2|11057	0.673961
ABHD3|171586	0.414492
ABHD4|63874	0.854124
ABHD5|51099	0.312076
ABHD6|57406	0.327004
ABHD8|79575	0.752578
ABI1|10006	0.630821
ABI2|10152	0.106084
ABI3BP|25890	0.0502805
ABI3|51225	0.277969
ABL1|25	0.114921
ABL2|27	0.102473
ABLIM1|3983	0.121082
ABLIM2|84448	0.734873
ABLIM3|22885	0.627428
ABO|28	0.75135
ABP1|26	0.0794034
ABRA|137735	0.788181
ABR|29	0.0562177
ABT1|29777	0.0574011
ABTB1|80325	0.352621
ABTB2|25841	0.818114
ACAA1|30	0.654254
ACAA2|10449	0.694772
ACACA|31	0.394755
ACACB|32	0.0717636
ACAD10|80724	0.355442
ACAD11|84129	0.82556
ACAD8|27034	0.085337
ACAD9|28976	0.44217
ACADL|33	0.750597
ACADM|34	0.141692
ACADSB|36	0.480583
ACADS|35	0.529893
ACADVL|37	0.618005
ACAN|176	0.495981
ACAP1|9744	0.137214
ACAP2|23527	0.47676
ACAP3|116983	0.375273
ACAT1|38	0.315615
ACAT2|39	0.0755031
ACBD3|64746	0.845844
ACBD4|79777	0.706947
ACBD5|91452	0.398017
ACBD6|84320	0.379895
ACBD7|414149	0.987705
ACCN1|40	0.977393
ACCN2|41	0.465095
ACCN3|9311	0.226121
ACCN4|55515	0.337142
ACCN5|51802	0.905615
ACCSL|390110	0.245454
ACCS|84680	0.404146
ACD|65057	0.0691226
ACE2|59272	0.0718805
ACER1|125981	0.48931
ACER2|340485	0.857524
ACER3|55331	0.874242
ACE|1636	0.873065
ACHE|43	0.556915
ACIN1|22985	0.840489
ACLY|47	0.133559
ACMSD|130013	0.859788
ACN9|57001	0.218178
ACO1|48	0.848253
ACO2|50	0.683481
ACOT11|26027	0.365118
ACOT12|134526	0.951878
ACOT13|55856	0.30248
ACOT1|641371	0.370917
ACOT2|10965	0.152042
ACOT4|122970	0.341002
ACOT6|641372	0.990243
ACOT7|11332	0.356421
ACOT8|10005	0.626274
ACOT9|23597	0.0549454
ACOX1|51	0.967376
ACOX2|8309	0.323218
ACOX3|8310	0.87858
ACOXL|55289	0.00835198
ACP1|52	0.129209
ACP2|53	0.313533
ACP5|54	0.986711
ACP6|51205	0.922827
ACPL2|92370	0.145544
ACPP|55	0.653503
ACPT|93650	0.879613
ACRBP|84519	0.0311364
ACRC|93953	1.97e-05
ACRV1|56	0.164401
ACR|49	0.850858
ACSBG1|23205	0.482238
ACSBG2|81616	0.6543
ACSF2|80221	0.487862
ACSF3|197322	0.713702
ACSL1|2180	0.60759
ACSL3|2181	0.526668
ACSL4|2182	0.07401
ACSL5|51703	0.670437
ACSL6|23305	0.709584
ACSM1|116285	0.603227
ACSM2A|123876	0.671891
ACSM2B|348158	0.621542
ACSM3|6296	0.24871
ACSM4|341392	0.0460414
ACSM5|54988	0.255424
ACSS1|84532	0.0402379
ACSS2|55902	0.792586
ACSS3|79611	0.956441
ACTA1|58	0.112865
ACTA2|59	0.0687025
ACTBL2|345651	0.525366
ACTB|60	0.49095
ACTC1|70	0.14764
ACTG1|71	0.0149287
ACTG2|72	0.0448752
ACTL6A|86	0.932737
ACTL6B|51412	0.482497
ACTL7A|10881	0.346959
ACTL7B|10880	0.946138
ACTL8|81569	0.229084
ACTN1|87	0.680426
ACTN2|88	0.816445
ACTN3|89	0.596205
ACTN4|81	0.791359
ACTR10|55860	0.337649
ACTR1A|10121	0.0310356
ACTR1B|10120	0.169696
ACTR2|10097	0.0766552
ACTR3B|57180	0.64711
ACTR3C|653857	0.0101736
ACTR3|10096	0.17534
ACTR5|79913	0.722436
ACTR6|64431	0.140484
ACTR8|93973	0.437867
ACTRT1|139741	0.731364
ACVR1B|91	0.752841
ACVR1C|130399	0.476186
ACVR1|90	0.357924
ACVR2A|92	0.0134772
ACVR2B|93	0.544326
ACVRL1|94	0.194145
ACY1|95	0.837165
ACY3|91703	0.729123
ACYP1|97	0.771134
ACYP2|98	0.249816
ADAD2|161931	0.27586
ADAL|161823	0.310339
ADAM10|102	0.99809
ADAM11|4185	0.212107
ADAM12|8038	0.245255
ADAM15|8751	0.263312
ADAM17|6868	0.679821
ADAM18|8749	0.130707
ADAM19|8728	0.654155
ADAM20|8748	0.899913
ADAM21P1|145241	0.321828
ADAM21|8747	0.56273
ADAM22|53616	0.182923
ADAM23|8745	0.504425
ADAM28|10863	0.26968
ADAM29|11086	0.810702
ADAM2|2515	0.743747
ADAM30|11085	0.910989
ADAM32|203102	0.813558
ADAM33|80332	0.0845448
ADAM6|8755	0.730758
ADAM8|101	0.589499
ADAM9|8754	0.950777
ADAMDEC1|27299	0.782698
ADAMTS10|81794	0.621584
ADAMTS12|81792	0.181207
ADAMTS13|11093	0.183033
ADAMTS14|140766	0.274276
ADAMTS15|170689	0.612093
ADAMTS16|170690	0.205053
ADAMTS17|170691	0.324531
ADAMTS18|170692	0.366266
ADAMTS19|171019	0.836474
ADAMTS1|9510	0.327618
ADAMTS20|80070	0.619121
ADAMTS2|9509	0.995857
ADAMTS3|9508	0.939916
ADAMTS4|9507	0.656962
ADAMTS5|11096	0.845622
ADAMTS6|11174	0.180756
ADAMTS7|11173	0.974958
ADAMTS8|11095	0.0371057
ADAMTS9|56999	0.735593
ADAMTSL1|92949	0.261071
ADAMTSL2|9719	0.681299
ADAMTSL3|57188	0.0863604
ADAMTSL4|54507	0.117376
ADAMTSL5|339366	0.151578
ADAP1|11033	0.498379
ADAP2|55803	0.269257
ADARB1|104	0.0335469
ADARB2|105	0.278805
ADAR|103	0.319456
ADAT1|23536	0.585099
ADAT2|134637	0.355017
ADAT3|113179	0.0881061
ADA|100	0.0272509
ADCK1|57143	0.279921
ADCK2|90956	0.531514
ADCK4|79934	0.769049
ADCK5|203054	0.593304
ADCY10|55811	0.935832
ADCY1|107	0.870599
ADCY2|108	0.056911
ADCY3|109	0.793714
ADCY4|196883	0.636791
ADCY5|111	0.479648
ADCY6|112	0.527118
ADCY7|113	0.133137
ADCY8|114	0.693392
ADCY9|115	0.401374
ADCYAP1R1|117	0.372067
ADCYAP1|116	0.109535
ADC|113451	0.974943
ADD1|118	0.0261869
ADD2|119	0.619775
ADD3|120	0.186592
ADH1A|124	0.521969
ADH1B|125	0.528194
ADH1C|126	0.503593
ADH4|127	0.010938
ADH5|128	0.692737
ADH6|130	0.245053
ADH7|131	0.752633
ADHFE1|137872	0.709613
ADI1|55256	0.991266
ADIG|149685	0.621594
ADIPOQ|9370	0.410632
ADIPOR1|51094	0.815917
ADIPOR2|79602	0.39379
ADK|132	0.498771
ADM2|79924	0.690784
ADM|133	0.0381616
ADNP2|22850	0.362061
ADNP|23394	0.127665
ADORA1|134	0.739406
ADORA2A|135	0.999007
ADORA2B|136	0.160979
ADORA3|140	0.758962
ADO|84890	0.873024
ADPGK|83440	0.00870239
ADPRHL1|113622	0.2709
ADPRHL2|54936	0.0307545
ADPRH|141	0.753792
ADRA1A|148	0.781614
ADRA1B|147	0.776013
ADRA1D|146	0.610018
ADRA2A|150	0.621744
ADRA2B|151	0.99186
ADRA2C|152	0.944734
ADRB1|153	0.950378
ADRB2|154	0.962061
ADRB3|155	0.0641479
ADRBK1|156	0.761177
ADRBK2|157	0.762635
ADRM1|11047	0.536967
ADSL|158	0.0788203
ADSSL1|122622	0.94798
ADSS|159	0.725959
AEBP1|165	0.470667
AEBP2|121536	0.874351
AEN|64782	0.235883
AES|166	0.695667
AFAP1L1|134265	0.202579
AFAP1L2|84632	0.528674
AFAP1|60312	0.982968
AFARP1|246182	0.446555
AFF1|4299	0.00330088
AFF2|2334	0.154641
AFF3|3899	0.223241
AFF4|27125	0.606472
AFG3L1|172	0.995042
AFG3L2|10939	0.0906915
AFMID|125061	0.809133
AFM|173	0.82002
AFP|174	0.85688
AFTPH|54812	0.755385
AG2|387763	0.58324
AGAP11|119385	0.28464
AGAP1|116987	0.964006
AGAP2|116986	0.00938006
AGAP3|116988	0.522737
AGAP4|119016	0.948524
AGAP5|729092	0.393921
AGAP6|414189	0.999114
AGAP7|653268	0.575737
AGAP8|728404	0.705623
AGA|175	0.935003
AGBL1|123624	0.496159
AGBL2|79841	0.528644
AGBL3|340351	0.832407
AGBL4|84871	0.510993
AGBL5|60509	0.556488
AGER|177	0.490979
AGFG1|3267	0.106364
AGFG2|3268	0.37148
AGGF1|55109	0.104741
AGK|55750	0.90128
AGL|178	0.662656
AGMAT|79814	0.905141
AGPAT1|10554	0.279307
AGPAT2|10555	0.0131261
AGPAT3|56894	0.0330345
AGPAT4|56895	0.0994566
AGPAT5|55326	0.621032
AGPAT6|137964	0.679572
AGPAT9|84803	0.509716
AGPHD1|123688	0.871348
AGPS|8540	0.639618
AGR2|10551	0.418862
AGR3|155465	0.217123
AGRN|375790	0.368868
AGRP|181	0.67365
AGTPBP1|23287	0.210732
AGTR1|185	0.449543
AGTR2|186	0.343251
AGTRAP|57085	0.0346741
AGT|183	0.827718
AGXT2L1|64850	0.124235
AGXT2L2|85007	0.296788
AGXT2|64902	0.459047
AGXT|189	0.0687018
AHCTF1|25909	0.878681
AHCYL1|10768	0.5877
AHCYL2|23382	0.679431
AHCY|191	0.331056
AHDC1|27245	0.0271538
AHI1|54806	0.282781
AHNAK2|113146	0.458687
AHNAK|79026	0.7809
AHRR|57491	0.0274746
AHR|196	0.11271
AHSA1|10598	0.00931048
AHSA2|130872	0.573468
AHSG|197	0.581771
AHSP|51327	0.944943
AICDA|57379	0.562619
AIDA|64853	0.640507
AIF1L|83543	0.645675
AIF1|199	0.170058
AIFM1|9131	0.00215802
AIFM2|84883	0.989203
AIFM3|150209	0.0112992
AIG1|51390	0.624162
AIM1L|55057	0.488727
AIM1|202	0.626006
AIM2|9447	0.157052
AIMP1|9255	0.275487
AIMP2|7965	0.0743014
AIPL1|23746	0.666839
AIP|9049	0.241072
AIRE|326	0.323149
AJAP1|55966	0.579806
AK1|203	0.0176517
AK2|204	0.0936555
AK3L1|205	0.0665401
AK3|50808	0.424115
AK5|26289	0.261022
AK7|122481	0.446555
AKAP10|11216	0.0950479
AKAP11|11215	0.271972
AKAP12|9590	0.809477
AKAP13|11214	0.106973
AKAP14|158798	0.142523
AKAP1|8165	0.415416
AKAP2|11217	0.918236
AKAP3|10566	0.130254
AKAP4|8852	0.617624
AKAP5|9495	0.314267
AKAP6|9472	0.225237
AKAP7|9465	0.812442
AKAP8L|26993	0.794926
AKAP8|10270	0.160422
AKAP9|10142	0.50597
AKD1|221264	0.529206
AKIRIN1|79647	0.575611
AKIRIN2|55122	0.27467
AKNAD1|254268	0.46456
AKNA|80709	0.0321623
AKR1A1|10327	0.51041
AKR1B10|57016	0.830141
AKR1B15|441282	0.560332
AKR1B1|231	0.355758
AKR1C1|1645	0.841513
AKR1C2|1646	0.558084
AKR1C3|8644	0.895391
AKR1C4|1109	0.487873
AKR1CL1|340811	0.962853
AKR1D1|6718	0.0171422
AKR1E2|83592	0.0998682
AKR7A2|8574	0.170037
AKR7A3|22977	0.255169
AKR7L|246181	0.668876
AKT1S1|84335	0.946439
AKT1|207	0.3744
AKT2|208	0.421129
AKT3|10000	0.0913815
AKTIP|64400	0.134729
ALAD|210	0.915981
ALAS1|211	0.659619
ALAS2|212	0.996584
ALB|213	0.683856
ALCAM|214	0.929214
ALDH16A1|126133	0.138555
ALDH18A1|5832	0.0472378
ALDH1A1|216	0.12353
ALDH1A2|8854	0.474677
ALDH1A3|220	0.907004
ALDH1B1|219	0.180513
ALDH1L1|10840	0.190489
ALDH1L2|160428	0.449455
ALDH2|217	0.855052
ALDH3A1|218	0.826636
ALDH3A2|224	0.50495
ALDH3B1|221	0.418284
ALDH3B2|222	0.998289
ALDH4A1|8659	0.00338613
ALDH5A1|7915	0.657254
ALDH6A1|4329	0.474045
ALDH7A1|501	0.0617905
ALDH8A1|64577	0.712489
ALDH9A1|223	0.755748
ALDOA|226	0.0150285
ALDOB|229	0.1439
ALDOC|230	0.829613
ALG10B|144245	0.204642
ALG10|84920	0.496409
ALG11|440138	0.494652
ALG12|79087	0.850864
ALG13|79868	0.895564
ALG14|199857	0.0382436
ALG1L2|644974	0.409976
ALG1L|200810	0.119225
ALG1|56052	0.068091
ALG2|85365	0.0122356
ALG3|10195	0.0148585
ALG5|29880	0.908862
ALG6|29929	0.702809
ALG8|79053	0.993259
ALG9|79796	0.970736
ALKBH1|8846	0.793917
ALKBH2|121642	0.30311
ALKBH3|221120	0.4334
ALKBH4|54784	0.292746
ALKBH5|54890	0.883903
ALKBH6|84964	0.791172
ALKBH7|84266	0.748999
ALKBH8|91801	0.80439
ALK|238	0.675169
ALLC|55821	0.327748
ALMS1P|200420	0.00717047
ALMS1|7840	0.376171
ALOX12B|242	0.790043
ALOX12P2|245	0.410086
ALOX12|239	0.714639
ALOX15B|247	0.676427
ALOX15|246	0.449011
ALOX5AP|241	0.0158761
ALOX5|240	0.214137
ALOXE3|59344	0.57702
ALPI|248	0.936553
ALPK1|80216	0.0320215
ALPK2|115701	0.594978
ALPK3|57538	0.770357
ALPL|249	0.0607404
ALPPL2|251	0.504055
ALPP|250	0.392136
ALS2CL|259173	0.205538
ALS2CR11|151254	0.164491
ALS2CR12|130540	0.12112
ALS2CR4|65062	0.936976
ALS2CR8|79800	0.0410816
ALS2|57679	0.615395
ALX1|8092	0.0928804
ALX3|257	0.103229
ALX4|60529	0.434993
AMAC1L2|83650	0.432004
AMAC1L3|643664	0.621239
AMAC1|146861	0.850175
AMACR|23600	0.604668
AMBN|258	0.687414
AMBP|259	0.353786
AMBRA1|55626	0.188336
AMD1|262	0.372445
AMDHD1|144193	0.403337
AMDHD2|51005	0.0472868
AMELX|265	0.398896
AMELY|266	0.640501
AMFR|267	0.487762
AMHR2|269	0.215675
AMH|268	0.566415
AMICA1|120425	0.688459
AMIGO1|57463	0.499385
AMIGO2|347902	0.109503
AMIGO3|386724	0.364679
AMMECR1L|83607	0.63664
AMMECR1|9949	0.14286
AMN1|196394	0.675046
AMN|81693	0.275652
AMOTL1|154810	0.160245
AMOTL2|51421	0.268357
AMOT|154796	0.272855
AMPD1|270	0.140642
AMPD2|271	0.803605
AMPD3|272	0.673075
AMPH|273	0.29648
AMTN|401138	0.990629
AMT|275	0.243958
AMY1A|276	0.671477
AMY2A|279	0.917226
AMY2B|280	0.0367322
AMZ1|155185	0.630433
AMZ2P1|201283	0.4203
AMZ2|51321	0.250948
ANAPC10|10393	0.0217262
ANAPC11|51529	0.144702
ANAPC13|25847	0.373083
ANAPC16|119504	0.0377423
ANAPC1|64682	0.489684
ANAPC2|29882	0.0514173
ANAPC4|29945	0.301036
ANAPC5|51433	0.811195
ANAPC7|51434	0.418058
ANGEL1|23357	0.553632
ANGEL2|90806	0.18441
ANGPT1|284	0.712276
ANGPT2|285	0.690944
ANGPT4|51378	0.671917
ANGPTL1|9068	0.314817
ANGPTL2|23452	0.167512
ANGPTL3|27329	0.86469
ANGPTL4|51129	0.00250502
ANGPTL5|253935	0.832205
ANGPTL6|83854	0.741108
ANGPTL7|10218	0.0637367
ANG|283	0.22845
ANK1|286	0.895731
ANK2|287	0.583701
ANK3|288	0.654873
ANKAR|150709	0.0114422
ANKDD1A|348094	0.752113
ANKFN1|162282	0.069978
ANKFY1|51479	0.0720738
ANKHD1|EIF4EBP3|404734	0.184292
ANKHD1|54882	0.19096
ANKH|56172	0.380734
ANKIB1|54467	0.0717809
ANKK1|255239	0.917838
ANKLE1|126549	0.925997
ANKLE2|23141	0.0513229
ANKMY1|51281	0.0428268
ANKMY2|57037	0.993287
ANKRA2|57763	0.0982601
ANKRD10|55608	0.354879
ANKRD11|29123	0.59885
ANKRD12|23253	0.660326
ANKRD13A|88455	0.36417
ANKRD13B|124930	0.260987
ANKRD13C|81573	0.00371288
ANKRD13D|338692	0.469488
ANKRD16|54522	0.98155
ANKRD17|26057	0.0838197
ANKRD19|138649	0.0903527
ANKRD1|27063	0.993885
ANKRD20A3|441425	0.869445
ANKRD20A4|728747	0.767181
ANKRD20B|729171	0.696647
ANKRD22|118932	0.257308
ANKRD23|200539	0.752421
ANKRD24|170961	0.896799
ANKRD26P1|124149	0.852666
ANKRD26|22852	0.386653
ANKRD27|84079	0.0447525
ANKRD28|23243	0.885062
ANKRD29|147463	0.545327
ANKRD2|26287	0.743691
ANKRD30A|91074	0.958159
ANKRD30B|374860	0.492206
ANKRD31|256006	0.098589
ANKRD32|84250	0.87327
ANKRD33|341405	0.39894
ANKRD34A|284615	0.413536
ANKRD34B|340120	0.924948
ANKRD34C|390616	0.0387006
ANKRD35|148741	0.0486049
ANKRD36BP1|84832	0.405615
ANKRD36B|57730	0.575967
ANKRD36|375248	0.590034
ANKRD37|353322	0.783741
ANKRD39|51239	0.588677
ANKRD40|91369	0.760648
ANKRD42|338699	0.811954
ANKRD43|134548	0.326802
ANKRD44|91526	0.0676375
ANKRD45|339416	0.670047
ANKRD46|157567	0.380957
ANKRD49|54851	0.35192
ANKRD50|57182	0.0132006
ANKRD52|283373	0.549755
ANKRD53|79998	0.196334
ANKRD54|129138	0.670815
ANKRD55|79722	0.228841
ANKRD56|345079	0.318635
ANKRD57|65124	0.175826
ANKRD58|347454	0.726566
ANKRD5|63926	0.685679
ANKRD6|22881	0.0707867
ANKRD7|56311	0.755049
ANKRD9|122416	0.654285
ANKS1A|23294	0.902623
ANKS1B|56899	0.0775938
ANKS3|124401	0.995194
ANKS4B|257629	0.174469
ANKS6|203286	0.240897
ANKZF1|55139	0.770158
ANLN|54443	0.262829
ANO10|55129	0.816325
ANO1|55107	0.630163
ANO2|57101	0.346859
ANO3|63982	0.109699
ANO4|121601	0.179314
ANO5|203859	0.0518838
ANO6|196527	0.510046
ANO7|50636	0.958551
ANO8|57719	0.638366
ANO9|338440	0.421382
ANP32A|8125	0.0353186
ANP32B|10541	0.0481162
ANP32C|23520	0.751189
ANP32D|23519	0.471796
ANP32E|81611	0.397564
ANPEP|290	0.724764
ANTXR1|84168	0.0679882
ANTXR2|118429	0.155
ANTXRL|195977	0.866842
ANUBL1|93550	0.0877683
ANXA10|11199	0.50838
ANXA11|311	0.0751895
ANXA13|312	0.825145
ANXA1|301	0.096033
ANXA2P1|303	0.269523
ANXA2P2|304	0.107907
ANXA2P3|305	0.989969
ANXA2|302	0.0503806
ANXA3|306	0.478772
ANXA4|307	0.295701
ANXA5|308	0.286406
ANXA6|309	0.519674
ANXA7|310	0.532055
ANXA8L1|728113	0.784431
ANXA8L2|244	0.659662
ANXA8|653145	0.873057
ANXA9|8416	0.247409
AOAH|313	0.610425
AOC2|314	0.635522
AOC3|8639	0.0552624
AOX1|316	0.494221
AP1AR|55435	0.413322
AP1B1|162	0.81866
AP1G1|164	0.927117
AP1G2|8906	0.496319
AP1M1|8907	0.63436
AP1M2|10053	0.725489
AP1S1|1174	0.918894
AP1S2|8905	0.953068
AP1S3|130340	0.438737
AP2A1|160	0.263439
AP2A2|161	0.649478
AP2B1|163	0.0709822
AP2M1|1173	0.956703
AP2S1|1175	0.097154
AP3B1|8546	0.156073
AP3B2|8120	0.830602
AP3D1|8943	0.187453
AP3M1|26985	0.0806807
AP3M2|10947	0.134444
AP3S1|1176	0.464553
AP3S2|10239	0.830759
AP4B1|10717	0.5013
AP4E1|23431	0.473492
AP4M1|9179	0.473926
AP4S1|11154	0.472832
APAF1|317	0.985955
APBA1|320	0.232465
APBA2|321	0.44762
APBA3|9546	0.971427
APBB1IP|54518	0.257719
APBB1|322	0.384788
APBB2|323	0.304927
APBB3|10307	0.690053
APC2|10297	0.77997
APCDD1L|164284	0.574272
APCDD1|147495	0.385104
APCS|325	0.0542824
APC|324	0.569911
APEH|327	0.80002
APEX1|328	0.371738
APEX2|27301	0.860771
APH1A|51107	0.25431
APH1B|83464	0.906801
API5|8539	0.888551
APIP|51074	0.397789
APITD1|378708	0.841103
APLF|200558	0.328638
APLNR|187	0.624699
APLN|8862	0.358465
APLP1|333	0.661867
APLP2|334	0.798608
APOA1BP|128240	0.00680089
APOA1|335	0.504752
APOA2|336	0.794769
APOA4|337	0.627224
APOA5|116519	0.216501
APOB48R|55911	0.412806
APOBEC1|339	0.0924112
APOBEC2|10930	0.514462
APOBEC3A|200315	0.32023
APOBEC3B|9582	0.264255
APOBEC3C|27350	0.877104
APOBEC3D|140564	0.947995
APOBEC3F|200316	0.428582
APOBEC3G|60489	0.794373
APOBEC3H|164668	0.42175
APOBEC4|403314	0.0323513
APOB|338	0.832813
APOC1P1|342	0.44904
APOC1|341	0.20434
APOC2|344	0.0199578
APOC3|345	0.553629
APOC4|346	0.0504364
APOD|347	0.0288975
APOE|348	0.280783
APOF|319	0.581429
APOH|350	0.543811
APOL1|8542	0.762201
APOL2|23780	0.656182
APOL3|80833	0.441203
APOL4|80832	0.552574
APOL5|80831	0.772879
APOL6|80830	0.142155
APOLD1|81575	0.766797
APOM|55937	0.917443
APOOL|139322	0.877146
APOO|79135	0.0709258
APPBP2|10513	0.660068
APPL1|26060	0.693423
APPL2|55198	0.457488
APP|351	0.262528
APRT|353	0.0151059
APTX|54840	0.251681
AQP10|89872	0.362235
AQP11|282679	0.571224
AQP12A|375318	0.596707
AQP12B|653437	0.37683
AQP1|358	0.157842
AQP2|359	0.195131
AQP3|360	0.39492
AQP4|361	0.261819
AQP5|362	0.491708
AQP6|363	0.745944
AQP7P1|375719	0.445157
AQP7P3|441432	0.375095
AQP7|364	0.368571
AQP8|343	0.0225087
AQP9|366	0.00476876
AQPEP|206338	0.488297
AQR|9716	0.96725
ARAF|369	0.669535
ARAP1|116985	0.0388119
ARAP2|116984	0.642872
ARAP3|64411	0.0802674
ARCN1|372	0.412833
ARC|23237	0.611231
AREG|374	0.269903
ARF1|375	0.425561
ARF3|377	0.685907
ARF4|378	0.736207
ARF5|381	0.62829
ARF6|382	0.121614
ARFGAP1|55738	0.782039
ARFGAP2|84364	0.442237
ARFGAP3|26286	0.20469
ARFGEF1|10565	0.39347
ARFGEF2|10564	0.536579
ARFIP1|27236	0.0738895
ARFIP2|23647	0.141666
ARFRP1|10139	0.430279
ARG1|383	0.729618
ARG2|384	0.156894
ARGFXP2|503640	0.145883
ARGFX|503582	0.85827
ARGLU1|55082	0.0713286
ARHGAP10|79658	0.825843
ARHGAP11A|9824	0.0446779
ARHGAP11B|89839	0.865427
ARHGAP12|94134	0.153003
ARHGAP15|55843	0.719638
ARHGAP17|55114	0.174844
ARHGAP18|93663	0.0233717
ARHGAP19|84986	0.2694
ARHGAP1|392	0.00865145
ARHGAP20|57569	0.0113372
ARHGAP21|57584	0.100225
ARHGAP22|58504	0.461287
ARHGAP23|57636	0.0835471
ARHGAP24|83478	0.0909724
ARHGAP25|9938	0.145768
ARHGAP26|23092	0.242258
ARHGAP27|201176	0.141472
ARHGAP28|79822	0.596302
ARHGAP29|9411	0.502592
ARHGAP30|257106	0.687271
ARHGAP31|57514	0.134949
ARHGAP32|9743	0.558964
ARHGAP33|115703	0.0884583
ARHGAP36|158763	0.817162
ARHGAP39|80728	0.834349
ARHGAP42|143872	0.541677
ARHGAP4|393	0.40032
ARHGAP5|394	0.174006
ARHGAP6|395	0.00673676
ARHGAP8|23779	0.612767
ARHGAP9|64333	0.568569
ARHGDIA|396	0.166614
ARHGDIB|397	0.630966
ARHGDIG|398	0.0413315
ARHGEF10L|55160	0.0653275
ARHGEF10|9639	0.113481
ARHGEF11|9826	0.346827
ARHGEF12|23365	0.0511723
ARHGEF15|22899	0.246367
ARHGEF16|27237	0.398431
ARHGEF17|9828	0.0155927
ARHGEF18|23370	0.0304647
ARHGEF19|128272	0.145824
ARHGEF1|9138	0.797657
ARHGEF2|9181	0.905074
ARHGEF33|100271715	0.649935
ARHGEF35|445328	0.370894
ARHGEF37|389337	0.564371
ARHGEF38|54848	0.0360468
ARHGEF3|50650	0.0138985
ARHGEF4|50649	0.393822
ARHGEF5|7984	0.493925
ARHGEF6|9459	0.0134209
ARHGEF7|8874	0.121339
ARHGEF9|23229	0.0431356
ARID1A|8289	0.170061
ARID1B|57492	0.0468141
ARID2|196528	0.292982
ARID3A|1820	0.492914
ARID3B|10620	0.0176889
ARID3C|138715	0.726356
ARID4A|5926	0.00271012
ARID4B|51742	0.0225184
ARID5A|10865	0.409505
ARID5B|84159	0.0292075
ARIH1|25820	0.280643
ARIH2|10425	0.206744
ARL10|285598	0.849794
ARL11|115761	0.0614989
ARL13A|392509	0.679067
ARL13B|200894	0.458476
ARL14|80117	0.251335
ARL15|54622	0.699306
ARL16|339231	0.381399
ARL17A|51326	0.467952
ARL17B|641522	0.796605
ARL1|400	0.899033
ARL2BP|23568	0.986478
ARL2|402	0.0702713
ARL3|403	0.643912
ARL4A|10124	0.745336
ARL4C|10123	0.49935
ARL4D|379	0.413605
ARL5A|26225	0.806566
ARL5B|221079	0.281705
ARL5C|390790	0.485758
ARL6IP1|23204	0.985173
ARL6IP4|51329	0.232221
ARL6IP5|10550	0.143246
ARL6IP6|151188	0.851895
ARL6|84100	0.886986
ARL8A|127829	0.798272
ARL8B|55207	0.293638
ARL9|132946	0.757727
ARMC10|83787	0.728819
ARMC1|55156	0.570428
ARMC2|84071	0.0380469
ARMC3|219681	0.285473
ARMC4|55130	0.80054
ARMC5|79798	0.320902
ARMC6|93436	0.430735
ARMC7|79637	0.461307
ARMC8|25852	0.697653
ARMC9|80210	0.838333
ARMCX1|51309	0.992623
ARMCX2|9823	0.267904
ARMCX3|51566	0.426417
ARMCX5|64860	0.116391
ARMCX6|54470	0.418087
ARMS2|387715	0.295672
ARNT2|9915	0.487556
ARNTL2|56938	0.731955
ARNTL|406	0.865416
ARNT|405	0.193885
ARPC1A|10552	0.506219
ARPC1B|10095	0.0578406
ARPC2|10109	0.96751
ARPC3|10094	0.121253
ARPC4|10093	0.0701327
ARPC5L|81873	0.011894
ARPC5|10092	0.838642
ARPM1|84517	0.979356
ARPP19|10776	0.300436
ARPP21|10777	0.472722
ARR3|407	0.434866
ARRB1|408	0.54471
ARRB2|409	0.356907
ARRDC1|92714	0.448294
ARRDC2|27106	0.480734
ARRDC3|57561	0.269571
ARRDC4|91947	0.0397481
ARRDC5|645432	0.0420172
ARSA|410	0.0426527
ARSB|411	0.477849
ARSD|414	0.966889
ARSE|415	0.704831
ARSF|416	0.307993
ARSG|22901	0.548391
ARSH|347527	0.73126
ARSI|340075	0.982579
ARSJ|79642	0.111988
ARSK|153642	0.83906
ART1|417	0.822275
ART3|419	0.116433
ART4|420	0.629877
ART5|116969	0.211084
ARTN|9048	0.370044
ARV1|64801	0.560785
ARVCF|421	0.472553
ARX|170302	0.343214
AR|367	0.045613
AS3MT|57412	0.637264
ASAH1|427	0.000289716
ASAH2B|653308	0.178788
ASAH2|56624	0.610305
ASAM|79827	0.807524
ASAP1IT1|29065	0.253071
ASAP1|50807	0.599636
ASAP2|8853	0.782771
ASAP3|55616	0.505583
ASB10|136371	0.689816
ASB12|142689	0.137125
ASB13|79754	0.348912
ASB14|142686	0.833384
ASB15|142685	0.1285
ASB16|92591	0.5683
ASB1|51665	0.684773
ASB2|51676	0.248501
ASB3|51130	0.663335
ASB4|51666	0.434433
ASB5|140458	0.173407
ASB6|140459	0.140309
ASB7|140460	0.177763
ASB8|140461	0.0268653
ASB9|140462	0.548981
ASCC1|51008	0.461415
ASCC2|84164	0.531555
ASCC3|10973	0.175787
ASCL1|429	0.210586
ASCL2|430	0.566445
ASCL3|56676	0.997549
ASCL4|121549	0.438021
ASF1A|25842	0.283358
ASF1B|55723	0.483875
ASFMR1|100126270	0.207704
ASGR1|432	0.102072
ASGR2|433	0.664508
ASH1L|55870	0.089683
ASH2L|9070	0.381332
ASIP|434	0.587054
ASL|435	0.0372033
ASMTL|8623	0.607411
ASMT|438	0.784976
ASNA1|439	0.18938
ASNSD1|54529	0.991829
ASNS|440	0.708015
ASPA|443	0.0427596
ASPDH|554235	0.10408
ASPG|374569	0.211792
ASPHD1|253982	0.896846
ASPHD2|57168	0.928996
ASPH|444	0.574306
ASPM|259266	0.680791
ASPN|54829	0.0764733
ASPRV1|151516	0.831962
ASPSCR1|79058	0.503182
ASRGL1|80150	0.196884
ASS1|445	0.307876
ASTE1|28990	0.0478204
ASTL|431705	0.228092
ASTN1|460	0.673996
ASTN2|23245	0.768981
ASXL1|171023	0.079035
ASXL2|55252	0.998299
ASXL3|80816	0.387175
ASZ1|136991	0.164922
ATAD1|84896	0.513995
ATAD2B|54454	0.784823
ATAD2|29028	0.572174
ATAD3A|55210	0.0492588
ATAD3B|83858	0.0386433
ATAD3C|219293	0.21356
ATAD5|79915	0.0224288
ATCAY|85300	0.396533
ATE1|11101	0.921058
ATF1|466	0.096003
ATF2|1386	0.316348
ATF3|467	0.744391
ATF4|468	0.423585
ATF5|22809	0.218085
ATF6B|1388	0.992028
ATF6|22926	0.418101
ATF7IP2|80063	0.430216
ATF7IP|55729	0.866921
ATF7|11016	0.234055
ATG10|83734	0.256087
ATG12|9140	0.366907
ATG16L1|55054	0.238051
ATG16L2|89849	0.051526
ATG2A|23130	0.57787
ATG2B|55102	0.900996
ATG3|64422	0.907289
ATG4A|115201	0.205646
ATG4B|23192	0.544663
ATG4C|84938	0.774187
ATG4D|84971	0.904993
ATG5|9474	0.698866
ATG7|10533	0.0389818
ATG9A|79065	0.520233
ATG9B|285973	0.549108
ATHL1|80162	0.0536382
ATIC|471	0.0039354
ATL1|51062	0.165409
ATL2|64225	0.419218
ATL3|25923	0.945221
ATMIN|23300	0.819072
ATM|472	0.214132
ATN1|1822	0.270692
ATOH1|474	0.653169
ATOH7|220202	0.759456
ATOH8|84913	0.723329
ATOX1|475	0.0172167
ATP10A|57194	0.189786
ATP10B|23120	0.905417
ATP10D|57205	0.717135
ATP11A|23250	0.584638
ATP11B|23200	0.661501
ATP11C|286410	0.662591
ATP12A|479	0.817266
ATP13A1|57130	0.0532924
ATP13A2|23400	0.40412
ATP13A3|79572	0.269008
ATP13A4|84239	0.97439
ATP13A5|344905	0.81067
ATP1A1|476	0.365078
ATP1A2|477	0.23807
ATP1A3|478	0.997713
ATP1A4|480	0.535815
ATP1B1|481	0.415983
ATP1B2|482	0.0293735
ATP1B3|483	0.969174
ATP2A1|487	0.0846722
ATP2A2|488	0.643304
ATP2A3|489	0.00091004
ATP2B1|490	0.845267
ATP2B2|491	0.683999
ATP2B3|492	0.768027
ATP2B4|493	0.580689
ATP2C1|27032	0.928767
ATP2C2|9914	0.68984
ATP4A|495	0.248981
ATP4B|496	0.114035
ATP5A1|498	0.893983
ATP5B|506	0.0475924
ATP5C1|509	0.414661
ATP5D|513	0.00724906
ATP5EP2|432369	0.631516
ATP5E|514	0.685151
ATP5F1|515	0.588793
ATP5G1|516	6.94e-05
ATP5G2|517	0.172234
ATP5G3|518	0.129219
ATP5H|10476	0.255333
ATP5I|521	0.702008
ATP5J2|9551	0.44945
ATP5J|522	0.210433
ATP5L2|267020	0.722256
ATP5L|10632	0.584691
ATP5O|539	0.0476423
ATP5SL|55101	0.350533
ATP5S|27109	0.168332
ATP6AP1L|92270	0.550937
ATP6AP1|537	0.560086
ATP6AP2|10159	0.369614
ATP6V0A1|535	0.690776
ATP6V0A2|23545	0.439468
ATP6V0A4|50617	0.120933
ATP6V0B|533	0.257395
ATP6V0C|527	0.0859554
ATP6V0D1|9114	0.456042
ATP6V0D2|245972	0.820689
ATP6V0E1|8992	0.0352102
ATP6V0E2|155066	0.383758
ATP6V1A|523	0.738171
ATP6V1B1|525	0.393227
ATP6V1B2|526	0.573091
ATP6V1C1|528	0.279179
ATP6V1C2|245973	0.52301
ATP6V1D|51382	0.823121
ATP6V1E1|529	0.55291
ATP6V1E2|90423	0.0676033
ATP6V1F|9296	0.304248
ATP6V1G1|9550	0.343462
ATP6V1G2|534	0.715728
ATP6V1G3|127124	0.74769
ATP6V1H|51606	0.276625
ATP7A|538	0.18258
ATP7B|540	0.157732
ATP8A1|10396	0.572145
ATP8A2|51761	0.242469
ATP8B1|5205	0.299357
ATP8B2|57198	0.302957
ATP8B3|148229	0.118613
ATP8B4|79895	0.377979
ATP8B5P|158381	0.627053
ATP9A|10079	0.00447797
ATP9B|374868	0.721988
ATPAF1|64756	0.267003
ATPAF2|91647	0.824798
ATPBD4|89978	0.51353
ATPIF1|93974	0.590121
ATRIP|84126	0.0686424
ATRNL1|26033	0.377544
ATRN|8455	0.612436
ATRX|546	0.0201699
ATR|545	0.586216
ATXN10|25814	0.969736
ATXN1L|342371	0.617561
ATXN1|6310	0.213468
ATXN2L|11273	0.206814
ATXN2|6311	0.55786
ATXN3L|92552	0.518887
ATXN3|4287	0.881513
ATXN7L1|222255	0.156246
ATXN7L2|127002	0.470047
ATXN7L3B|552889	0.020801
ATXN7L3|56970	0.664416
ATXN7|6314	0.137635
AUH|549	0.0220677
AUP1|550	0.0362889
AURKAIP1|54998	0.00811197
AURKAPS1|6791	0.612544
AURKA|6790	0.0283705
AURKB|9212	0.135214
AURKC|6795	0.500397
AUTS2|26053	0.152875
AVEN|57099	0.440831
AVIL|10677	0.394981
AVL9|23080	0.118984
AVPI1|60370	0.616754
AVPR1A|552	0.769736
AVPR1B|553	0.101434
AVPR2|554	0.159734
AVP|551	0.865485
AWAT2|158835	0.0473962
AXIN1|8312	0.293056
AXIN2|8313	0.316404
AXL|558	0.891586
AZGP1|563	0.703537
AZI1|22994	0.494589
AZI2|64343	0.15613
AZIN1|51582	0.446711
AZU1|566	0.473071
B2M|567	0.572514
B3GALNT1|8706	0.0338004
B3GALNT2|148789	0.428394
B3GALT1|8708	0.222313
B3GALT2|8707	0.621858
B3GALT4|8705	0.225275
B3GALT5|10317	0.112987
B3GALT6|126792	0.382481
B3GALTL|145173	0.801554
B3GAT1|27087	0.0186438
B3GAT2|135152	0.868959
B3GAT3|26229	0.0360508
B3GNT1|11041	0.150092
B3GNT2|10678	0.871245
B3GNT3|10331	0.999247
B3GNT4|79369	0.0348898
B3GNT5|84002	0.404612
B3GNT6|192134	0.716421
B3GNT7|93010	0.362717
B3GNT8|374907	0.0744781
B3GNT9|84752	0.117645
B3GNTL1|146712	0.547706
B4GALNT1|2583	0.847659
B4GALNT2|124872	0.934386
B4GALNT3|283358	0.335736
B4GALNT4|338707	0.135878
B4GALT1|2683	0.923638
B4GALT2|8704	0.981205
B4GALT3|8703	0.214643
B4GALT4|8702	0.133917
B4GALT5|9334	0.976134
B4GALT6|9331	0.890619
B4GALT7|11285	0.0829658
B9D1|27077	0.120848
B9D2|80776	0.638058
BAALC|79870	0.390413
BAAT|570	0.1586
BACE1|23621	0.174327
BACE2|25825	0.753916
BACH1|571	0.618984
BACH2|60468	0.709139
BAD|572	0.253278
BAG1|573	0.0827599
BAG2|9532	0.213962
BAG3|9531	0.252066
BAG4|9530	0.663606
BAG5|9529	0.600946
BAGE2|85319	0.248239
BAGE|574	0.992998
BAHCC1|57597	0.0574955
BAHD1|22893	0.227828
BAI1|575	0.637136
BAI2|576	0.062802
BAI3|577	0.769324
BAIAP2L1|55971	0.61958
BAIAP2L2|80115	0.0561739
BAIAP2|10458	0.659445
BAIAP3|8938	0.152956
BAK1|578	0.921361
BAMBI|25805	0.157235
BANF1|8815	0.0645994
BANK1|55024	0.0264802
BANP|54971	0.340313
BAP1|8314	0.665508
BARD1|580	0.649487
BARHL1|56751	0.554446
BARHL2|343472	0.39508
BARX1|56033	0.549915
BARX2|8538	0.53715
BASP1|10409	0.171334
BAT1|7919	0.377296
BAT2L1|84726	0.436654
BAT2L2|23215	0.933004
BAT2|7916	0.50468
BAT3|7917	0.519311
BAT4|7918	0.506738
BAT5|7920	0.232339
BATF2|116071	0.307402
BATF3|55509	0.0353618
BATF|10538	0.430325
BAX|581	0.094041
BAZ1A|11177	0.94793
BAZ1B|9031	0.938942
BAZ2A|11176	0.855283
BAZ2B|29994	0.0157419
BBC3|27113	0.0251821
BBOX1|8424	0.0112595
BBS10|79738	0.200317
BBS12|166379	0.720996
BBS1|582	0.136309
BBS2|583	0.495235
BBS4|585	0.178927
BBS5|129880	0.281807
BBS7|55212	0.753134
BBS9|27241	0.823117
BBX|56987	0.656344
BCAM|4059	2.43e-05
BCAN|63827	0.514727
BCAP29|55973	0.576639
BCAP31|10134	0.0899905
BCAR1|9564	0.0137975
BCAR3|8412	0.542063
BCAR4|400500	0.495902
BCAS1|8537	0.163664
BCAS2|10286	0.423396
BCAS3|54828	0.929148
BCAS4|55653	0.852736
BCAT1|586	0.820479
BCAT2|587	0.544197
BCCIP|56647	0.000861842
BCDIN3D|144233	0.654575
BCHE|590	0.83745
BCKDHA|593	0.277575
BCKDHB|594	0.449376
BCKDK|10295	0.00381649
BCL10|8915	0.490279
BCL11A|53335	0.963071
BCL11B|64919	0.0691941
BCL2A1|597	0.186541
BCL2L10|10017	0.882007
BCL2L11|10018	0.522513
BCL2L12|83596	0.125407
BCL2L13|23786	0.526703
BCL2L14|79370	0.12159
BCL2L15|440603	0.58894
BCL2L1|598	0.056562
BCL2L2|599	0.47783
BCL2|596	0.333627
BCL3|602	0.767915
BCL6B|255877	0.949809
BCL6|604	0.0548615
BCL7A|605	0.823743
BCL7B|9275	0.191064
BCL7C|9274	0.374971
BCL8|606	0.0784256
BCL9L|283149	0.272826
BCL9|607	0.996193
BCLAF1|9774	0.333751
BCMO1|53630	0.463476
BCO2|83875	0.97721
BCORL1|63035	0.283744
BCORL2|286554	0.635978
BCOR|54880	0.291139
BCR|613	0.338595
BCS1L|617	0.383216
BDH1|622	0.90758
BDH2|56898	0.0388911
BDKRB1|623	0.20606
BDKRB2|624	0.911149
BDNFOS|497258	0.234256
BDNF|627	0.460665
BDP1|55814	0.348705
BEAN|146227	0.38178
BECN1|8678	0.700005
BEGAIN|57596	0.869837
BEND2|139105	0.250851
BEND3|57673	0.815965
BEND4|389206	0.113227
BEND5|79656	0.0015699
BEND6|221336	0.443528
BEND7|222389	0.162083
BEST1|7439	0.812507
BEST2|54831	0.174605
BEST3|144453	0.472418
BEST4|266675	0.695423
BET1L|51272	0.667399
BET1|10282	0.483812
BET3L|100128327	0.55376
BEX1|55859	0.509662
BEX2|84707	0.400986
BEX4|56271	0.579027
BEX5|340542	0.0709999
BFAR|51283	0.216595
BFSP1|631	0.00247299
BFSP2|8419	0.324665
BGLAP|632	0.473778
BGN|633	0.769026
BHLHA15|168620	0.906308
BHLHB9|80823	0.408131
BHLHE22|27319	0.157093
BHLHE40|8553	0.541099
BHLHE41|79365	0.00157979
BHMT2|23743	0.111533
BHMT|635	0.917799
BICC1|80114	0.215609
BICD1|636	0.690153
BICD2|23299	0.297154
BID|637	0.900792
BIK|638	0.607594
BIN1|274	0.353125
BIN2|51411	0.573918
BIN3|55909	0.201549
BIRC2|329	0.902245
BIRC3|330	0.511974
BIRC5|332	0.000849789
BIRC6|57448	0.736685
BIRC7|79444	0.786876
BIVM|54841	0.728466
BLCAP|10904	0.241648
BLID|414899	0.803755
BLK|640	0.121094
BLMH|642	0.335318
BLM|641	0.0380787
BLNK|29760	0.0591648
BLOC1S1|2647	0.0915656
BLOC1S2|282991	0.0757447
BLOC1S3|388552	0.472415
BLVRA|644	0.017763
BLVRB|645	0.0538375
BLZF1|8548	0.502138
BMF|90427	0.960474
BMI1|648	0.157743
BMP10|27302	0.38613
BMP1|649	0.883698
BMP2K|55589	0.19962
BMP2|650	0.260919
BMP3|651	0.104187
BMP4|652	0.533789
BMP5|653	0.0756969
BMP6|654	0.796636
BMP7|655	0.955853
BMP8A|353500	0.322887
BMP8B|656	0.649646
BMPER|168667	0.0379981
BMPR1A|657	0.180846
BMPR1B|658	0.0076768
BMPR2|659	0.0145896
BMS1P4|729096	0.163818
BMS1P5|399761	0.37959
BMS1|9790	0.151105
BMX|660	0.963363
BNC1|646	0.280384
BNC2|54796	0.0604914
BNIP1|662	0.144231
BNIP2|663	0.262305
BNIP3L|665	0.323315
BNIP3|664	0.336377
BNIPL|149428	0.475168
BOC|91653	0.0596672
BOD1L|259282	0.236959
BOD1|91272	0.149685
BOK|666	0.343464
BOLA1|51027	0.85584
BOLA2|552900	0.0320837
BOLA3|388962	0.211773
BOLL|66037	0.978225
BOP1|23246	0.127606
BPESC1|60467	0.72745
BPGM|669	0.201926
BPHL|670	0.525313
BPIL1|80341	0.387101
BPIL2|254240	0.510809
BPI|671	0.450297
BPNT1|10380	0.399691
BPTF|2186	0.509444
BRAF|673	0.117408
BRAP|8315	0.852443
BRCA1|672	0.018358
BRCA2|675	0.11501
BRCC3|79184	0.677076
BRD1|23774	0.109638
BRD2|6046	0.200688
BRD3|8019	0.742302
BRD4|23476	0.969175
BRD7P3|23629	0.713012
BRD7|29117	0.822228
BRD8|10902	0.058876
BRD9|65980	0.0907392
BRDT|676	0.329879
BREA2|286076	0.762544
BRE|9577	0.355251
BRF1|2972	0.656081
BRF2|55290	0.234431
BRI3BP|140707	0.0746995
BRI3|25798	0.828456
BRIP1|83990	0.651404
BRIX1|55299	0.130545
BRMS1L|84312	0.593206
BRMS1|25855	0.00236639
BRP44L|51660	0.13143
BRP44|25874	0.8997
BRPF1|7862	0.813721
BRPF3|27154	0.195581
BRS3|680	0.740323
BRSK1|84446	0.259462
BRSK2|9024	0.81052
BRWD1|54014	0.354973
BRWD3|254065	0.766102
BSCL2|26580	0.0191755
BSDC1|55108	0.161712
BSG|682	0.0766575
BSND|7809	0.952149
BSN|8927	0.459728
BSPRY|54836	0.95713
BST1|683	0.331448
BST2|684	0.624589
BSX|390259	0.988563
BTAF1|9044	0.150263
BTBD10|84280	0.594977
BTBD11|121551	0.384453
BTBD12|84464	0.877743
BTBD16|118663	0.774784
BTBD17|388419	0.725631
BTBD18|643376	0.0210886
BTBD19|149478	0.443183
BTBD1|53339	0.820837
BTBD2|55643	0.369866
BTBD3|22903	0.614502
BTBD6|90135	0.480758
BTBD7|55727	0.0843095
BTBD8|284697	0.771496
BTBD9|114781	0.00904761
BTC|685	0.193221
BTD|686	0.265968
BTF3L1|690	0.702719
BTF3L4|91408	0.349932
BTF3|689	0.682915
BTG1|694	0.0563673
BTG2|7832	0.00449358
BTG3|10950	0.35213
BTG4|54766	0.432476
BTK|695	0.734634
BTLA|151888	0.0117932
BTN1A1|696	0.772823
BTN2A1|11120	0.193467
BTN2A2|10385	0.326401
BTN2A3|54718	0.375475
BTN3A1|11119	0.0496318
BTN3A2|11118	0.0437473
BTN3A3|10384	0.0409754
BTNL2|56244	0.244495
BTNL3|10917	0.876408
BTNL8|79908	0.0302688
BTNL9|153579	0.265054
BTRC|8945	0.0915308
BUB1B|701	0.0118359
BUB1|699	0.269981
BUB3|9184	0.144333
BUD13|84811	0.3518
BUD31|8896	0.322536
BVES|11149	0.531061
BYSL|705	0.00459892
BZRAP1|9256	0.00222623
BZW1|9689	0.0130412
BZW2|28969	0.0138378
C10orf105|414152	0.338276
C10orf107|219621	0.146902
C10orf108|414235	0.447369
C10orf10|11067	0.228479
C10orf110|55853	0.377253
C10orf111|221060	0.61743
C10orf113|387638	0.819495
C10orf114|399726	0.233202
C10orf116|10974	0.148136
C10orf118|55088	0.753178
C10orf119|79892	0.360198
C10orf11|83938	0.0249125
C10orf125|282969	0.151849
C10orf128|170371	0.283275
C10orf129|142827	0.978893
C10orf12|26148	0.254754
C10orf131|100127889	0.506437
C10orf137|26098	0.465944
C10orf140|387640	0.888143
C10orf18|54906	0.655459
C10orf25|220979	0.296074
C10orf26|54838	0.319283
C10orf27|219793	0.987627
C10orf28|27291	0.833248
C10orf2|56652	0.0358292
C10orf32|119032	0.73031
C10orf35|219738	0.459917
C10orf41|100131213	0.0315453
C10orf46|143384	0.121331
C10orf47|254427	0.371147
C10orf4|118924	0.537554
C10orf50|645528	0.37385
C10orf53|282966	0.432316
C10orf54|64115	0.866293
C10orf55|414236	0.444218
C10orf57|80195	0.202372
C10orf58|84293	0.0264531
C10orf62|414157	0.350761
C10orf67|256815	0.12539
C10orf68|79741	0.405246
C10orf71|118461	0.998372
C10orf72|196740	0.0636911
C10orf75|90271	0.582726
C10orf76|79591	0.503008
C10orf78|119392	0.175034
C10orf79|80217	0.909002
C10orf81|79949	0.31899
C10orf82|143379	0.678515
C10orf84|63877	0.743309
C10orf88|80007	0.267634
C10orf90|118611	0.86493
C10orf91|170393	0.244148
C10orf93|255352	0.79622
C10orf95|79946	0.307533
C10orf99|387695	0.796168
C11orf10|746	0.334859
C11orf16|56673	0.943009
C11orf17|56672	0.307755
C11orf1|64776	0.944496
C11orf20|25858	0.856862
C11orf21|29125	0.162296
C11orf24|53838	0.0578115
C11orf2|738	0.386015
C11orf30|56946	0.092712
C11orf31|280636	0.960966
C11orf34|349633	0.177332
C11orf35|256329	0.451681
C11orf36|283303	0.984475
C11orf41|25758	0.644061
C11orf42|160298	0.298173
C11orf45|219833	0.525627
C11orf46|120534	0.321407
C11orf48|79081	0.0288247
C11orf49|79096	0.581512
C11orf51|25906	0.589152
C11orf52|91894	0.436388
C11orf53|341032	0.797654
C11orf54|28970	0.447913
C11orf57|55216	0.272304
C11orf58|10944	0.833935
C11orf59|55004	0.586898
C11orf61|79684	0.338586
C11orf63|79864	0.646294
C11orf65|160140	0.225275
C11orf66|220004	0.843968
C11orf67|28971	0.414727
C11orf68|83638	0.497194
C11orf70|85016	0.948465
C11orf71|54494	0.54197
C11orf73|51501	0.134233
C11orf74|119710	0.525898
C11orf75|56935	0.612771
C11orf80|79703	0.475284
C11orf82|220042	0.0127672
C11orf83|790955	0.0334194
C11orf84|144097	0.133438
C11orf85|283129	0.205061
C11orf86|254439	0.312279
C11orf87|399947	0.389354
C11orf88|399949	0.321861
C11orf90|387804	0.0864343
C11orf92|399948	0.227612
C11orf93|120376	0.634275
C11orf94|143678	0.0760727
C11orf95|65998	0.957048
C11orf9|745	0.441194
C12orf10|60314	0.0658063
C12orf11|55726	0.118993
C12orf23|90488	0.65437
C12orf24|29902	0.850526
C12orf26|84190	0.334048
C12orf27|283460	0.134749
C12orf29|91298	0.330965
C12orf32|83695	0.0802283
C12orf34|84915	0.816149
C12orf35|55196	0.848012
C12orf36|283422	0.267597
C12orf39|80763	0.804797
C12orf40|283461	0.198893
C12orf41|54934	0.60244
C12orf42|374470	0.218839
C12orf43|64897	0.121292
C12orf44|60673	0.143761
C12orf45|121053	0.000136615
C12orf47|51275	0.90215
C12orf48|55010	0.0332759
C12orf49|79794	0.868302
C12orf4|57102	0.608542
C12orf50|160419	0.0389926
C12orf51|283450	0.228136
C12orf52|84934	0.298848
C12orf53|196500	0.308775
C12orf54|121273	0.858113
C12orf56|115749	0.186039
C12orf57|113246	0.907821
C12orf59|120939	0.130411
C12orf5|57103	0.766818
C12orf60|144608	0.112827
C12orf61|283416	0.203799
C12orf62|84987	0.928523
C12orf63|374467	0.693212
C12orf65|91574	0.953703
C12orf66|144577	0.200364
C12orf68|387856	0.207537
C12orf69|440087	0.885555
C12orf70|341346	0.625118
C12orf71|728858	0.427124
C12orf72|254013	0.177519
C12orf73|728568	0.00991237
C12orf74|338809	0.0874606
C12orf75|387882	0.350119
C12orf76|400073	0.695532
C12orf77|196415	0.341197
C13orf15|28984	0.728358
C13orf16|121793	0.0859316
C13orf18|80183	0.558186
C13orf1|57213	0.152804
C13orf23|80209	0.496403
C13orf26|122046	0.856878
C13orf27|93081	0.810574
C13orf29|283487	0.799139
C13orf30|144809	0.0365877
C13orf31|144811	0.300827
C13orf33|84935	0.823585
C13orf34|79866	0.95859
C13orf35|400165	0.481789
C13orf36|400120	0.992082
C13orf37|440145	0.590239
C13orf38|728591	0.868655
C13orf39|196541	0.485453
C14orf101|54916	0.86439
C14orf102|55051	0.304479
C14orf104|55172	0.374586
C14orf105|55195	0.27398
C14orf106|55320	0.840048
C14orf109|26175	0.252788
C14orf115|55237	0.49849
C14orf118|55668	0.978711
C14orf119|55017	0.105457
C14orf126|112487	0.546803
C14orf128|84837	0.816566
C14orf129|51527	0.665265
C14orf132|56967	0.109058
C14orf135|64430	0.412793
C14orf138|79609	0.809469
C14orf139|79686	0.863531
C14orf142|84520	0.815713
C14orf143|90141	0.00926766
C14orf145|145508	0.186675
C14orf147|171546	0.35547
C14orf148|122945	0.311922
C14orf149|112849	0.119423
C14orf153|84334	0.0502726
C14orf156|81892	0.039196
C14orf159|80017	0.0825577
C14orf162|56936	0.616268
C14orf166B|145497	0.153623
C14orf166|51637	0.0906619
C14orf167|55449	0.0237157
C14orf169|79697	0.282279
C14orf174|161394	0.73734
C14orf176|643382	0.0858226
C14orf178|283579	0.429959
C14orf179|112752	0.137389
C14orf180|400258	0.84466
C14orf181|400223	0.213382
C14orf182|283551	0.772063
C14orf183|196913	0.0140437
C14orf184|650662	0.57334
C14orf19|280655	0.419145
C14orf1|11161	0.633267
C14orf21|161424	0.671037
C14orf23|387978	0.833871
C14orf28|122525	0.304673
C14orf2|9556	0.0384608
C14orf33|100129075	0.0378031
C14orf34|645687	0.194094
C14orf37|145407	0.186815
C14orf39|317761	0.914058
C14orf43|91748	0.219086
C14orf45|80127	0.552834
C14orf48|256369	0.481356
C14orf49|161176	0.934927
C14orf4|64207	0.0383571
C14orf50|145376	0.175506
C14orf64|388011	0.521896
C14orf68|283600	0.976044
C14orf72|145200	0.0569284
C14orf73|91828	0.802
C14orf79|122616	0.750987
C14orf80|283643	0.0120613
C14orf86|283592	0.937229
C14orf93|60686	0.753531
C15orf17|57184	0.0266298
C15orf21|283651	0.436943
C15orf23|90417	0.000340379
C15orf24|56851	0.0461541
C15orf26|161502	0.719961
C15orf27|123591	0.0159634
C15orf28|80035	0.621355
C15orf29|79768	0.24475
C15orf2|23742	0.0353137
C15orf32|145858	0.34224
C15orf33|196951	0.680882
C15orf34|80072	0.232858
C15orf37|283687	0.415665
C15orf38|348110	0.984277
C15orf39|56905	0.475239
C15orf40|123207	0.830358
C15orf41|84529	0.96874
C15orf42|90381	0.0497077
C15orf43|145645	0.411734
C15orf44|81556	0.984936
C15orf48|84419	0.514976
C15orf50|414926	0.964981
C15orf51|196968	0.357989
C15orf52|388115	0.0976309
C15orf53|400359	0.794805
C15orf54|400360	0.581435
C15orf55|256646	0.61816
C15orf56|644809	0.091995
C15orf57|90416	0.515282
C15orf58|390637	0.131853
C15orf59|388135	0.347815
C15orf5|81698	0.173621
C15orf60|283677	0.713381
C15orf61|145853	0.435562
C15orf62|643338	0.0973773
C15orf63|25764	0.0703611
C16orf11|146325	0.811613
C16orf13|84326	0.0484802
C16orf3|750	0.76224
C16orf42|115939	0.0440524
C16orf45|89927	0.0135888
C16orf46|123775	0.682199
C16orf48|84080	0.263322
C16orf52|730094	0.593471
C16orf53|79447	0.360217
C16orf54|283897	0.492739
C16orf55|124045	0.337697
C16orf57|79650	0.0221283
C16orf58|64755	0.0184655
C16orf59|80178	0.00588185
C16orf5|29965	0.425629
C16orf61|56942	0.0663178
C16orf62|57020	0.58229
C16orf63|123811	0.158271
C16orf68|79091	0.401384
C16orf70|80262	0.273644
C16orf71|146562	0.602823
C16orf72|29035	0.439215
C16orf73|254528	0.587588
C16orf74|404550	0.654649
C16orf75|116028	0.161618
C16orf79|283870	0.463871
C16orf7|9605	0.48729
C16orf80|29105	0.0101724
C16orf81|283860	0.0453236
C16orf82|162083	0.843427
C16orf86|388284	0.701106
C16orf87|388272	0.194596
C16orf88|400506	0.0644606
C16orf89|146556	0.69998
C16orf90|646174	0.505159
C16orf91|283951	0.152444
C16orf92|146378	0.568611
C16orf93|90835	0.369903
C17orf100|388327	0.148408
C17orf101|79701	0.898103
C17orf102|400591	0.498921
C17orf103|256302	0.0451133
C17orf104|284071	0.515978
C17orf106|100134934	0.724379
C17orf107|100130311	0.488971
C17orf108|201229	0.587251
C17orf28|283987	0.168409
C17orf37|84299	0.344731
C17orf39|79018	0.655494
C17orf42|79736	0.0064882
C17orf44|284029	0.00200985
C17orf46|124783	0.592311
C17orf47|284083	0.128593
C17orf48|56985	0.604368
C17orf49|124944	0.95462
C17orf50|146853	0.413757
C17orf51|339263	0.668322
C17orf53|78995	0.00113373
C17orf54|283982	0.995911
C17orf55|284185	0.00470057
C17orf56|146705	0.810998
C17orf57|124989	0.819915
C17orf58|284018	0.860534
C17orf59|54785	0.670783
C17orf60|284021	0.419693
C17orf61|254863	0.0300586
C17orf62|79415	0.849478
C17orf63|55731	0.744746
C17orf64|124773	0.774292
C17orf65|339201	0.888701
C17orf66|256957	0.357941
C17orf67|339210	0.588958
C17orf68|80169	0.09865
C17orf69|147081	0.292432
C17orf70|80233	0.78225
C17orf71|55181	0.936927
C17orf72|92340	0.489069
C17orf73|55018	0.0591159
C17orf74|201243	0.529935
C17orf75|64149	0.0584899
C17orf76|388341	0.254769
C17orf77|146723	0.835817
C17orf78|284099	0.874313
C17orf79|55352	0.00288789
C17orf80|55028	0.835209
C17orf81|23587	0.521396
C17orf82|388407	0.650081
C17orf85|55421	0.50844
C17orf86|654434	0.475444
C17orf87|388325	0.437224
C17orf88|23591	0.0202188
C17orf89|284184	0.337045
C17orf90|339229	0.583202
C17orf91|84981	0.162507
C17orf93|360205	0.411043
C17orf95|124512	0.737607
C17orf96|100170841	0.851052
C17orf97|400566	0.89336
C17orf98|388381	0.0513574
C17orf99|100141515	0.944725
C18orf10|25941	0.951708
C18orf16|147429	0.59951
C18orf18|147525	0.878112
C18orf19|125228	0.146733
C18orf1|753	0.00648339
[truncated: 17,473 more rows]

## Sheet: Multi-Cox p value adjusted
	age				gender				gene				stage
	coef	exp(coef)	P value	P adjust (FDR)	coef	exp(coef)	P value	P adjust (FDR)	coef	exp(coef)	P value	P adjust (FDR)	coef	exp(coef)	P value	P adjust (FDR)
ABCB9|23457	0.0282684	1.02867	0.00027	0.000500717	0.108777	1.11491	0.521	0.721397	0.190951	1.2104	0.014	0.0193723	-0.520498	0.594224	1.71e-07	5.47e-07
ABCC1|4363	0.0288126	1.02923	0.000235	0.000500717	0.0589454	1.06072	0.733	0.76399	0.180782	1.19815	0.0042	0.00869347	-0.530396	0.588372	1.18e-07	5.47e-07
ABCC9|10060	0.0262282	1.02658	0.000955	0.000977661	0.111146	1.11756	0.512	0.721397	0.14917	1.16087	0.0076	0.0125421	-0.496196	0.608842	8.23e-07	9.26e-07
ABCE1|6059	0.0293795	1.02982	0.00019	0.000500717	0.147915	1.15941	0.383	0.721397	0.229433	1.25789	5.29e-05	0.000900045	-0.554853	0.574156	3.17e-08	5.47e-07
ABT1|29777	0.0293522	1.02979	0.0002	0.000500717	0.116255	1.12328	0.492	0.721397	-0.217167	0.804795	0.0101	0.0153662	-0.502021	0.605306	4.3e-07	6.34e-07
ACCN1|40	0.0286492	1.02906	0.000267	0.000500717	0.133264	1.14255	0.431	0.721397	0.276087	1.31796	9.79e-05	0.00116537	-0.519739	0.594676	1.69e-07	5.47e-07
ACCN2|41	0.0280547	1.02845	0.000284	0.000500717	0.161862	1.1757	0.341	0.721397	0.305521	1.35733	1.62e-06	0.00016308	-0.509127	0.60102	3.17e-07	5.82e-07
ACLY|47	0.0293096	1.02974	0.000181	0.000500717	0.159579	1.17302	0.347	0.721397	0.184524	1.20265	0.00904	0.0142192	-0.482495	0.617241	1.76e-06	1.8e-06
ACOT13|55856	0.0302579	1.03072	0.00013	0.000500717	0.12497	1.13311	0.46	0.721397	-0.379587	0.684144	0.00222	0.00608109	-0.516104	0.596841	2.03e-07	5.47e-07
ACVR1|90	0.0321044	1.03263	5.47e-05	0.000500717	0.084669	1.08836	0.619	0.721397	0.216972	1.24231	0.00321	0.00740015	-0.501816	0.60543	5.64e-07	7.07e-07
ADAM23|8745	0.0305141	1.03098	0.000124	0.000500717	0.0602583	1.06211	0.728	0.76009	0.151619	1.16372	0.000957	0.00381537	-0.514372	0.597876	2.48e-07	5.52e-07
ADAMTS12|81792	0.0287625	1.02918	0.000277	0.000500717	0.143973	1.15485	0.396	0.721397	0.115783	1.12275	0.0107	0.0160367	-0.51971	0.594693	2.08e-07	5.47e-07
ADAMTS16|170690	0.0274088	1.02779	0.00054	0.000614237	0.111859	1.11836	0.51	0.721397	0.19422	1.21436	0.00071	0.0032872	-0.522877	0.592813	1.64e-07	5.47e-07
ADAMTS18|170692	0.0301641	1.03062	0.00013	0.000500717	0.133083	1.14234	0.432	0.721397	0.178456	1.19537	0.000479	0.00258318	-0.53946	0.583063	6.14e-08	5.47e-07
ADAMTSL1|92949	0.0300931	1.03055	0.000137	0.000500717	0.123851	1.13185	0.465	0.721397	0.190688	1.21008	0.000111	0.00121888	-0.524485	0.59186	1.53e-07	5.47e-07
ADCY7|113	0.0295807	1.03002	0.000181	0.000500717	0.113974	1.12072	0.5	0.721397	0.232947	1.26231	0.000993	0.00389462	-0.533384	0.586616	9.65e-08	5.47e-07
ADRA1B|147	0.0293646	1.0298	0.000195	0.000500717	0.100107	1.10529	0.558	0.721397	0.129565	1.13833	0.00621	0.0110319	-0.518063	0.595673	1.81e-07	5.47e-07
ADRA1D|146	0.030925	1.03141	9.9e-05	0.000500717	0.0947763	1.09941	0.579	0.721397	0.176371	1.19288	0.000827	0.00348089	-0.520853	0.594013	1.65e-07	5.47e-07
ADRA2B|151	0.0275052	1.02789	0.00045	0.00056157	0.14329	1.15406	0.398	0.721397	0.163575	1.17771	0.00284	0.00690286	-0.51829	0.595538	1.66e-07	5.47e-07
ADSL|158	0.0276623	1.02805	0.000409	0.000533555	0.0848681	1.08857	0.618	0.721397	0.175424	1.19175	0.0264	0.0319231	-0.515882	0.596974	2.26e-07	5.47e-07
AGAP4|119016	0.0293986	1.02984	0.000207	0.000500717	0.0793412	1.08257	0.64	0.722101	-0.40593	0.666357	0.00179	0.00534251	-0.503565	0.604372	4.62e-07	6.47e-07
AGAP6|414189	0.0285898	1.029	0.000286	0.000500717	0.0857819	1.08957	0.612	0.721397	-0.421542	0.656034	0.00146	0.0048188	-0.503814	0.604222	5.08e-07	6.72e-07
AGER|177	0.0312426	1.03174	8.83e-05	0.000500717	0.126638	1.13501	0.454	0.721397	-0.450155	0.637529	0.00204	0.00578479	-0.475674	0.621466	1.99e-06	2.02e-06
AGXT2L2|85007	0.0275465	1.02793	0.000424	0.000543728	0.147562	1.15901	0.384	0.721397	-0.213584	0.807685	0.0173	0.0226418	-0.5183	0.595532	1.64e-07	5.47e-07
AHCY|191	0.0261425	1.02649	0.00082	0.000854668	0.0931788	1.09766	0.582	0.721397	0.224014	1.25109	0.00101	0.00393574	-0.523371	0.592519	1.14e-07	5.47e-07
AHNAK|79026	0.0287145	1.02913	0.000224	0.000500717	0.112189	1.11872	0.508	0.721397	0.28306	1.32718	3.65e-05	0.000765749	-0.462728	0.629564	4.32e-06	4.33e-06
AHSA2|130872	0.0290721	1.0295	0.000235	0.000500717	0.107232	1.11319	0.527	0.721397	-0.243668	0.783748	0.0117	0.0170079	-0.51355	0.598368	2.22e-07	5.47e-07
AIF1L|83543	0.0292456	1.02968	0.000207	0.000500717	0.168455	1.18347	0.322	0.721397	0.225795	1.25332	0.000205	0.00167261	-0.521573	0.593586	1.38e-07	5.47e-07
AK3|50808	0.0289897	1.02941	0.000217	0.000500717	0.106394	1.11226	0.53	0.721397	-0.273478	0.760729	0.00691	0.0118401	-0.514022	0.598085	1.93e-07	5.47e-07
AKR1B1|231	0.0270352	1.0274	0.000627	0.000687935	0.117385	1.12455	0.489	0.721397	0.157788	1.17092	0.0366	0.0416709	-0.499709	0.606707	5.87e-07	7.24e-07
AKR1B15|441282	0.0290115	1.02944	0.00024	0.000500717	0.166024	1.1806	0.331	0.721397	0.130788	1.13973	0.0124	0.0177059	-0.50417	0.604007	4.48e-07	6.39e-07
AKR7A2|8574	0.0294874	1.02993	0.000195	0.000500717	0.142318	1.15294	0.402	0.721397	0.151193	1.16322	0.00574	0.0106186	-0.491891	0.611469	9.11e-07	1.01e-06
ALAS2|212	0.0294167	1.02985	0.000181	0.000500717	0.144432	1.15538	0.394	0.721397	0.201457	1.22318	0.000213	0.00167261	-0.546295	0.579091	5.43e-08	5.47e-07
ALDH1L2|160428	0.0274092	1.02779	0.000592	0.000660329	0.156649	1.16959	0.356	0.721397	0.176126	1.19259	0.00202	0.0057687	-0.513357	0.598483	3.37e-07	5.92e-07
ALG1|56052	0.029591	1.03003	0.000182	0.000500717	0.107509	1.1135	0.526	0.721397	0.313952	1.36882	6e-05	0.000992877	-0.521286	0.593757	1.38e-07	5.47e-07
ALPL|249	0.0294118	1.02985	0.000186	0.000500717	0.133805	1.14317	0.43	0.721397	0.26984	1.30975	0.000224	0.00171261	-0.537044	0.584474	6.29e-08	5.47e-07
ALS2CL|259173	0.0308143	1.03129	0.000129	0.000500717	0.0828245	1.08635	0.626	0.721397	-0.383893	0.681204	0.00164	0.00510598	-0.518433	0.595453	1.87e-07	5.47e-07
AMDHD1|144193	0.0303201	1.03078	0.000125	0.000500717	0.136684	1.14647	0.419	0.721397	0.176419	1.19294	0.00216	0.00599835	-0.51649	0.596611	2.02e-07	5.47e-07
ANAPC4|29945	0.0287682	1.02919	0.000287	0.000500717	0.121944	1.12969	0.471	0.721397	-0.344859	0.70832	0.00932	0.0145053	-0.467746	0.626412	3.45e-06	3.46e-06
ANGEL2|90806	0.0276539	1.02804	0.00044	0.000554244	0.140064	1.15035	0.409	0.721397	-0.315539	0.729395	0.00117	0.00420643	-0.537999	0.583916	6.6e-08	5.47e-07
ANGPT1|284	0.0281823	1.02858	0.000311	0.000501882	0.146167	1.15739	0.389	0.721397	0.124435	1.13251	0.0151	0.0204723	-0.511128	0.599819	2.97e-07	5.74e-07
ANKRD10|55608	0.0295545	1.03	0.000187	0.000500717	0.0910234	1.09529	0.591	0.721397	-0.309335	0.733935	0.0017	0.00525217	-0.503056	0.60468	4.99e-07	6.64e-07
ANKRD22|118932	0.0316396	1.03215	7.31e-05	0.000500717	0.132124	1.14125	0.435	0.721397	-0.220773	0.801899	0.0172	0.0225598	-0.479748	0.618939	2.22e-06	2.25e-06
ANLN|54443	0.0290937	1.02952	0.000207	0.000500717	0.083275	1.08684	0.625	0.721397	0.172243	1.18797	0.00712	0.0120126	-0.500351	0.606318	5.75e-07	7.15e-07
ANO1|55107	0.0268185	1.02718	0.00064	0.000699024	0.141732	1.15227	0.403	0.721397	0.208703	1.23208	0.00338	0.00761761	-0.517114	0.596239	1.41e-07	5.47e-07
ANO9|338440	0.0284241	1.02883	0.000333	0.000502493	0.127849	1.13638	0.451	0.721397	-0.190214	0.826782	0.0413	0.0464529	-0.50125	0.605773	4.54e-07	6.42e-07
ANPEP|290	0.0299775	1.03043	0.000133	0.000500717	0.123372	1.13131	0.466	0.721397	0.170283	1.18564	0.00443	0.00891907	-0.517946	0.595743	2.24e-07	5.47e-07
ANXA1|301	0.0291687	1.0296	0.000201	0.000500717	0.123755	1.13174	0.465	0.721397	0.192633	1.21244	0.00106	0.00396433	-0.517752	0.595859	1.56e-07	5.47e-07
ANXA2|302	0.03003	1.03049	0.00015	0.000500717	0.0983676	1.10337	0.562	0.721397	0.190986	1.21044	0.00746	0.0123953	-0.502094	0.605262	4.08e-07	6.23e-07
ANXA2P1|303	0.0295115	1.02995	0.000167	0.000500717	0.100287	1.10549	0.554	0.721397	0.169013	1.18414	0.0115	0.0168388	-0.508287	0.601525	2.51e-07	5.52e-07
ANXA2P2|304	0.0301226	1.03058	0.000141	0.000500717	0.0993726	1.10448	0.557	0.721397	0.192378	1.21213	0.00671	0.011563	-0.498979	0.60715	4.68e-07	6.51e-07
ANXA5|308	0.0306085	1.03108	0.000131	0.000500717	0.078851	1.08204	0.642	0.722101	0.26984	1.30975	0.000197	0.00167261	-0.508179	0.60159	3.16e-07	5.82e-07
AP2A2|161	0.0293718	1.02981	0.000212	0.000500717	0.113571	1.12027	0.502	0.721397	0.220659	1.2469	0.00213	0.00594236	-0.527244	0.590229	1.24e-07	5.47e-07
AP2B1|163	0.0288356	1.02926	0.000244	0.000500717	0.103404	1.10894	0.541	0.721397	0.169803	1.18507	0.0186	0.0240051	-0.511951	0.599325	2.85e-07	5.66e-07
APLF|200558	0.027789	1.02818	0.000408	0.000533403	0.12632	1.13464	0.455	0.721397	-0.17618	0.838467	0.0411	0.046271	-0.510258	0.600341	2.8e-07	5.65e-07
APOBEC3D|140564	0.0260791	1.02642	0.00093	0.000956119	0.161644	1.17544	0.342	0.721397	-0.202931	0.816335	0.0294	0.0346828	-0.50138	0.605695	4.59e-07	6.45e-07
APOBEC3F|200316	0.0281185	1.02852	0.000339	0.000502493	0.0858308	1.08962	0.612	0.721397	-0.31433	0.730278	0.0019	0.00558443	-0.523844	0.59224	1.28e-07	5.47e-07
APOBEC3G|60489	0.0287633	1.02918	0.000216	0.000500717	0.0762245	1.0792	0.652	0.725457	-0.43334	0.64834	0.000813	0.00345811	-0.520916	0.593976	1.37e-07	5.47e-07
APOL1|8542	0.0254963	1.02582	0.00131	0.00132425	0.112005	1.11852	0.509	0.721397	-0.259802	0.771204	0.0235	0.0289969	-0.496649	0.608567	6.61e-07	7.84e-07
APOL2|23780	0.0251137	1.02543	0.00159	0.00159794	0.121602	1.12931	0.474	0.721397	-0.386951	0.679125	0.00109	0.00403902	-0.470544	0.624662	2.28e-06	2.3e-06
APOL4|80832	0.0277278	1.02812	0.000392	0.000529848	0.074131	1.07695	0.662	0.725457	-0.272883	0.761182	0.00397	0.00839888	-0.526337	0.590765	9.05e-08	5.47e-07
APOL6|80830	0.026321	1.02667	0.000867	0.000896692	0.142496	1.15315	0.401	0.721397	-0.195917	0.822081	0.0289	0.0341931	-0.504994	0.60351	4.36e-07	6.35e-07
ARCN1|372	0.0270578	1.02743	0.000581	0.000650462	0.157101	1.17011	0.354	0.721397	0.198273	1.2193	0.0119	0.0172779	-0.500056	0.606497	5.61e-07	7.07e-07
ARHGAP29|9411	0.0281796	1.02858	0.00036	0.000512226	0.0992158	1.10431	0.56	0.721397	0.125894	1.13416	0.0251	0.0305962	-0.510514	0.600187	2.5e-07	5.52e-07
ARID3A|1820	0.0289309	1.02935	0.00022	0.000500717	0.105828	1.11163	0.534	0.721397	0.178467	1.19538	0.000454	0.00249836	-0.519615	0.59475	1.72e-07	5.47e-07
ARL10|285598	0.0300219	1.03048	0.000115	0.000500717	0.154539	1.16712	0.361	0.721397	0.256374	1.29224	0.000218	0.00167735	-0.546049	0.579234	6.07e-08	5.47e-07
ARL4C|10123	0.0298405	1.03029	0.000182	0.000500717	0.0945957	1.09921	0.577	0.721397	0.19618	1.21675	0.00389	0.0082731	-0.495726	0.609129	8.99e-07	9.94e-07
ARMC9|80210	0.0283137	1.02872	0.000325	0.000502493	0.126414	1.13475	0.455	0.721397	0.141722	1.15226	0.0442	0.0491201	-0.487878	0.613927	1.64e-06	1.68e-06
ARRDC2|27106	0.028157	1.02856	0.000314	0.000501882	0.12838	1.13698	0.448	0.721397	-0.354903	0.701241	0.00217	0.00599854	-0.503205	0.60459	3.68e-07	6.03e-07
ARSI|340075	0.0290059	1.02943	0.000248	0.000500717	0.108773	1.11491	0.521	0.721397	0.161426	1.17519	0.0175	0.0228541	-0.51217	0.599194	3.54e-07	5.92e-07
ASB13|79754	0.0303021	1.03077	0.000105	0.000500717	0.144596	1.15557	0.393	0.721397	-0.284722	0.752224	0.00381	0.00817492	-0.517076	0.596261	1.71e-07	5.47e-07
ASPM|259266	0.0283712	1.02878	0.00029	0.000500717	0.162592	1.17656	0.338	0.721397	0.180577	1.19791	0.00421	0.00869347	-0.53075	0.588164	9.78e-08	5.47e-07
ATF6|22926	0.0275922	1.02798	0.000498	0.00058068	0.159298	1.17269	0.349	0.721397	0.132815	1.14204	0.036	0.0411818	-0.501093	0.605868	5.51e-07	6.98e-07
ATF7IP2|80063	0.0274041	1.02778	0.000476	0.00056819	0.113437	1.12012	0.502	0.721397	-0.282186	0.754133	0.0438	0.0488103	-0.491322	0.611817	9.14e-07	1.01e-06
ATG9A|79065	0.0306791	1.03115	0.000111	0.000500717	0.109179	1.11536	0.519	0.721397	0.240374	1.27173	0.00267	0.00673064	-0.520116	0.594452	1.5e-07	5.47e-07
ATOH8|84913	0.0273463	1.02772	0.000551	0.000621483	0.132207	1.14134	0.435	0.721397	-0.235333	0.790308	0.0438	0.0488103	-0.502315	0.605128	5.24e-07	6.82e-07
ATP12A|479	0.0279588	1.02835	0.000339	0.000502493	0.0917997	1.09614	0.592	0.721397	0.168179	1.18315	0.00162	0.00506984	-0.526737	0.590529	1.24e-07	5.47e-07
ATP13A4|84239	0.0283107	1.02872	0.00034	0.000502493	0.133965	1.14335	0.43	0.721397	0.162828	1.17684	0.00276	0.0067736	-0.516455	0.596632	1.83e-07	5.47e-07
ATP1A1|476	0.0308952	1.03138	7.88e-05	0.000500717	0.0625072	1.0645	0.715	0.753025	0.221762	1.24827	0.00125	0.00441521	-0.511012	0.599888	2.4e-07	5.49e-07
ATP2B4|493	0.0284438	1.02885	0.00029	0.000500717	0.107692	1.1137	0.526	0.721397	0.144163	1.15507	0.0275	0.0330219	-0.509816	0.600606	3.3e-07	5.91e-07
ATP6V0A1|535	0.0274505	1.02783	0.000463	0.000564383	0.143514	1.15432	0.396	0.721397	0.16726	1.18206	0.00923	0.0143869	-0.498309	0.607557	6.38e-07	7.68e-07
ATP6V0D1|9114	0.0305751	1.03105	0.000119	0.000500717	0.0948473	1.09949	0.576	0.721397	0.156014	1.16884	0.0265	0.032012	-0.498892	0.607203	6.92e-07	8.06e-07
ATP6V1A|523	0.0316202	1.03213	6.65e-05	0.000500717	0.124874	1.13301	0.461	0.721397	0.212601	1.23689	0.00608	0.0109621	-0.504234	0.603968	4.41e-07	6.37e-07
ATP6V1B1|525	0.0271781	1.02755	0.000536	0.000611992	0.0930826	1.09755	0.585	0.721397	0.237692	1.26832	0.00114	0.00412311	-0.504914	0.603558	4.1e-07	6.23e-07
ATP6V1B2|526	0.027778	1.02817	0.0004	0.000533333	0.122088	1.12985	0.47	0.721397	0.144793	1.1558	0.0112	0.0165399	-0.527102	0.590313	1.25e-07	5.47e-07
ATP6V1C2|245973	0.0283633	1.02877	0.000309	0.000501882	0.0810711	1.08445	0.636	0.721397	0.162597	1.17656	0.00176	0.0053152	-0.511192	0.59978	2.51e-07	5.52e-07
ATP8B2|57198	0.0287839	1.0292	0.000265	0.000500717	0.0916911	1.09603	0.593	0.721397	0.112123	1.11865	0.0177	0.0230405	-0.512368	0.599075	2.89e-07	5.67e-07
AVIL|10677	0.0294796	1.02992	0.00018	0.000500717	0.116527	1.12359	0.492	0.721397	0.206479	1.22934	0.00244	0.00639375	-0.511359	0.59968	2.69e-07	5.57e-07
AXIN2|8313	0.0284035	1.02881	0.000264	0.000500717	0.15217	1.16436	0.371	0.721397	0.15029	1.16217	0.00717	0.0120632	-0.522787	0.592866	1.54e-07	5.47e-07
B3GALT2|8707	0.0272063	1.02758	0.000565	0.000634902	0.148477	1.16007	0.381	0.721397	0.253836	1.28896	9e-05	0.00116522	-0.517826	0.595815	1.82e-07	5.47e-07
B4GALNT1|2583	0.030557	1.03103	0.000113	0.000500717	0.0599577	1.06179	0.726	0.759314	0.202057	1.22392	0.00116	0.00418292	-0.51683	0.596408	2.55e-07	5.56e-07
B4GALNT2|124872	0.0287377	1.02915	0.000251	0.000500717	0.105821	1.11162	0.534	0.721397	0.176226	1.19271	0.00544	0.010236	-0.526457	0.590694	1.31e-07	5.47e-07
BACE1|23621	0.0320781	1.0326	5.78e-05	0.000500717	0.129207	1.13793	0.445	0.721397	0.264361	1.3026	0.000381	0.00225612	-0.494386	0.609945	8.91e-07	9.9e-07
BAIAP2|10458	0.0294025	1.02984	0.000171	0.000500717	0.119829	1.1273	0.478	0.721397	0.254984	1.29044	8.52e-05	0.00115942	-0.50463	0.603729	2.63e-07	5.57e-07
BARX2|8538	0.0304081	1.03087	0.000127	0.000500717	0.157892	1.17104	0.354	0.721397	0.163919	1.17812	0.00512	0.00992771	-0.508073	0.601654	3.55e-07	5.92e-07
BAT1|7919	0.0299896	1.03044	0.000191	0.000500717	0.126509	1.13486	0.455	0.721397	-0.264252	0.76778	0.00228	0.00612018	-0.481435	0.617896	1.44e-06	1.5e-06
BATF|10538	0.0294346	1.02987	0.000168	0.000500717	0.181923	1.19952	0.285	0.721397	-0.320798	0.72557	0.00636	0.0111995	-0.520753	0.594073	1.8e-07	5.47e-07
BCL2L14|79370	0.0264156	1.02677	0.000819	0.000854363	0.146641	1.15794	0.386	0.721397	-0.405042	0.666949	0.0018	0.00534251	-0.464284	0.628585	3.73e-06	3.74e-06
BLOC1S3|388552	0.032203	1.03273	4.64e-05	0.000500717	0.139298	1.14947	0.409	0.721397	-0.326035	0.72178	0.000282	0.00192752	-0.560601	0.570866	1.72e-08	5.47e-07
BRMS1L|84312	0.0305027	1.03097	9.87e-05	0.000500717	0.0808356	1.08419	0.633	0.721397	0.303633	1.35477	1.6e-07	6.04e-05	-0.538125	0.583842	8.99e-08	5.47e-07
BSND|7809	0.0287014	1.02912	0.000258	0.000500717	0.135229	1.1448	0.425	0.721397	0.280988	1.32444	6.78e-05	0.00105003	-0.519503	0.594816	1.7e-07	5.47e-07
BTN2A1|11120	0.0263622	1.02671	0.00085	0.00088241	0.106503	1.11238	0.53	0.721397	-0.247189	0.780993	0.00241	0.00635651	-0.50156	0.605585	3.95e-07	6.13e-07
C10orf90|118611	0.0290157	1.02944	0.000242	0.000500717	0.104942	1.11065	0.538	0.721397	0.133408	1.14272	0.00644	0.0112747	-0.520025	0.594506	1.66e-07	5.47e-07
C11orf16|56673	0.0291352	1.02956	0.000217	0.000500717	0.135326	1.14491	0.425	0.721397	0.278818	1.32157	4.58e-05	0.000801832	-0.534298	0.58608	6.82e-08	5.47e-07
C11orf20|25858	0.0274978	1.02788	0.000459	0.000562429	0.144357	1.1553	0.395	0.721397	0.203682	1.22591	0.000321	0.00204088	-0.524652	0.591762	1.44e-07	5.47e-07
C11orf53|341032	0.0311195	1.03161	7.26e-05	0.000500717	0.12031	1.12785	0.478	0.721397	0.244768	1.27733	0.00156	0.00502528	-0.509003	0.601095	3.32e-07	5.92e-07
C11orf66|220004	0.0273328	1.02771	0.00043	0.000545058	0.0741455	1.07696	0.663	0.725457	-0.274415	0.760017	0.00941	0.0146109	-0.513522	0.598384	2.19e-07	5.47e-07
C11orf87|399947	0.0277139	1.0281	0.000364	0.000513682	0.14695	1.1583	0.386	0.721397	0.168775	1.18385	0.00369	0.00803157	-0.520951	0.593955	1.44e-07	5.47e-07
C12orf61|283416	0.0291858	1.02962	0.000231	0.000500717	0.0649531	1.06711	0.704	0.747304	0.257243	1.29336	8.38e-05	0.00115942	-0.540766	0.582302	5.46e-08	5.47e-07
C13orf15|28984	0.0282202	1.02862	0.000377	0.000524069	0.103517	1.10906	0.543	0.721397	0.178409	1.19531	0.00157	0.00504404	-0.529764	0.588744	1.04e-07	5.47e-07
C13orf33|84935	0.0277739	1.02816	0.000414	0.000536601	0.113982	1.12073	0.503	0.721397	0.147547	1.15899	0.0104	0.0157631	-0.523559	0.592409	1.51e-07	5.47e-07
C13orf39|196541	0.0278784	1.02827	0.000362	0.000513258	0.150945	1.16293	0.374	0.721397	0.234647	1.26446	8.76e-05	0.00115942	-0.520729	0.594088	1.49e-07	5.47e-07
C14orf126|112487	0.0288734	1.02929	0.000209	0.000500717	0.0074023	1.00743	0.966	0.9668	0.235109	1.26505	0.000331	0.00206107	-0.544646	0.580047	6.02e-08	5.47e-07
C14orf128|84837	0.0283028	1.02871	0.000272	0.000500717	0.0759674	1.07893	0.656	0.725457	0.245636	1.27843	0.000215	0.00167261	-0.500053	0.606499	5.36e-07	6.9e-07
C14orf37|145407	0.02918	1.02961	0.000232	0.000500717	0.12082	1.12842	0.475	0.721397	0.166245	1.18086	0.0137	0.0190225	-0.502425	0.605062	4.99e-07	6.64e-07
C14orf86|283592	0.028171	1.02857	0.000336	0.000502493	0.153709	1.16615	0.366	0.721397	0.154567	1.16715	0.00911	0.0142921	-0.513874	0.598174	2.26e-07	5.47e-07
C15orf38|348110	0.0284958	1.02891	0.000271	0.000500717	0.126441	1.13478	0.455	0.721397	0.163012	1.17705	0.0112	0.0165399	-0.499168	0.607035	5.16e-07	6.75e-07
C15orf54|400360	0.0274536	1.02783	0.000475	0.00056819	0.123744	1.13173	0.465	0.721397	0.199308	1.22056	0.00128	0.00448185	-0.522315	0.593146	1.59e-07	5.47e-07
C15orf58|390637	0.0272849	1.02766	0.000539	0.000614237	0.124887	1.13302	0.46	0.721397	-0.174717	0.839695	0.0396	0.044791	-0.519244	0.59497	2.17e-07	5.47e-07
C16orf63|123811	0.0305668	1.03104	9.09e-05	0.000500717	0.0595682	1.06138	0.728	0.76009	0.211484	1.23551	0.00314	0.00732263	-0.510275	0.600331	3.13e-07	5.79e-07
C17orf39|79018	0.0301793	1.03064	0.000114	0.000500717	0.1938	1.21385	0.256	0.721397	0.284139	1.32862	1.1e-05	0.00044696	-0.522527	0.59302	1.43e-07	5.47e-07
C17orf51|339263	0.0289335	1.02936	0.000267	0.000500717	0.126051	1.13434	0.456	0.721397	0.199724	1.22107	0.000784	0.00341691	-0.522651	0.592946	1.55e-07	5.47e-07
C17orf86|654434	0.0298337	1.03028	0.000153	0.000500717	0.0957504	1.10048	0.572	0.721397	-0.324099	0.723179	0.00225	0.00610786	-0.522088	0.593281	1.59e-07	5.47e-07
C18orf20|221241	0.0280769	1.02847	0.000377	0.000524069	0.0893246	1.09344	0.599	0.721397	0.26136	1.29869	0.000257	0.00187022	-0.500032	0.606511	5.16e-07	6.75e-07
C18orf22|79863	0.0273638	1.02774	0.000511	0.000592407	0.122226	1.13001	0.47	0.721397	0.164875	1.17925	0.0163	0.0218055	-0.511254	0.599743	2.75e-07	5.62e-07
C18orf54|162681	0.0277153	1.0281	0.000404	0.000533403	0.17912	1.19616	0.295	0.721397	0.170224	1.18557	0.00813	0.0131973	-0.524471	0.591869	1.09e-07	5.47e-07
C19orf26|255057	0.0260612	1.0264	0.000859	0.000889179	0.177377	1.19408	0.3	0.721397	0.164346	1.17862	0.0115	0.0168388	-0.529087	0.589143	9.56e-08	5.47e-07
C19orf59|199675	0.0281134	1.02851	0.000317	0.000501882	0.110461	1.11679	0.516	0.721397	0.160099	1.17363	0.00755	0.0124937	-0.529438	0.588936	1.29e-07	5.47e-07
C19orf6|91304	0.0305218	1.03099	0.00012	0.000500717	0.10315	1.10866	0.543	0.721397	-0.24981	0.778949	0.00833	0.0133634	-0.499115	0.607068	5.53e-07	6.98e-07
C19orf66|55337	0.0265555	1.02691	0.00069	0.000741566	0.142652	1.15333	0.4	0.721397	-0.22076	0.801909	0.0168	0.0222283	-0.496546	0.608629	6.79e-07	7.96e-07
C19orf71|100128569	0.0276535	1.02804	0.000467	0.000565834	0.0747556	1.07762	0.66	0.725457	-0.466569	0.627151	0.00286	0.00693751	-0.488867	0.613321	8.96e-07	9.93e-07
C1orf126|200197	0.0264046	1.02676	0.000822	0.000856014	0.104521	1.11018	0.537	0.721397	-0.295684	0.744023	0.0252	0.0306562	-0.503698	0.604292	5.37e-07	6.9e-07
C1orf159|54991	0.032757	1.0333	5.29e-05	0.000500717	0.0668685	1.06915	0.695	0.742973	-0.326955	0.721116	0.00319	0.00738222	-0.489017	0.613229	9.3e-07	1.02e-06
C1orf213|148898	0.0307531	1.03123	0.000118	0.000500717	0.0944821	1.09909	0.578	0.721397	-0.265466	0.766849	0.00588	0.0107317	-0.512885	0.598766	2.23e-07	5.47e-07
C1orf63|57035	0.0276778	1.02806	0.000426	0.000544559	0.0419072	1.0428	0.807	0.819896	-0.318314	0.727374	0.00174	0.00529451	-0.506687	0.602489	3.51e-07	5.92e-07
C1orf84|149469	0.0278674	1.02826	0.000341	0.000502493	0.159505	1.17293	0.347	0.721397	0.193793	1.21384	0.00514	0.00995051	-0.532804	0.586957	8.49e-08	5.47e-07
C20orf117|140710	0.0262569	1.0266	0.000829	0.00086256	0.100086	1.10527	0.555	0.721397	0.179275	1.19635	0.0121	0.0173596	-0.52706	0.590338	1.1e-07	5.47e-07
C20orf177|63939	0.0293149	1.02975	0.000142	0.000500717	0.145402	1.1565	0.39	0.721397	0.262329	1.29995	0.000521	0.00272454	-0.54879	0.577649	3.15e-08	5.47e-07
C20orf196|149840	0.0271071	1.02748	0.000614	0.000676128	0.155234	1.16793	0.359	0.721397	-0.231586	0.793274	0.00419	0.00869347	-0.519918	0.594569	1.46e-07	5.47e-07
C20orf96|140680	0.0311029	1.03159	9.14e-05	0.000500717	0.0598547	1.06168	0.725	0.759314	-0.246967	0.781167	0.0077	0.0126725	-0.503271	0.60455	3.66e-07	6.03e-07
C22orf43|51233	0.0297973	1.03025	0.000163	0.000500717	0.105485	1.11125	0.533	0.721397	-0.300029	0.740797	0.00603	0.0108883	-0.498337	0.60754	5.12e-07	6.74e-07
C2orf60|129450	0.0255807	1.02591	0.00145	0.00145845	0.150986	1.16298	0.374	0.721397	-0.208798	0.811559	0.0136	0.0189272	-0.503702	0.604289	3.37e-07	5.92e-07
C2orf62|375307	0.0272905	1.02767	0.000533	0.000610864	0.146871	1.1582	0.386	0.721397	0.138114	1.14811	0.0205	0.0258767	-0.523983	0.592157	1.3e-07	5.47e-07
C2orf63|130162	0.0291267	1.02955	0.000244	0.000500717	0.114568	1.12139	0.498	0.721397	-0.291498	0.747143	0.0076	0.0125421	-0.489217	0.613106	9.43e-07	1.03e-06
C3orf19|51244	0.031299	1.03179	7.86e-05	0.000500717	0.0633008	1.06535	0.709	0.749319	-0.359499	0.698026	0.00114	0.00412311	-0.507293	0.602124	3.74e-07	6.06e-07
C3orf23|285343	0.030773	1.03125	0.000105	0.000500717	0.02557	1.0259	0.882	0.887141	-0.234345	0.791089	0.00734	0.0122635	-0.500179	0.606422	5.29e-07	6.87e-07
C3orf62|375341	0.032335	1.03286	5.08e-05	0.000500717	0.0363268	1.03699	0.831	0.839338	-0.361908	0.696347	0.000732	0.0032872	-0.493363	0.610569	7.18e-07	8.28e-07
C4orf21|55345	0.0277413	1.02813	0.000472	0.00056819	0.113778	1.1205	0.502	0.721397	-0.228872	0.79543	0.0313	0.0365318	-0.494434	0.609916	6.62e-07	7.84e-07
C5orf13|9315	0.0307548	1.03123	0.000116	0.000500717	0.160862	1.17452	0.345	0.721397	0.181704	1.19926	0.00433	0.00880579	-0.497647	0.60796	7.49e-07	8.54e-07
C5orf23|79614	0.0295456	1.02999	0.000181	0.000500717	0.128238	1.13682	0.449	0.721397	0.21523	1.24015	0.000792	0.00341691	-0.533988	0.586263	9.63e-08	5.47e-07
C5orf56|441108	0.0255204	1.02585	0.00108	0.00109726	0.178147	1.195	0.296	0.721397	-0.225237	0.798327	0.00698	0.0119431	-0.513369	0.598476	1.99e-07	5.47e-07
C5orf62|85027	0.0312645	1.03176	9.14e-05	0.000500717	0.104601	1.11027	0.537	0.721397	0.189573	1.20873	0.00678	0.0116504	-0.499797	0.606654	7.56e-07	8.61e-07
C6orf115|58527	0.0296888	1.03013	0.000122	0.000500717	0.11871	1.12604	0.483	0.721397	-0.355703	0.700681	0.000201	0.00167261	-0.488707	0.613419	8.7e-07	9.7e-07
C6orf134|79969	0.0307263	1.0312	0.000123	0.000500717	0.0441386	1.04513	0.796	0.810083	-0.310372	0.733174	0.00198	0.0057221	-0.505229	0.603367	3.32e-07	5.92e-07
C6orf136|221545	0.0333366	1.0339	3.45e-05	0.000500717	0.0815364	1.08495	0.631	0.721397	-0.343523	0.709267	0.000463	0.00253079	-0.490317	0.612433	8.54e-07	9.54e-07
C6orf138|442213	0.0266927	1.02705	0.000711	0.000761147	0.101491	1.10682	0.551	0.721397	0.109997	1.11627	0.0337	0.0388821	-0.512671	0.598894	2.37e-07	5.48e-07
C6orf47|57827	0.028363	1.02877	0.000336	0.000502493	0.112837	1.11945	0.505	0.721397	-0.242648	0.784547	0.00537	0.0102157	-0.523924	0.592192	1.53e-07	5.47e-07
C6orf62|81688	0.0258036	1.02614	0.000989	0.0010099	0.12593	1.1342	0.457	0.721397	-0.516045	0.596877	3.3e-05	0.000765749	-0.498776	0.607274	6.12e-07	7.46e-07
C6orf72|116254	0.0307831	1.03126	0.000118	0.000500717	0.180204	1.19746	0.289	0.721397	0.268609	1.30814	0.000399	0.00232846	-0.525633	0.591181	1.07e-07	5.47e-07
C7orf33|202865	0.0284708	1.02888	0.000293	0.000500717	0.149233	1.16094	0.378	0.721397	0.19728	1.21809	0.000354	0.00217072	-0.544138	0.580342	3.85e-08	5.47e-07
C8orf31|286122	0.0290801	1.02951	0.000222	0.000500717	0.130951	1.13991	0.439	0.721397	0.159559	1.17299	0.00477	0.0094307	-0.512978	0.59871	2.6e-07	5.57e-07
C8orf44|56260	0.0284235	1.02883	0.000294	0.000500717	0.109317	1.11552	0.519	0.721397	-0.235714	0.790006	0.00903	0.0142192	-0.509989	0.600502	2.71e-07	5.57e-07
C9orf24|84688	0.0274339	1.02781	0.000482	0.000572523	0.138836	1.14894	0.412	0.721397	0.121169	1.12882	0.0309	0.0361698	-0.521195	0.593811	1.54e-07	5.47e-07
CA10|56934	0.0277371	1.02813	0.000407	0.000533403	0.0831824	1.08674	0.629	0.721397	0.156673	1.16961	0.00312	0.00730419	-0.533478	0.586561	8.93e-08	5.47e-07
CA5A|763	0.0296888	1.03013	0.000162	0.000500717	0.111341	1.11778	0.512	0.721397	0.160346	1.17392	0.00124	0.00439273	-0.521633	0.59355	1.44e-07	5.47e-07
CA7|766	0.0295559	1.03	0.000166	0.000500717	0.144044	1.15494	0.395	0.721397	0.292957	1.34038	8.46e-05	0.00115942	-0.528662	0.589393	1.07e-07	5.47e-07
CACNA1B|774	0.0283015	1.02871	0.000259	0.000500717	0.150308	1.16219	0.376	0.721397	0.169039	1.18417	0.00132	0.00456894	-0.510742	0.60005	2.9e-07	5.67e-07
CAD|790	0.0281634	1.02856	0.000304	0.000500878	0.120279	1.12781	0.477	0.721397	0.27065	1.31082	0.000179	0.00158994	-0.528021	0.589771	8.97e-08	5.47e-07
CALCA|796	0.0283744	1.02878	0.000306	0.000500878	0.143935	1.15481	0.396	0.721397	0.26219	1.29977	0.000215	0.00167261	-0.531489	0.587729	7.81e-08	5.47e-07
CALHM3|119395	0.0275863	1.02797	0.000435	0.000549665	0.153092	1.16543	0.367	0.721397	0.237368	1.26791	0.000504	0.00269272	-0.549136	0.577449	3.06e-08	5.47e-07
CALM1|801	0.0288042	1.02922	0.000254	0.000500717	0.10403	1.10963	0.539	0.721397	0.201185	1.22285	0.00641	0.0112712	-0.502001	0.605318	5.66e-07	7.09e-07
CALML3|810	0.0279949	1.02839	0.000383	0.000526529	0.13229	1.14144	0.434	0.721397	0.170129	1.18546	0.00193	0.0056315	-0.535882	0.585153	7.04e-08	5.47e-07
CALU|813	0.0296443	1.03009	0.000187	0.000500717	0.0529219	1.05435	0.759	0.783651	0.203448	1.22562	0.00364	0.0079658	-0.471639	0.623979	3.37e-06	3.38e-06
CAPG|822	0.0272677	1.02764	0.000584	0.000653215	0.117295	1.12445	0.489	0.721397	0.156323	1.1692	0.0407	0.0459063	-0.512709	0.598871	2.61e-07	5.57e-07
CAPN2|824	0.0313502	1.03185	6.88e-05	0.000500717	0.100355	1.10556	0.553	0.721397	0.233921	1.26354	0.00133	0.00457732	-0.500624	0.606153	4.34e-07	6.35e-07
CARD11|84433	0.0304796	1.03095	0.000109	0.000500717	0.110148	1.11644	0.515	0.721397	-0.265596	0.766749	0.00322	0.00740907	-0.502427	0.605061	4.47e-07	6.39e-07
CARD9|64170	0.028204	1.02861	0.000339	0.000502493	0.151825	1.16396	0.37	0.721397	0.232086	1.26123	0.00142	0.00475169	-0.536156	0.584993	6.06e-08	5.47e-07
CASP9|842	0.0279392	1.02833	0.000349	0.000502493	0.105506	1.11127	0.534	0.721397	-0.187756	0.828817	0.043	0.0480963	-0.504269	0.603947	4.88e-07	6.62e-07
CAST|831	0.0303835	1.03085	0.000124	0.000500717	0.130028	1.13886	0.442	0.721397	0.184746	1.20291	0.000953	0.00381537	-0.480997	0.618167	1.62e-06	1.67e-06
CBLN4|140689	0.0275342	1.02792	0.000467	0.000565834	0.117393	1.12456	0.49	0.721397	0.133079	1.14234	0.0203	0.025651	-0.513287	0.598525	2.47e-07	5.52e-07
CCDC102B|79839	0.0275391	1.02792	0.000493	0.000579323	0.143818	1.15467	0.397	0.721397	0.2955	1.3438	2.02e-05	0.00061004	-0.505952	0.602931	4.26e-07	6.34e-07
CCDC130|81576	0.0312222	1.03171	8.52e-05	0.000500717	0.0842002	1.08785	0.62	0.721397	-0.330931	0.718255	0.00373	0.00810403	-0.487345	0.614255	1.06e-06	1.13e-06
CCDC14|64770	0.0283231	1.02873	0.000366	0.000515301	0.084613	1.0883	0.618	0.721397	-0.249345	0.779311	0.0116	0.0169646	-0.503283	0.604542	4.47e-07	6.39e-07
CCDC21|64793	0.0285153	1.02893	0.00024	0.000500717	0.143363	1.15415	0.398	0.721397	0.151492	1.16357	0.0344	0.0395011	-0.501488	0.605629	4.75e-07	6.56e-07
CCDC24|149473	0.0288071	1.02923	0.000256	0.000500717	0.118619	1.12594	0.484	0.721397	-0.270868	0.762717	0.0142	0.0195149	-0.492914	0.610844	6.63e-07	7.84e-07
CCDC54|84692	0.0319559	1.03247	6.77e-05	0.000500717	0.143779	1.15463	0.396	0.721397	0.261982	1.2995	1.13e-06	0.00016308	-0.527653	0.589988	9.92e-08	5.47e-07
CCDC8|83987	0.0291939	1.02962	0.000202	0.000500717	0.122367	1.13017	0.47	0.721397	0.195211	1.21557	0.0032	0.0073912	-0.524574	0.591807	1.73e-07	5.47e-07
CCDC80|151887	0.0282516	1.02865	0.00033	0.000502493	0.10444	1.11009	0.539	0.721397	0.176042	1.19249	0.0062	0.0110303	-0.515569	0.597161	2.46e-07	5.52e-07
CCNA1|8900	0.0295968	1.03004	0.000181	0.000500717	0.0910713	1.09535	0.595	0.721397	0.133706	1.14306	0.00379	0.00814648	-0.51907	0.595074	1.75e-07	5.47e-07
CCNJL|79616	0.0299281	1.03038	0.000133	0.000500717	0.17355	1.18952	0.306	0.721397	-0.274285	0.760115	0.00477	0.0094307	-0.536155	0.584994	7.31e-08	5.47e-07
CCNL1|57018	0.0288686	1.02929	0.000265	0.000500717	0.103155	1.10866	0.542	0.721397	-0.260508	0.77066	0.00705	0.0120118	-0.509627	0.60072	3.13e-07	5.79e-07
CCNL2|81669	0.0308999	1.03138	0.000121	0.000500717	0.0820078	1.08546	0.629	0.721397	-0.294654	0.744789	0.0081	0.0131973	-0.498197	0.607625	5.92e-07	7.28e-07
CCNT2|905	0.0279502	1.02834	0.000448	0.000559653	0.104998	1.11071	0.536	0.721397	-0.213786	0.807521	0.0284	0.0338002	-0.503655	0.604318	4.69e-07	6.51e-07
CCRL2|9034	0.027719	1.02811	0.000393	0.000529848	0.127888	1.13643	0.45	0.721397	-0.215364	0.806248	0.0336	0.0388038	-0.49824	0.607599	5.63e-07	7.07e-07
CCT6A|908	0.0301039	1.03056	0.000148	0.000500717	0.117457	1.12463	0.487	0.721397	0.201076	1.22272	0.00026	0.00188072	-0.536106	0.585022	7.27e-08	5.47e-07
CCT6P1|643253	0.0296816	1.03013	0.000184	0.000500717	0.152841	1.16514	0.367	0.721397	-0.257926	0.772653	0.00284	0.00690286	-0.527201	0.590255	9.94e-08	5.47e-07
CD109|135228	0.0325042	1.03304	3.37e-05	0.000500717	0.0895652	1.0937	0.597	0.721397	0.321625	1.37937	3.32e-07	8.02e-05	-0.502888	0.604781	4.8e-07	6.57e-07
CD276|80381	0.0278823	1.02827	0.000403	0.000533403	0.109348	1.11555	0.519	0.721397	0.166447	1.1811	0.0292	0.0344805	-0.50775	0.601848	3.5e-07	5.92e-07
CD300LG|146894	0.0276586	1.02804	0.000444	0.000556382	0.087893	1.09187	0.608	0.721397	0.160483	1.17408	0.00433	0.00880579	-0.525006	0.591552	1.39e-07	5.47e-07
CD96|10225	0.0275963	1.02798	0.00032	0.000502493	0.132978	1.14223	0.433	0.721397	-0.301305	0.739852	0.00328	0.00743385	-0.477583	0.620281	1.7e-06	1.74e-06
CDC42EP5|148170	0.0283143	1.02872	0.000349	0.000502493	0.105092	1.11081	0.534	0.721397	-0.381675	0.682717	0.00308	0.00722454	-0.499697	0.606715	4.65e-07	6.49e-07
CDC73|79577	0.0325242	1.03306	3.6e-05	0.000500717	0.160028	1.17354	0.344	0.721397	0.317032	1.37305	1.27e-05	0.000449644	-0.515364	0.597283	2.36e-07	5.48e-07
CDK10|8558	0.0305524	1.03102	0.00012	0.000500717	0.124329	1.13239	0.463	0.721397	-0.281204	0.754874	0.00661	0.0114899	-0.492379	0.611171	7.14e-07	8.24e-07
CDK3|1018	0.0302261	1.03069	0.000144	0.000500717	0.0948063	1.09945	0.576	0.721397	-0.26657	0.766002	0.00708	0.0120121	-0.497229	0.608214	5.53e-07	6.98e-07
CDK6|1021	0.034232	1.03483	1.46e-05	0.000500717	0.0964604	1.10127	0.568	0.721397	0.281844	1.32557	1.54e-05	0.000489395	-0.561707	0.570235	2.49e-08	5.47e-07
CDKN1C|1028	0.0279164	1.02831	0.000373	0.000521509	0.160531	1.17413	0.345	0.721397	0.167736	1.18262	0.00984	0.0150465	-0.51826	0.595556	1.72e-07	5.47e-07
CEACAM16|388551	0.0274722	1.02785	0.000475	0.00056819	0.151249	1.16329	0.373	0.721397	0.194121	1.21424	0.00624	0.0110689	-0.530327	0.588412	8.04e-08	5.47e-07
CEACAM21|90273	0.0283694	1.02878	0.000314	0.000501882	0.125092	1.13325	0.46	0.721397	0.16828	1.18327	0.00922	0.0143869	-0.524315	0.591961	1.35e-07	5.47e-07
CELA3B|23436	0.0282974	1.0287	0.000317	0.000501882	0.108447	1.11455	0.525	0.721397	0.194069	1.21418	0.000587	0.00285926	-0.536173	0.584983	6.99e-08	5.47e-07
CELF6|60677	0.028376	1.02878	0.000269	0.000500717	0.0855188	1.08928	0.615	0.721397	-0.302935	0.738647	0.0212	0.0266212	-0.49568	0.609156	6.08e-07	7.44e-07
CERCAM|51148	0.0269524	1.02732	0.000725	0.00077163	0.137715	1.14765	0.415	0.721397	0.232093	1.26124	0.000449	0.00249836	-0.480216	0.618649	2.24e-06	2.26e-06
CERK|64781	0.0303118	1.03078	0.000109	0.000500717	0.0711327	1.07372	0.675	0.7337	0.217787	1.24332	0.000556	0.00280711	-0.542682	0.581187	6.25e-08	5.47e-07
CES4|51716	0.0283554	1.02876	0.000303	0.000500717	0.0906557	1.09489	0.594	0.721397	0.150514	1.16243	0.0169	0.0222873	-0.52419	0.592035	1.5e-07	5.47e-07
CGA|1081	0.0294138	1.02985	0.000197	0.000500717	0.0998992	1.10506	0.557	0.721397	0.202636	1.22463	8.83e-05	0.00115942	-0.528239	0.589642	1.19e-07	5.47e-07
CGB1|114335	0.0291378	1.02957	0.000213	0.000500717	0.11953	1.12697	0.48	0.721397	0.176333	1.19283	0.00421	0.00869347	-0.524365	0.591931	1.28e-07	5.47e-07
CHKB-CPT1B|386593	0.0293149	1.02975	0.000215	0.000500717	0.129364	1.1381	0.445	0.721397	-0.332963	0.716797	0.00713	0.0120126	-0.482984	0.616939	1.37e-06	1.43e-06
CHMP4C|92421	0.0288857	1.02931	0.000246	0.000500717	0.0758203	1.07877	0.657	0.725457	-0.251078	0.777962	0.0111	0.0164727	-0.502993	0.604718	4.94e-07	6.62e-07
CHPF2|54480	0.029646	1.03009	0.000181	0.000500717	0.0457978	1.04686	0.791	0.807034	0.186415	1.20492	0.00907	0.0142478	-0.500906	0.605981	4.89e-07	6.62e-07
CHRNA1|1134	0.0285475	1.02896	0.000292	0.000500717	0.114568	1.12139	0.499	0.721397	0.121234	1.12889	0.0272	0.0326941	-0.509869	0.600574	3.38e-07	5.92e-07
CHSY1|22856	0.0290329	1.02946	0.000236	0.000500717	0.12139	1.12906	0.473	0.721397	0.17353	1.1895	0.0173	0.0226418	-0.509679	0.600688	3.74e-07	6.06e-07
CIDEC|63924	0.0274412	1.02782	0.0005	0.000582449	0.0941398	1.09871	0.582	0.721397	0.164279	1.17854	0.00703	0.0119947	-0.531756	0.587572	1.02e-07	5.47e-07
CIR1|9541	0.0280038	1.0284	0.000375	0.000523699	0.175461	1.1918	0.304	0.721397	-0.214574	0.806886	0.0185	0.0239272	-0.504371	0.603885	3.45e-07	5.92e-07
CKAP4|10970	0.0300379	1.03049	0.000151	0.000500717	0.085049	1.08877	0.616	0.721397	0.243936	1.27626	0.000354	0.00217072	-0.568072	0.566617	3.03e-08	5.47e-07
CKMT2|1160	0.0284174	1.02883	0.000289	0.000500717	0.144261	1.15519	0.396	0.721397	0.125572	1.1338	0.0284	0.0338002	-0.499998	0.606532	6.57e-07	7.82e-07
CLDN10|9071	0.0296611	1.03011	0.000174	0.000500717	0.106866	1.11279	0.528	0.721397	0.239728	1.2709	7.25e-06	0.000336846	-0.535473	0.585392	8.57e-08	5.47e-07
CLDN15|24146	0.0266389	1.027	0.000689	0.000741566	0.135237	1.14481	0.425	0.721397	-0.358791	0.69852	0.00585	0.0107235	-0.520845	0.594018	1.38e-07	5.47e-07
CLEC11A|6320	0.0278282	1.02822	0.000404	0.000533403	0.131647	1.14071	0.437	0.721397	0.114433	1.12124	0.0366	0.0416709	-0.514853	0.597589	2.45e-07	5.51e-07
CLEC2D|29121	0.0290535	1.02948	0.000213	0.000500717	0.158035	1.17121	0.352	0.721397	-0.39261	0.675292	0.00815	0.0131973	-0.480588	0.61842	1.39e-06	1.45e-06
CLEC4G|339390	0.0281384	1.02854	0.00034	0.000502493	0.12322	1.13113	0.467	0.721397	0.142477	1.15313	0.0117	0.0170079	-0.521819	0.59344	1.65e-07	5.47e-07
CLIC3|9022	0.0261973	1.02654	0.000923	0.000949731	0.187342	1.20604	0.273	0.721397	0.220292	1.24644	0.000205	0.00167261	-0.493007	0.610787	8.02e-07	9.06e-07
CLK1|1195	0.0268558	1.02722	0.000655	0.000710907	0.106649	1.11254	0.53	0.721397	-0.216521	0.805316	0.0344	0.0395011	-0.509663	0.600698	2.83e-07	5.66e-07
CLSTN2|64084	0.0311688	1.03166	9.44e-05	0.000500717	0.141544	1.15205	0.404	0.721397	0.159443	1.17286	0.000344	0.00213104	-0.527053	0.590342	1.43e-07	5.47e-07
CLTC|1213	0.030036	1.03049	0.000143	0.000500717	0.133893	1.14327	0.43	0.721397	0.200036	1.22145	0.00249	0.00641348	-0.508607	0.601333	3.12e-07	5.79e-07
CMTM2|146225	0.0284247	1.02883	0.000303	0.000500717	0.121941	1.12969	0.472	0.721397	0.30983	1.36319	7.65e-06	0.000342267	-0.534443	0.585996	7.41e-08	5.47e-07
CNIH|10175	0.0293183	1.02975	0.000199	0.000500717	0.0853042	1.08905	0.616	0.721397	0.207539	1.23065	0.00449	0.00899489	-0.520756	0.594071	1.64e-07	5.47e-07
CNKSR1|10256	0.0295853	1.03003	0.000205	0.000500717	0.0681086	1.07048	0.689	0.739176	-0.293479	0.745665	0.00369	0.00803157	-0.521977	0.593346	2.03e-07	5.47e-07
CNN3|1266	0.0300526	1.03051	0.000165	0.000500717	0.146977	1.15833	0.386	0.721397	0.155587	1.16834	0.0185	0.0239272	-0.50042	0.606276	6.17e-07	7.48e-07
CNTN1|1272	0.0286025	1.02902	0.000265	0.000500717	0.136965	1.14679	0.419	0.721397	0.176675	1.19324	9.26e-05	0.00116522	-0.525286	0.591386	1.41e-07	5.47e-07
CNTNAP3|79937	0.0297563	1.0302	0.000146	0.000500717	0.14721	1.1586	0.386	0.721397	0.158865	1.17218	0.0102	0.0154989	-0.501556	0.605587	4.93e-07	6.62e-07
COBL|23242	0.0302357	1.0307	0.000133	0.000500717	0.146552	1.15783	0.388	0.721397	0.171203	1.18673	0.0125	0.0178066	-0.49947	0.606852	5.77e-07	7.17e-07
COG8|84342	0.0336962	1.03427	2.55e-05	0.000500717	0.0391334	1.03991	0.818	0.827591	0.301685	1.35214	3.74e-05	0.000765749	-0.535045	0.585643	8.04e-08	5.47e-07
COL18A1|80781	0.0276336	1.02802	0.00046	0.000562429	0.121408	1.12909	0.473	0.721397	0.179265	1.19634	0.00824	0.0132896	-0.510041	0.600471	4.09e-07	6.23e-07
COL4A2|1284	0.0283951	1.0288	0.000305	0.000500878	0.120484	1.12804	0.476	0.721397	0.143869	1.15473	0.0366	0.0416709	-0.50563	0.603125	4.39e-07	6.37e-07
COL5A1|1289	0.0286994	1.02912	0.00029	0.000500717	0.134555	1.14403	0.427	0.721397	0.130264	1.13913	0.0219	0.027358	-0.508666	0.601297	4.14e-07	6.25e-07
COL5A3|50509	0.0283393	1.02874	0.000347	0.000502493	0.130823	1.13977	0.439	0.721397	0.183245	1.20111	0.00253	0.00644776	-0.506036	0.602881	5.03e-07	6.68e-07
COL6A1|1291	0.0280265	1.02842	0.000396	0.000532111	0.141824	1.15237	0.403	0.721397	0.135756	1.1454	0.0166	0.0221089	-0.512779	0.598829	2.99e-07	5.77e-07
COL9A3|1299	0.0284167	1.02882	0.000289	0.000500717	0.139931	1.1502	0.409	0.721397	0.176663	1.19323	0.00103	0.00396375	-0.532635	0.587056	8.78e-08	5.47e-07
COLQ|8292	0.0302115	1.03067	0.000147	0.000500717	0.13667	1.14645	0.419	0.721397	-0.414219	0.660856	0.00521	0.0100251	-0.493588	0.610432	6.78e-07	7.96e-07
COPS3|8533	0.028888	1.02931	0.000232	0.000500717	0.103238	1.10876	0.542	0.721397	0.220435	1.24662	0.000948	0.00381537	-0.511553	0.599564	2.41e-07	5.49e-07
COPS8|10920	0.030172	1.03063	0.00014	0.000500717	0.0263901	1.02674	0.88	0.885867	0.202248	1.22415	0.0189	0.0242627	-0.506577	0.602555	4.37e-07	6.35e-07
COPZ2|51226	0.0277501	1.02814	0.000429	0.000545058	0.120647	1.12823	0.476	0.721397	0.154137	1.16665	0.00769	0.0126725	-0.508423	0.601443	4.1e-07	6.23e-07
COX7B|1349	0.0321448	1.03267	4.83e-05	0.000500717	0.158955	1.17229	0.347	0.721397	-0.29016	0.748144	0.00111	0.00406327	-0.521663	0.593533	1.65e-07	5.47e-07
COX8C|341947	0.0281687	1.02857	0.000329	0.000502493	0.138297	1.14832	0.414	0.721397	0.219884	1.24593	0.000636	0.00304876	-0.518757	0.59526	1.76e-07	5.47e-07
CPT1B|1375	0.029646	1.03009	0.000176	0.000500717	0.153662	1.1661	0.364	0.721397	-0.380413	0.683579	0.00288	0.00694419	-0.500974	0.60594	4.19e-07	6.28e-07
CPXM1|56265	0.0298507	1.0303	0.000163	0.000500717	0.12277	1.13062	0.468	0.721397	0.165458	1.17993	0.00205	0.00578598	-0.522682	0.592928	1.77e-07	5.47e-07
CRB3|92359	0.0316977	1.03221	6.43e-05	0.000500717	0.102691	1.10815	0.544	0.721397	-0.263777	0.768145	0.00522	0.0100251	-0.502728	0.604878	5.62e-07	7.07e-07
CRNN|49860	0.0270507	1.02742	0.000598	0.000665179	0.133948	1.14333	0.429	0.721397	0.109837	1.1161	0.0216	0.0270672	-0.518757	0.59526	1.72e-07	5.47e-07
CROCCL1|84809	0.0291481	1.02958	0.000226	0.000500717	0.104782	1.11047	0.537	0.721397	-0.253081	0.776405	0.0108	0.0161067	-0.492023	0.611389	7.87e-07	8.94e-07
CRTAP|10491	0.0275034	1.02789	0.000514	0.000594174	0.128732	1.13739	0.447	0.721397	0.156262	1.16913	0.0381	0.0432564	-0.494171	0.610077	1.05e-06	1.12e-06
CRTC2|200186	0.030306	1.03077	0.000103	0.000500717	0.0844437	1.08811	0.62	0.721397	-0.301268	0.73988	0.000838	0.00350278	-0.542378	0.581364	6.57e-08	5.47e-07
CSAD|51380	0.0288327	1.02925	0.000265	0.000500717	0.0927971	1.09724	0.585	0.721397	-0.279851	0.755896	0.0191	0.0244674	-0.495455	0.609294	6.42e-07	7.7e-07
CSF3R|1441	0.0282858	1.02869	0.000355	0.000506903	0.12741	1.13588	0.452	0.721397	0.188947	1.20798	0.000897	0.0036484	-0.533088	0.58679	8.2e-08	5.47e-07
CSGALNACT2|55454	0.0304164	1.03088	0.000128	0.000500717	0.130337	1.13921	0.441	0.721397	0.196201	1.21677	0.0166	0.0221089	-0.495539	0.609242	8.64e-07	9.65e-07
CSNK1A1P|161635	0.0284549	1.02886	0.00031	0.000501882	0.168703	1.18377	0.322	0.721397	0.264149	1.30232	4.22e-05	0.0007852	-0.556406	0.573266	2.87e-08	5.47e-07
CSPG4|1464	0.0290544	1.02948	0.000197	0.000500717	0.121721	1.12944	0.472	0.721397	0.177681	1.19444	0.00101	0.00393574	-0.522627	0.592961	1.23e-07	5.47e-07
CTNNB1|1499	0.0275823	1.02797	0.000404	0.000533403	0.179056	1.19609	0.294	0.721397	0.191133	1.21062	0.0111	0.0164727	-0.51802	0.595699	1.99e-07	5.47e-07
CTPS|1503	0.0269052	1.02727	0.00069	0.000741566	0.145775	1.15694	0.39	0.721397	0.134515	1.14398	0.0218	0.0272613	-0.53455	0.585933	8.28e-08	5.47e-07
CTRB1|1504	0.02848	1.02889	0.000284	0.000500717	0.106766	1.11267	0.531	0.721397	0.179804	1.19698	0.000799	0.00342267	-0.53013	0.588529	1e-07	5.47e-07
CTRB2|440387	0.0285959	1.02901	0.00027	0.000500717	0.103642	1.1092	0.544	0.721397	0.179756	1.19692	0.000788	0.00341691	-0.529786	0.588731	1.04e-07	5.47e-07
CTRL|1506	0.032771	1.03331	4.04e-05	0.000500717	0.230292	1.25897	0.178	0.721397	-0.880704	0.414491	0.000328	0.00206107	-0.478479	0.619725	1.22e-06	1.29e-06
CTU1|90353	0.0304995	1.03097	0.00012	0.000500717	0.106818	1.11273	0.528	0.721397	-0.320275	0.72595	0.00134	0.00458561	-0.517954	0.595738	1.83e-07	5.47e-07
CUBN|8029	0.0286761	1.02909	0.000259	0.000500717	0.101778	1.10714	0.548	0.721397	0.148397	1.15997	0.028	0.0334229	-0.510242	0.60035	3.25e-07	5.89e-07
CXADRP2|646243	0.0290981	1.02953	0.000209	0.000500717	0.136887	1.1467	0.419	0.721397	0.275863	1.31767	0.000111	0.00121888	-0.51887	0.595193	1.81e-07	5.47e-07
CXCL12|6387	0.0283848	1.02879	0.000319	0.000502493	0.0913985	1.09571	0.593	0.721397	0.163248	1.17733	0.00366	0.00799508	-0.523404	0.5925	1.74e-07	5.47e-07
CXCR1|3577	0.0293333	1.02977	0.000199	0.000500717	0.0859276	1.08973	0.618	0.721397	0.156747	1.1697	0.003	0.00713386	-0.531033	0.587997	1.07e-07	5.47e-07
CXCR7|57007	0.0290577	1.02948	0.000247	0.000500717	0.0871705	1.09108	0.61	0.721397	0.152866	1.16517	0.00734	0.0122635	-0.519678	0.594712	1.95e-07	5.47e-07
CYorf15B|84663	0.0284444	1.02885	0.000287	0.000500717	-0.0532774	0.948117	0.773	0.794034	-0.310818	0.732847	0.031	0.0362517	-0.496804	0.608472	5.95e-07	7.3e-07
CYP19A1|1588	0.027334	1.02771	0.000545	0.000618152	0.0641498	1.06625	0.709	0.749319	0.260396	1.29744	9.56e-05	0.00116537	-0.534259	0.586103	1.06e-07	5.47e-07
CYP2C8|1558	0.0252753	1.0256	0.00145	0.00145845	0.0735801	1.07635	0.665	0.726986	-0.409223	0.664166	0.0156	0.0210087	-0.50725	0.602149	3.43e-07	5.92e-07
CYP4Z1|199974	0.0253781	1.0257	0.00145	0.00145845	0.0876267	1.09158	0.605	0.721397	-0.570467	0.565262	0.0153	0.020697	-0.501601	0.60556	4.85e-07	6.6e-07
CYTH2|9266	0.0311584	1.03165	7.84e-05	0.000500717	0.0347957	1.03541	0.839	0.845298	-0.302539	0.738939	0.000779	0.00341691	-0.526424	0.590714	1.3e-07	5.47e-07
CYTH3|9265	0.0289561	1.02938	0.000237	0.000500717	0.0719444	1.0746	0.675	0.7337	0.160381	1.17396	0.00589	0.0107317	-0.484068	0.616271	1.49e-06	1.54e-06
CYTL1|54360	0.0297657	1.03021	0.000163	0.000500717	0.139226	1.14938	0.412	0.721397	0.11769	1.1249	0.00879	0.0139507	-0.509235	0.600955	3.37e-07	5.92e-07
DAD1|1603	0.0270408	1.02741	0.000681	0.000734507	0.110817	1.11719	0.513	0.721397	0.163988	1.1782	0.0162	0.0217199	-0.515975	0.596919	2.05e-07	5.47e-07
DARS2|55157	0.0296913	1.03014	0.00015	0.000500717	0.134117	1.14353	0.427	0.721397	0.188375	1.20729	0.00831	0.013349	-0.49418	0.610071	8.09e-07	9.13e-07
DBN1|1627	0.0284381	1.02885	0.000297	0.000500717	0.131207	1.1402	0.438	0.721397	0.199113	1.22032	0.00626	0.0110881	-0.518691	0.595299	2.18e-07	5.47e-07
DCAF4L1|285429	0.025476	1.0258	0.00129	0.00130622	0.113309	1.11998	0.503	0.721397	-0.298878	0.741649	0.00511	0.00992424	-0.515835	0.597002	2.09e-07	5.47e-07
DCDC2B|149069	0.0275413	1.02792	0.000409	0.000533555	0.0776005	1.08069	0.648	0.725457	-0.258266	0.77239	0.00643	0.0112735	-0.529869	0.588682	9.73e-08	5.47e-07
DDB1|1642	0.0272942	1.02767	0.000488	0.000575126	0.180823	1.1982	0.287	0.721397	0.255089	1.29058	1e-05	0.000431429	-0.511614	0.599527	1.91e-07	5.47e-07
DDX10|1662	0.0260265	1.02637	0.000851	0.00088241	0.139977	1.15025	0.409	0.721397	0.28091	1.32433	0.000211	0.00167261	-0.520114	0.594453	1.98e-07	5.47e-07
DDX21|9188	0.0301442	1.0306	0.000106	0.000500717	0.154348	1.1669	0.362	0.721397	0.259221	1.29592	0.000378	0.00224938	-0.542302	0.581408	5.29e-08	5.47e-07
DEDD2|162989	0.0303986	1.03087	9.36e-05	0.000500717	0.0806074	1.08395	0.635	0.721397	-0.34282	0.709766	0.00159	0.00505453	-0.497932	0.607786	7.04e-07	8.15e-07
DEGS2|123099	0.0292587	1.02969	0.000223	0.000500717	0.126172	1.13448	0.455	0.721397	-0.284469	0.752413	0.013	0.018303	-0.516925	0.596352	1.75e-07	5.47e-07
DIRAS3|9077	0.0292255	1.02966	0.000203	0.000500717	0.128153	1.13673	0.45	0.721397	0.152827	1.16512	0.00182	0.00537545	-0.529636	0.588819	1.18e-07	5.47e-07
DISP2|85455	0.0292459	1.02968	0.00018	0.000500717	0.112326	1.11888	0.508	0.721397	0.17328	1.1892	0.00249	0.00641348	-0.529351	0.588987	1.06e-07	5.47e-07
DLX1|1745	0.0310352	1.03152	8.58e-05	0.000500717	0.142401	1.15304	0.401	0.721397	0.157775	1.1709	0.000239	0.00178217	-0.532913	0.586893	9.19e-08	5.47e-07
DLX4|1748	0.0283896	1.0288	0.000283	0.000500717	0.135549	1.14517	0.424	0.721397	0.140636	1.15101	0.00975	0.0149657	-0.516246	0.596756	2.16e-07	5.47e-07
DMRT3|58524	0.0279508	1.02835	0.000325	0.000502493	0.0829557	1.08649	0.627	0.721397	0.243641	1.27589	0.00146	0.0048188	-0.512003	0.599294	2.56e-07	5.57e-07
DMTF1|9988	0.0278381	1.02823	0.000435	0.000549665	0.1197	1.12716	0.48	0.721397	-0.212971	0.80818	0.0207	0.0261019	-0.515038	0.597478	2.15e-07	5.47e-07
DNAH1|25981	0.0291981	1.02963	0.000205	0.000500717	0.0563652	1.05798	0.742	0.772038	-0.313225	0.731086	0.00303	0.0071629	-0.520076	0.594475	1.52e-07	5.47e-07
DNAJB4|11080	0.0287181	1.02913	0.000262	0.000500717	0.0949625	1.09962	0.576	0.721397	0.195576	1.21601	0.00441	0.00889362	-0.514397	0.597861	2.33e-07	5.48e-07
DNASE1L2|1775	0.0328351	1.03338	4.72e-05	0.000500717	0.0966533	1.10148	0.569	0.721397	-0.361192	0.696845	0.00599	0.0108647	-0.489815	0.61274	9.4e-07	1.03e-06
DNM3|26052	0.0312784	1.03177	8.57e-05	0.000500717	0.150416	1.16232	0.376	0.721397	0.196444	1.21707	0.000627	0.00301759	-0.508382	0.601468	3.56e-07	5.93e-07
DNMT3L|29947	0.0287559	1.02917	0.000253	0.000500717	0.135825	1.14548	0.423	0.721397	0.155878	1.16868	0.00221	0.00606746	-0.529324	0.589003	1.04e-07	5.47e-07
DNTT|1791	0.0287424	1.02916	0.000253	0.000500717	0.129272	1.138	0.445	0.721397	0.29762	1.34665	3.5e-05	0.000765749	-0.517091	0.596252	1.97e-07	5.47e-07
DOK7|285489	0.0271545	1.02753	0.000565	0.000634902	0.15646	1.16936	0.356	0.721397	-0.393497	0.674693	0.00191	0.00560019	-0.482181	0.617435	1.48e-06	1.53e-06
DOM3Z|1797	0.0289728	1.0294	0.000237	0.000500717	0.11139	1.11783	0.511	0.721397	-0.206651	0.813304	0.0148	0.0202016	-0.507061	0.602263	3.82e-07	6.06e-07
DPH3B|100132911	0.0327999	1.03334	3.18e-05	0.000500717	0.146949	1.1583	0.385	0.721397	0.293093	1.34057	4.16e-05	0.0007852	-0.540052	0.582718	6.09e-08	5.47e-07
DSC1|1823	0.0284743	1.02888	0.000302	0.000500717	0.156677	1.16962	0.357	0.721397	0.195928	1.21644	4.48e-05	0.000797635	-0.552674	0.575409	3.13e-08	5.47e-07
DSEL|92126	0.0269716	1.02734	0.000654	0.00071046	0.173861	1.18989	0.308	0.721397	0.152989	1.16531	0.00161	0.00506479	-0.549553	0.577207	4.07e-08	5.47e-07
DSTYK|25778	0.02921	1.02964	0.000182	0.000500717	0.128541	1.13717	0.447	0.721397	0.184208	1.20227	0.000885	0.00361176	-0.519706	0.594696	1.81e-07	5.47e-07
DUSP13|51207	0.0287974	1.02922	0.000262	0.000500717	0.153708	1.16615	0.365	0.721397	0.191444	1.211	4.71e-05	0.000812811	-0.539295	0.58316	6.45e-08	5.47e-07
DUSP14|11072	0.0299777	1.03043	0.000152	0.000500717	0.0830466	1.08659	0.625	0.721397	0.201264	1.22295	0.00317	0.00735002	-0.514765	0.597641	2.3e-07	5.48e-07
DYM|54808	0.0284734	1.02888	0.000273	0.000500717	0.150084	1.16193	0.376	0.721397	0.299	1.34851	2.98e-06	0.00023405	-0.530291	0.588434	1.08e-07	5.47e-07
DYRK3|8444	0.0292163	1.02965	0.000216	0.000500717	0.0954172	1.10012	0.573	0.721397	0.298966	1.34846	0.000104	0.00119649	-0.548821	0.57763	5.63e-08	5.47e-07
ECHDC2|55268	0.0302759	1.03074	0.000142	0.000500717	0.0918256	1.09617	0.588	0.721397	-0.355423	0.700877	0.00137	0.00464876	-0.47319	0.623012	2.09e-06	2.12e-06
ECM1|1893	0.0301348	1.03059	0.000152	0.000500717	0.149085	1.16077	0.379	0.721397	0.179919	1.19712	0.00466	0.00928924	-0.516097	0.596846	1.62e-07	5.47e-07
EDNRA|1909	0.0285996	1.02901	0.000278	0.000500717	0.104982	1.11069	0.536	0.721397	0.163969	1.17818	0.0121	0.0173596	-0.492336	0.611197	1.15e-06	1.22e-06
EFCAB1|79645	0.0294374	1.02987	0.000192	0.000500717	0.0854686	1.08923	0.617	0.721397	0.223019	1.24984	2.25e-05	0.000647143	-0.579071	0.560419	1.3e-08	5.47e-07
EFHD2|79180	0.0287105	1.02913	0.000286	0.000500717	0.127342	1.13581	0.451	0.721397	-0.252054	0.777203	0.00612	0.0109851	-0.504877	0.60358	4.7e-07	6.52e-07
EHBP1|23301	0.0298609	1.03031	0.000159	0.000500717	0.0756346	1.07857	0.658	0.725457	0.297361	1.3463	7.18e-06	0.000336846	-0.486532	0.614754	1.2e-06	1.27e-06
EIF2AK4|440275	0.0310319	1.03152	7.06e-05	0.000500717	0.0432493	1.0442	0.802	0.815502	0.30097	1.35117	6.94e-06	0.000336846	-0.527676	0.589974	1.18e-07	5.47e-07
EIF3A|8661	0.0307864	1.03127	6.76e-05	0.000500717	0.196875	1.21759	0.249	0.721397	0.269052	1.30872	0.000658	0.00312939	-0.533042	0.586817	1.01e-07	5.47e-07
EIF4A3|9775	0.0291107	1.02954	0.00022	0.000500717	0.134833	1.14435	0.426	0.721397	0.23428	1.264	0.00138	0.00465654	-0.491273	0.611847	8.12e-07	9.16e-07
EIF4E1B|253314	0.0292862	1.02972	0.000203	0.000500717	0.11942	1.12684	0.48	0.721397	0.171243	1.18678	0.00104	0.00396375	-0.532358	0.587218	9.89e-08	5.47e-07
ELF4|2000	0.029468	1.02991	0.000186	0.000500717	0.169605	1.18484	0.318	0.721397	-0.237825	0.788341	0.00584	0.0107215	-0.521299	0.593749	2.02e-07	5.47e-07
ELMOD3|84173	0.0281934	1.02859	0.000386	0.000528072	0.109872	1.11614	0.516	0.721397	-0.343356	0.709385	0.000732	0.0032872	-0.511505	0.599592	2.59e-07	5.57e-07
ELOVL4|6785	0.0299057	1.03036	0.000157	0.000500717	0.15313	1.16548	0.367	0.721397	0.143555	1.15437	0.00135	0.00460678	-0.527402	0.590136	1.19e-07	5.47e-07
EMP1|2012	0.0279414	1.02834	0.00039	0.000529348	0.0448597	1.04588	0.794	0.809411	0.318441	1.37498	9.05e-08	5.47e-05	-0.504297	0.60393	3.67e-07	6.03e-07
EMP3|2014	0.0285183	1.02893	0.000298	0.000500717	0.106972	1.1129	0.527	0.721397	0.188967	1.208	0.00271	0.00673311	-0.512333	0.599097	2.9e-07	5.67e-07
ENDOD1|23052	0.0279675	1.02836	0.000351	0.000504771	0.159359	1.17276	0.349	0.721397	0.18397	1.20198	0.00979	0.015008	-0.523747	0.592297	1.48e-07	5.47e-07
ENGASE|64772	0.029385	1.02982	0.000193	0.000500717	0.080825	1.08418	0.634	0.721397	-0.280878	0.75512	0.013	0.018303	-0.484095	0.616255	1.43e-06	1.49e-06
ENKUR|219670	0.0305805	1.03105	0.000105	0.000500717	0.0928735	1.09732	0.584	0.721397	0.191309	1.21083	0.00163	0.00508796	-0.515212	0.597374	2.11e-07	5.47e-07
ENPP1|5167	0.0278807	1.02827	0.00039	0.000529348	0.131896	1.14099	0.436	0.721397	0.0966825	1.10151	0.0417	0.0468592	-0.517667	0.595909	1.92e-07	5.47e-07
ENTPD2|954	0.0268343	1.0272	0.000594	0.000661948	0.150148	1.16201	0.375	0.721397	0.147868	1.15936	0.0108	0.0161067	-0.522327	0.593139	1.56e-07	5.47e-07
EPDR1|54749	0.0300124	1.03047	0.000169	0.000500717	0.0841176	1.08776	0.622	0.721397	0.199771	1.22112	0.0016	0.00505969	-0.499222	0.607003	6.11e-07	7.46e-07
EPHB3|2049	0.0295086	1.02995	0.000172	0.000500717	0.111418	1.11786	0.512	0.721397	0.13757	1.14748	0.0341	0.0392686	-0.499973	0.606547	5.85e-07	7.23e-07
EPHB4|2050	0.0280808	1.02848	0.000327	0.000502493	0.0550961	1.05664	0.751	0.777385	0.153534	1.16595	0.0283	0.0337477	-0.506847	0.602392	3.62e-07	6.01e-07
EPN2|22905	0.028862	1.02928	0.00024	0.000500717	0.174935	1.19117	0.307	0.721397	0.135494	1.1451	0.0286	0.0339713	-0.491048	0.611985	9.21e-07	1.01e-06
EPRS|2058	0.0293751	1.02981	0.000206	0.000500717	0.106236	1.11208	0.531	0.721397	0.162291	1.1762	0.0121	0.0173596	-0.507473	0.602015	3.68e-07	6.03e-07
ERC1|23085	0.0297482	1.0302	0.000115	0.000500717	0.130841	1.13979	0.439	0.721397	0.221362	1.24778	0.000389	0.00228113	-0.547882	0.578173	5.06e-08	5.47e-07
ERCC5|2073	0.0279612	1.02836	0.000399	0.000533177	0.122295	1.13009	0.47	0.721397	-0.226375	0.797419	0.00672	0.0115638	-0.526595	0.590612	1.22e-07	5.47e-07
ERMN|57471	0.0277416	1.02813	0.000456	0.000562429	0.122624	1.13046	0.468	0.721397	0.225663	1.25315	0.00376	0.00811086	-0.538836	0.583427	6.72e-08	5.47e-07
ESD|2098	0.0304014	1.03087	0.000108	0.000500717	0.0770334	1.08008	0.649	0.725457	0.339146	1.40375	1.36e-06	0.00016308	-0.564549	0.568616	3.58e-08	5.47e-07
ESF1|51575	0.0281874	1.02859	0.000274	0.000500717	0.137936	1.1479	0.414	0.721397	0.189201	1.20828	0.00829	0.013349	-0.51886	0.595199	1.75e-07	5.47e-07
ESYT2|57488	0.0289008	1.02932	0.00025	0.000500717	0.0872104	1.09113	0.61	0.721397	0.109551	1.11578	0.042	0.0471086	-0.492189	0.611287	8.97e-07	9.93e-07
ETF1|2107	0.0327836	1.03333	4.35e-05	0.000500717	0.0443459	1.04534	0.795	0.809747	0.27588	1.31769	0.000273	0.00191735	-0.51939	0.594884	1.84e-07	5.47e-07
ETV7|51513	0.0268529	1.02722	0.000617	0.000678195	0.15677	1.16973	0.357	0.721397	-0.203315	0.816021	0.0233	0.028809	-0.510109	0.60043	2.97e-07	5.74e-07
EVC2|132884	0.0329485	1.0335	3.64e-05	0.000500717	0.133526	1.14285	0.431	0.721397	0.2806	1.32392	0.000137	0.00139072	-0.538759	0.583472	7.49e-08	5.47e-07
EXTL3|2137	0.0286969	1.02911	0.000224	0.000500717	0.165747	1.18027	0.329	0.721397	0.227558	1.25553	0.000309	0.00199611	-0.555564	0.573748	2.08e-08	5.47e-07
EYS|346007	0.0290882	1.02952	0.000179	0.000500717	0.145377	1.15648	0.392	0.721397	0.13657	1.14634	0.00956	0.0147868	-0.515544	0.597175	1.98e-07	5.47e-07
F10|2159	0.0284769	1.02889	0.000296	0.000500717	0.0881232	1.09212	0.607	0.721397	0.156366	1.16925	0.0087	0.0138466	-0.522169	0.593233	1.61e-07	5.47e-07
F13A1|2162	0.0285949	1.02901	0.00028	0.000500717	0.102172	1.10757	0.549	0.721397	0.169722	1.18498	0.00343	0.00768727	-0.529466	0.58892	1.17e-07	5.47e-07
F2RL2|2151	0.0298852	1.03034	0.000156	0.000500717	0.0838201	1.08743	0.626	0.721397	0.160871	1.17453	0.00044	0.0024954	-0.524619	0.591781	1.46e-07	5.47e-07
FAAH|2166	0.0312409	1.03173	9.62e-05	0.000500717	0.129824	1.13863	0.443	0.721397	-0.324769	0.722695	0.00277	0.0067736	-0.522179	0.593227	1.54e-07	5.47e-07
FAAH2|158584	0.0290403	1.02947	0.000222	0.000500717	0.13679	1.14659	0.418	0.721397	-0.229262	0.79512	0.00484	0.00952234	-0.531876	0.587502	1.15e-07	5.47e-07
FAM101B|359845	0.0289847	1.02941	0.00023	0.000500717	0.12157	1.12927	0.473	0.721397	0.195803	1.21629	0.00265	0.00672521	-0.535661	0.585282	8.46e-08	5.47e-07
FAM110B|90362	0.0302142	1.03068	0.000147	0.000500717	0.15893	1.17226	0.35	0.721397	0.165886	1.18044	0.00288	0.00694419	-0.510071	0.600453	3.48e-07	5.92e-07
FAM113B|91523	0.0295487	1.02999	0.000146	0.000500717	0.103692	1.10926	0.54	0.721397	-0.348985	0.705404	0.00589	0.0107317	-0.497719	0.607916	4.93e-07	6.62e-07
FAM122B|159090	0.0280188	1.02842	0.000417	0.000538755	0.0720435	1.0747	0.672	0.73265	-0.325297	0.722313	0.00274	0.00675494	-0.520012	0.594514	2.02e-07	5.47e-07
FAM126A|84668	0.0309616	1.03145	0.000101	0.000500717	0.0750873	1.07798	0.66	0.725457	0.243207	1.27533	0.00027	0.00190737	-0.514673	0.597696	2.34e-07	5.48e-07
FAM129B|64855	0.0286252	1.02904	0.000274	0.000500717	0.104592	1.11026	0.538	0.721397	0.145536	1.15666	0.0242	0.0296788	-0.497764	0.607888	5.31e-07	6.88e-07
FAM13A|10144	0.0287672	1.02918	0.000266	0.000500717	0.12098	1.1286	0.474	0.721397	-0.215501	0.806137	0.0315	0.0367297	-0.493205	0.610666	7.94e-07	9e-07
FAM166B|730112	0.0296006	1.03004	0.000198	0.000500717	0.175848	1.19226	0.299	0.721397	-0.745329	0.474578	0.0012	0.00430148	-0.504003	0.604108	3.83e-07	6.07e-07
FAM168A|23201	0.0284103	1.02882	0.000251	0.000500717	0.194367	1.21454	0.256	0.721397	0.202969	1.22503	0.00246	0.00641348	-0.531468	0.587742	8.48e-08	5.47e-07
FAM180A|389558	0.0279699	1.02836	0.000408	0.000533403	0.105872	1.11168	0.535	0.721397	0.183462	1.20137	0.000446	0.00249836	-0.508977	0.60111	3.54e-07	5.92e-07
FAM193B|54540	0.0287845	1.0292	0.000245	0.000500717	0.0999824	1.10515	0.555	0.721397	-0.406151	0.66621	0.00238	0.00629112	-0.479244	0.619251	1.43e-06	1.49e-06
FAM200B|285550	0.0327009	1.03324	3.63e-05	0.000500717	0.0881796	1.09218	0.603	0.721397	-0.350404	0.704404	0.000279	0.00192752	-0.480529	0.618456	1.26e-06	1.32e-06
FAM20C|56975	0.0282761	1.02868	0.000344	0.000502493	0.102347	1.10777	0.546	0.721397	0.165893	1.18045	0.0269	0.0324303	-0.501515	0.605612	6.86e-07	8e-07
FAM25A|643161	0.0291126	1.02954	0.00019	0.000500717	0.138211	1.14822	0.415	0.721397	0.209134	1.23261	0.000788	0.00341691	-0.517863	0.595792	1.78e-07	5.47e-07
FAM25B|100132929	0.0285805	1.02899	0.000247	0.000500717	0.149125	1.16082	0.38	0.721397	0.211958	1.2361	0.0011	0.00405122	-0.510697	0.600077	2.84e-07	5.66e-07
FAM27B|100133121	0.0274572	1.02784	0.000475	0.00056819	0.111986	1.1185	0.508	0.721397	0.147027	1.15839	0.00671	0.011563	-0.508826	0.601201	2.97e-07	5.74e-07
FAM43A|131583	0.0310633	1.03155	9.85e-05	0.000500717	0.103065	1.10856	0.543	0.721397	0.207882	1.23107	0.000108	0.00121888	-0.520536	0.594202	2.02e-07	5.47e-07
FAM49A|81553	0.0267	1.02706	0.000814	0.000849881	0.128361	1.13696	0.448	0.721397	0.245733	1.27856	0.000284	0.00192752	-0.500473	0.606244	5.6e-07	7.06e-07
FAM5C|339479	0.0287915	1.02921	0.000253	0.000500717	0.107161	1.11311	0.527	0.721397	0.273485	1.31454	2.61e-05	0.000685409	-0.497554	0.608016	6.18e-07	7.49e-07
FAM73B|84895	0.0300956	1.03055	0.000125	0.000500717	0.0950077	1.09967	0.575	0.721397	-0.298539	0.741901	0.00669	0.0115615	-0.479643	0.619004	1.8e-06	1.84e-06
FANCF|2188	0.0270147	1.02738	0.000614	0.000676128	0.128885	1.13756	0.447	0.721397	-0.192651	0.824769	0.0301	0.0354049	-0.505708	0.603079	3.48e-07	5.92e-07
FASN|2194	0.0260749	1.02642	0.000842	0.000875332	0.169435	1.18464	0.319	0.721397	0.188063	1.20691	0.00412	0.00864652	-0.520467	0.594243	1.16e-07	5.47e-07
FBP1|2203	0.0295999	1.03004	0.000161	0.000500717	0.112233	1.11877	0.507	0.721397	-0.262269	0.769304	0.0172	0.0225598	-0.491575	0.611662	9.67e-07	1.05e-06
FBXO46|23403	0.0302802	1.03074	0.000118	0.000500717	0.0641166	1.06622	0.706	0.748769	-0.269518	0.763748	0.00296	0.00705262	-0.511374	0.599671	2.97e-07	5.74e-07
FBXO6|26270	0.0282118	1.02861	0.000298	0.000500717	0.158159	1.17135	0.351	0.721397	-0.275602	0.759115	0.00598	0.0108647	-0.499466	0.606855	5.35e-07	6.9e-07
FCHSD1|89848	0.0292173	1.02965	0.000216	0.000500717	0.154528	1.16711	0.362	0.721397	-0.327845	0.720475	0.00345	0.00770351	-0.506581	0.602552	3.94e-07	6.13e-07
FER1L4|80307	0.0312754	1.03177	8.98e-05	0.000500717	0.104604	1.11027	0.537	0.721397	-0.322369	0.724431	0.0058	0.0106805	-0.492325	0.611204	8.69e-07	9.69e-07
FGF1|2246	0.0292686	1.0297	0.000215	0.000500717	0.117379	1.12455	0.488	0.721397	0.122679	1.13052	0.0346	0.0396931	-0.505013	0.603498	4.55e-07	6.43e-07
FGF12|2257	0.028062	1.02846	0.000346	0.000502493	0.145601	1.15673	0.391	0.721397	0.261946	1.29946	0.000266	0.00189017	-0.516274	0.59674	2.01e-07	5.47e-07
FGF19|9965	0.0285058	1.02892	0.000271	0.000500717	0.145852	1.15703	0.39	0.721397	0.139764	1.15	0.00718	0.0120632	-0.520774	0.594061	1.63e-07	5.47e-07
FHL3|2275	0.0285103	1.02892	0.000301	0.000500717	0.104547	1.11021	0.538	0.721397	0.141149	1.1516	0.0439	0.0488767	-0.509214	0.600968	3.96e-07	6.14e-07
FITM1|161247	0.0295431	1.02998	0.000181	0.000500717	0.131616	1.14067	0.436	0.721397	-0.233426	0.791816	0.0223	0.0277715	-0.496431	0.608699	6.7e-07	7.9e-07
FJX1|24147	0.0301513	1.03061	0.000141	0.000500717	0.0763217	1.07931	0.657	0.725457	0.159572	1.17301	0.0054	0.0102274	-0.515816	0.597013	1.97e-07	5.47e-07
FKBP10|60681	0.0260454	1.02639	0.000965	0.000986227	0.163274	1.17736	0.336	0.721397	0.216413	1.24162	0.000611	0.00296421	-0.500921	0.605973	5.47e-07	6.97e-07
FKBP14|55033	0.0294241	1.02986	0.000212	0.000500717	0.145458	1.15657	0.391	0.721397	0.157216	1.17025	0.00741	0.0123466	-0.520408	0.594278	2.1e-07	5.47e-07
FKBP9|11328	0.0281464	1.02855	0.000383	0.000526529	0.0988451	1.1039	0.559	0.721397	0.267544	1.30675	0.000196	0.00167261	-0.499932	0.606572	7.37e-07	8.44e-07
FLJ12825|440101	0.0282761	1.02868	0.000377	0.000524069	0.0904295	1.09464	0.594	0.721397	-0.315344	0.729538	0.00892	0.0141039	-0.521655	0.593537	1.56e-07	5.47e-07
FLJ42709|441094	0.0290707	1.0295	0.0002	0.000500717	0.125264	1.13345	0.46	0.721397	0.241647	1.27334	0.000422	0.0024046	-0.511239	0.599752	3.45e-07	5.92e-07
FLJ43390|646113	0.0295254	1.02997	0.000202	0.000500717	0.0627184	1.06473	0.715	0.753025	0.218757	1.24453	8.55e-05	0.00115942	-0.53292	0.586889	8.07e-08	5.47e-07
FLRT2|23768	0.0273375	1.02771	0.000487	0.000575069	0.0464146	1.04751	0.79	0.807034	0.179248	1.19632	7.44e-05	0.00110957	-0.500582	0.606178	5.48e-07	6.97e-07
FN1|2335	0.0295829	1.03002	0.000194	0.000500717	0.0861036	1.08992	0.612	0.721397	0.235856	1.26599	0.000292	0.00192752	-0.487497	0.614162	1.31e-06	1.37e-06
FNBP4|23360	0.0296301	1.03007	0.000176	0.000500717	0.0686541	1.07107	0.687	0.738342	-0.268648	0.764413	0.0156	0.0210087	-0.506127	0.602826	3.71e-07	6.06e-07
FNTB|2342	0.0272612	1.02764	0.000531	0.000609162	0.118283	1.12556	0.485	0.721397	0.145628	1.15677	0.0259	0.0313813	-0.508681	0.601288	3.1e-07	5.79e-07
FOLR2|2350	0.0279964	1.02839	0.000384	0.000526529	0.10852	1.11463	0.522	0.721397	0.180072	1.1973	0.0185	0.0239272	-0.5282	0.589665	1.19e-07	5.47e-07
FOXD4L1|200350	0.0287944	1.02921	0.000233	0.000500717	0.156641	1.16958	0.356	0.721397	-0.283443	0.753186	0.00722	0.0121136	-0.492084	0.611351	8.01e-07	9.06e-07
FOXI1|2299	0.0286548	1.02907	0.000266	0.000500717	0.136736	1.14652	0.42	0.721397	0.275068	1.31662	9.56e-05	0.00116537	-0.518828	0.595218	1.75e-07	5.47e-07
FOXL1|2300	0.0301087	1.03057	8.68e-05	0.000500717	0.092244	1.09663	0.586	0.721397	0.217107	1.24248	0.000292	0.00192752	-0.534471	0.585979	6.42e-08	5.47e-07
FRG2|448831	0.0285617	1.02897	0.000263	0.000500717	0.12959	1.13836	0.445	0.721397	0.436978	1.54802	0.00567	0.01057	-0.521169	0.593826	1.66e-07	5.47e-07
FRG2B|441581	0.0278058	1.0282	0.000362	0.000513258	0.163687	1.17785	0.337	0.721397	0.259503	1.29629	0.00962	0.014857	-0.509686	0.600684	3.11e-07	5.79e-07
FUT11|170384	0.0297629	1.03021	0.000152	0.000500717	0.171067	1.18657	0.314	0.721397	0.226895	1.2547	0.000782	0.00341691	-0.520012	0.594514	1.24e-07	5.47e-07
FXR1|8087	0.0298322	1.03028	0.000159	0.000500717	0.129554	1.13832	0.443	0.721397	0.181826	1.1994	0.0189	0.0242627	-0.506209	0.602777	3.67e-07	6.03e-07
G6PD|2539	0.0289498	1.02937	0.000248	0.000500717	0.0924417	1.09685	0.588	0.721397	0.1208	1.1284	0.0429	0.0480289	-0.499829	0.606634	6.25e-07	7.55e-07
GABRA3|2556	0.0302996	1.03076	0.000128	0.000500717	0.152703	1.16498	0.369	0.721397	0.161089	1.17479	0.00268	0.00673064	-0.495997	0.608963	6.75e-07	7.94e-07
GABRG1|2565	0.0278099	1.0282	0.000417	0.000538755	0.152157	1.16434	0.371	0.721397	0.105012	1.11072	0.0224	0.0278101	-0.521684	0.59352	1.6e-07	5.47e-07
GAK|2580	0.0292967	1.02973	0.000205	0.000500717	0.0605146	1.06238	0.724	0.759314	-0.239868	0.786732	0.0138	0.0191174	-0.473663	0.622717	3.01e-06	3.03e-06
GALK1|2584	0.0269373	1.0273	0.000592	0.000660329	0.162766	1.17676	0.339	0.721397	0.189694	1.20888	0.00519	0.0100152	-0.504999	0.603506	4.18e-07	6.28e-07
GANAB|23193	0.0295222	1.02996	0.00015	0.000500717	0.197679	1.21857	0.247	0.721397	0.289184	1.33534	9.84e-05	0.00116537	-0.498493	0.607446	5.42e-07	6.94e-07
GAS7|8522	0.0277339	1.02812	0.000476	0.00056819	0.0991862	1.10427	0.56	0.721397	0.144054	1.15495	0.0327	0.0379823	-0.492913	0.610844	1.1e-06	1.17e-06
GBA2|57704	0.0281366	1.02854	0.000333	0.000502493	0.104525	1.11018	0.537	0.721397	-0.248952	0.779618	0.0086	0.0137374	-0.519226	0.594981	2.19e-07	5.47e-07
GBX2|2637	0.0296834	1.03013	0.000167	0.000500717	0.12037	1.12791	0.477	0.721397	0.178587	1.19553	0.00202	0.0057687	-0.50684	0.602396	3.93e-07	6.13e-07
GCG|2641	0.0284195	1.02883	0.000295	0.000500717	0.108595	1.11471	0.524	0.721397	0.179645	1.19679	0.00069	0.00324327	-0.528632	0.589411	1.08e-07	5.47e-07
GEMIN5|25929	0.0295054	1.02995	0.000158	0.000500717	0.0864945	1.09035	0.609	0.721397	0.248605	1.28224	0.00131	0.00456046	-0.532162	0.587334	9.17e-08	5.47e-07
GEMIN8|54960	0.0323672	1.0329	4.61e-05	0.000500717	0.131852	1.14094	0.435	0.721397	-0.306757	0.735829	0.00229	0.00612018	-0.516093	0.596848	2.16e-07	5.47e-07
GFPT2|9945	0.0295438	1.02998	0.000192	0.000500717	0.118115	1.12537	0.485	0.721397	0.231054	1.25993	9.97e-05	0.0011693	-0.519067	0.595075	2.54e-07	5.56e-07
GGA1|26088	0.0336166	1.03419	3.64e-05	0.000500717	0.114044	1.1208	0.5	0.721397	-0.354144	0.701774	0.00193	0.0056315	-0.49789	0.607812	5.51e-07	6.98e-07
GGTLC1|92086	0.0277925	1.02818	0.00038	0.000526529	0.140961	1.15138	0.405	0.721397	0.217163	1.24255	0.000745	0.00333318	-0.535971	0.585101	6.57e-08	5.47e-07
GJA1|2697	0.0264033	1.02675	0.000796	0.000833971	0.0905433	1.09477	0.594	0.721397	0.178689	1.19565	0.00551	0.0103516	-0.528517	0.589478	9.65e-08	5.47e-07
GK|2710	0.0278798	1.02827	0.000403	0.000533403	0.121682	1.12939	0.472	0.721397	-0.220398	0.802199	0.0167	0.0221932	-0.499469	0.606853	5.71e-07	7.13e-07
GLCE|26035	0.0289209	1.02934	0.000208	0.000500717	0.139359	1.14954	0.411	0.721397	0.182416	1.20011	0.00295	0.00705262	-0.5018	0.60544	4.79e-07	6.57e-07
GLI2|2736	0.0288668	1.02929	0.000249	0.000500717	0.0755738	1.0785	0.66	0.725457	0.180137	1.19738	0.00363	0.00795833	-0.516438	0.596642	2.68e-07	5.57e-07
GLT25D1|79709	0.029292	1.02973	0.000207	0.000500717	0.123016	1.1309	0.467	0.721397	0.191205	1.21071	0.00921	0.0143869	-0.528651	0.589399	1.21e-07	5.47e-07
GLTSCR1|29998	0.031213	1.03171	0.000101	0.000500717	0.0708252	1.07339	0.676	0.7337	-0.307487	0.735292	0.00056	0.00280711	-0.522504	0.593033	1.48e-07	5.47e-07
GLYCTK|132158	0.0322866	1.03281	5.32e-05	0.000500717	0.10459	1.11025	0.537	0.721397	-0.284185	0.752628	0.00441	0.00889362	-0.480876	0.618241	1.28e-06	1.34e-06
GMIP|51291	0.031368	1.03187	6.53e-05	0.000500717	0.113157	1.11981	0.504	0.721397	-0.278041	0.757266	0.00375	0.00811086	-0.478074	0.619977	1.81e-06	1.84e-06
GNA12|2768	0.0278326	1.02822	0.000423	0.0005436	0.0915764	1.0959	0.594	0.721397	0.0928592	1.09731	0.0446	0.0495191	-0.5129	0.598757	2.55e-07	5.56e-07
GOLGA2B|55592	0.0292306	1.02966	0.000201	0.000500717	0.010492	1.01055	0.951	0.953368	-0.500715	0.606097	0.00073	0.0032872	-0.507172	0.602196	3.57e-07	5.94e-07
GOLGA8G|283768	0.0299157	1.03037	0.000155	0.000500717	0.104353	1.10999	0.541	0.721397	0.156709	1.16966	0.00493	0.00966792	-0.516508	0.5966	2.01e-07	5.47e-07
GPC1|2817	0.0313736	1.03187	7.48e-05	0.000500717	0.0411324	1.04199	0.812	0.822899	0.21071	1.23455	0.000149	0.0014496	-0.494779	0.609706	7.1e-07	8.2e-07
GPHN|10243	0.0277565	1.02815	0.000348	0.000502493	0.144917	1.15594	0.392	0.721397	0.210225	1.23396	0.00102	0.00394923	-0.520583	0.594174	1.5e-07	5.47e-07
GPR32|2854	0.0290525	1.02948	0.000228	0.000500717	0.121358	1.12903	0.473	0.721397	0.183123	1.20096	0.000383	0.0022569	-0.529976	0.588619	1.07e-07	5.47e-07
GPR37|2861	0.029311	1.02974	0.000188	0.000500717	0.116575	1.12364	0.491	0.721397	0.171354	1.18691	0.000976	0.00385297	-0.5236	0.592384	1.07e-07	5.47e-07
GPSM2|29899	0.0284716	1.02888	0.000254	0.000500717	0.144732	1.15573	0.392	0.721397	0.137978	1.14795	0.0289	0.0341931	-0.514693	0.597684	2.22e-07	5.47e-07
GPX8|493869	0.0295476	1.02999	0.000193	0.000500717	0.0949475	1.0996	0.576	0.721397	0.15125	1.16329	0.0335	0.0387254	-0.510335	0.600294	3.46e-07	5.92e-07
GRAMD2|196996	0.0292172	1.02965	0.000217	0.000500717	0.0976757	1.10261	0.567	0.721397	0.140098	1.15039	0.0135	0.0188314	-0.508078	0.601651	3.37e-07	5.92e-07
GRB14|2888	0.0308084	1.03129	9.8e-05	0.000500717	0.179426	1.19653	0.29	0.721397	0.378315	1.45982	1.51e-08	1.82e-05	-0.556087	0.573449	3.18e-08	5.47e-07
GRIK2|2898	0.0293632	1.0298	0.000183	0.000500717	0.13711	1.14695	0.418	0.721397	0.242542	1.27449	7.83e-05	0.00113959	-0.523587	0.592392	1.29e-07	5.47e-07
GRIPAP1|56850	0.027819	1.02821	0.000379	0.000526244	0.0742687	1.0771	0.662	0.725457	-0.270626	0.762902	0.00199	0.00573728	-0.553417	0.574982	3.93e-08	5.47e-07
GRK5|2869	0.0290337	1.02946	0.000232	0.000500717	0.117694	1.1249	0.487	0.721397	0.340384	1.40549	1.58e-06	0.00016308	-0.509852	0.600584	3.38e-07	5.92e-07
GSDMB|55876	0.0244241	1.02472	0.00205	0.00205681	0.100419	1.10563	0.553	0.721397	-0.598648	0.549554	2.59e-05	0.000685409	-0.498476	0.607456	6.5e-07	7.75e-07
GTF2A1|2957	0.0295223	1.02996	0.000151	0.000500717	0.154236	1.16677	0.363	0.721397	0.210223	1.23395	0.00127	0.00447277	-0.532478	0.587148	8.12e-08	5.47e-07
GUCA1A|2978	0.027947	1.02834	0.000382	0.000526529	0.155185	1.16787	0.361	0.721397	0.234952	1.26485	0.000403	0.0023405	-0.544852	0.579928	4.12e-08	5.47e-07
GUCY1B3|2983	0.0287797	1.0292	0.000298	0.000500717	0.131926	1.14102	0.437	0.721397	0.17936	1.19645	0.0135	0.0188314	-0.514557	0.597766	2.59e-07	5.57e-07
GULP1|51454	0.0288689	1.02929	0.000259	0.000500717	0.130299	1.13917	0.442	0.721397	0.122688	1.13053	0.0328	0.0380619	-0.503949	0.60414	4.82e-07	6.58e-07
GXYLT2|727936	0.027494	1.02788	0.000526	0.00060515	0.13414	1.14355	0.428	0.721397	0.141884	1.15244	0.0291	0.0343961	-0.517726	0.595874	2.3e-07	5.48e-07
HAUS2|55142	0.0330211	1.03357	3.59e-05	0.000500717	0.148808	1.16045	0.38	0.721397	0.267141	1.30622	0.000248	0.00182673	-0.520815	0.594036	1.27e-07	5.47e-07
HCG26|352961	0.0263581	1.02671	0.000793	0.000832271	0.17085	1.18631	0.316	0.721397	-0.197236	0.820997	0.0277	0.0331631	-0.505371	0.603282	3.91e-07	6.12e-07
HCG27|253018	0.0292435	1.02968	0.000226	0.000500717	0.145294	1.15638	0.391	0.721397	-0.748364	0.47314	0.000207	0.00167261	-0.479337	0.619194	9.49e-07	1.04e-06
HCG2P7|80867	0.0273069	1.02768	0.000543	0.000616489	0.0851518	1.08888	0.617	0.721397	-0.205165	0.814512	0.0333	0.038531	-0.515211	0.597374	2.3e-07	5.48e-07
HCG4P6|80868	0.0287376	1.02915	0.000256	0.000500717	0.171578	1.18718	0.312	0.721397	-0.2339	0.791441	0.0108	0.0161067	-0.511903	0.599354	2.4e-07	5.49e-07
HDAC10|83933	0.0312668	1.03176	8.96e-05	0.000500717	0.137189	1.14704	0.418	0.721397	-0.236065	0.789729	0.00663	0.0114907	-0.502595	0.604959	4.77e-07	6.57e-07
HDAC4|9759	0.0300322	1.03049	0.00013	0.000500717	0.0893671	1.09348	0.599	0.721397	0.199987	1.22139	0.0036	0.00792131	-0.517726	0.595874	2.21e-07	5.47e-07
HDAC5|10014	0.028929	1.02935	0.000264	0.000500717	0.167235	1.18203	0.325	0.721397	0.182743	1.20051	0.0105	0.0158155	-0.506054	0.60287	3.26e-07	5.9e-07
HDHD3|81932	0.0290753	1.0295	0.000195	0.000500717	0.124138	1.13217	0.463	0.721397	-0.23731	0.788747	0.0128	0.0181484	-0.50521	0.603379	3.8e-07	6.06e-07
HDLBP|3069	0.0292917	1.02973	0.000224	0.000500717	0.134564	1.14404	0.427	0.721397	0.215685	1.24071	0.00268	0.00673064	-0.491217	0.611881	1.18e-06	1.25e-06
HECW1|23072	0.0281036	1.0285	0.000347	0.000502493	0.117813	1.12503	0.486	0.721397	0.1847	1.20286	0.00349	0.00776413	-0.529326	0.589002	1.11e-07	5.47e-07
HEPACAM2|253012	0.0289681	1.02939	0.000236	0.000500717	0.0976424	1.10257	0.569	0.721397	0.127978	1.13653	0.0121	0.0173596	-0.514941	0.597536	2.21e-07	5.47e-07
HEXDC|284004	0.0290095	1.02943	0.000255	0.000500717	0.155054	1.16772	0.361	0.721397	-0.295841	0.743905	0.0132	0.0185199	-0.50502	0.603494	4.15e-07	6.25e-07
HEYL|26508	0.0253885	1.02571	0.00131	0.00132425	0.162044	1.17591	0.341	0.721397	0.209174	1.23266	0.000291	0.00192752	-0.491085	0.611962	1.15e-06	1.22e-06
HHIPL2|79802	0.0305714	1.03104	0.000115	0.000500717	0.0835319	1.08712	0.626	0.721397	0.187092	1.20574	0.000187	0.00163693	-0.523899	0.592207	1.49e-07	5.47e-07
HIP1R|9026	0.0286148	1.02903	0.000301	0.000500717	0.0693667	1.07183	0.683	0.737982	-0.340945	0.711098	0.00619	0.0110288	-0.496421	0.608706	7.01e-07	8.13e-07
HIPK2|28996	0.0304205	1.03089	0.000122	0.000500717	0.138667	1.14874	0.412	0.721397	0.274015	1.31523	6.33e-05	0.0010119	-0.547359	0.578476	3.48e-08	5.47e-07
HIST1H2BL|8340	0.030244	1.03071	0.000191	0.000500717	0.124323	1.13238	0.462	0.721397	-0.344417	0.708634	0.00147	0.00483858	-0.530723	0.58818	8.54e-08	5.47e-07
HIST1H4C|8364	0.0330045	1.03356	4.31e-05	0.000500717	0.151721	1.16383	0.37	0.721397	-0.457364	0.63295	0.00152	0.00492268	-0.534395	0.586024	6.3e-08	5.47e-07
HIST1H4J|8363	0.0297854	1.03023	0.000169	0.000500717	0.160016	1.17353	0.344	0.721397	-0.391328	0.676158	0.00601	0.0108684	-0.499437	0.606872	4.46e-07	6.39e-07
HIST2H2AC|8338	0.0341292	1.03472	2.11e-05	0.000500717	0.167875	1.18279	0.321	0.721397	-0.419874	0.65713	0.000562	0.00280711	-0.517277	0.596141	2.07e-07	5.47e-07
HLA-L|3139	0.0272426	1.02762	0.000519	0.00059938	0.154758	1.16738	0.362	0.721397	-0.202664	0.816552	0.0189	0.0242627	-0.50476	0.603651	3.78e-07	6.06e-07
HMGN4|10473	0.0272683	1.02764	0.00046	0.000562429	0.119476	1.12691	0.48	0.721397	-0.264407	0.767661	0.00267	0.00673064	-0.5067	0.60248	3.1e-07	5.79e-07
HNMT|3176	0.0296363	1.03008	0.000176	0.000500717	0.108625	1.11474	0.521	0.721397	-0.211144	0.809658	0.0222	0.0277041	-0.499611	0.606767	6.41e-07	7.7e-07
HOXB5|3215	0.0259824	1.02632	0.00105	0.00106858	0.080479	1.08381	0.636	0.721397	-0.376491	0.686265	0.0234	0.0289031	-0.518938	0.595152	1.89e-07	5.47e-07
HOXB7|3217	0.0267339	1.02709	0.000736	0.000779902	0.117879	1.12511	0.487	0.721397	-0.206035	0.813805	0.0386	0.0437829	-0.517784	0.59584	2.09e-07	5.47e-07
HOXC5|3222	0.029061	1.02949	0.000221	0.000500717	0.12983	1.13863	0.443	0.721397	0.145407	1.15651	0.00243	0.00638139	-0.526838	0.590469	1.19e-07	5.47e-07
HOXC8|3224	0.0291083	1.02954	0.000195	0.000500717	0.0744303	1.07727	0.662	0.725457	0.252219	1.28688	0.000256	0.00187022	-0.506204	0.60278	4.68e-07	6.51e-07
HPD|3242	0.0286322	1.02905	0.00025	0.000500717	0.123249	1.13117	0.467	0.721397	0.152189	1.16438	0.0104	0.0157631	-0.522579	0.592989	1.49e-07	5.47e-07
HSH2D|84941	0.0285668	1.02898	0.000232	0.000500717	0.159904	1.1734	0.345	0.721397	-0.335551	0.714944	0.0027	0.00673311	-0.488789	0.613369	1.09e-06	1.16e-06
HSPA1L|3305	0.027029	1.0274	0.000714	0.00076261	0.129116	1.13782	0.445	0.721397	-0.234485	0.790978	0.00601	0.0108684	-0.545597	0.579496	4.97e-08	5.47e-07
HSPA6|3310	0.0286258	1.02904	0.00027	0.000500717	0.143746	1.15459	0.397	0.721397	0.154279	1.16682	0.0138	0.0191174	-0.512416	0.599047	2.62e-07	5.57e-07
HTRA4|203100	0.0291545	1.02958	0.000218	0.000500717	0.140836	1.15124	0.406	0.721397	0.162893	1.17691	0.00327	0.00743385	-0.522498	0.593037	1.48e-07	5.47e-07
IARS2|55699	0.0289444	1.02937	0.000221	0.000500717	0.130436	1.13933	0.441	0.721397	0.164321	1.17859	0.0211	0.0265785	-0.496892	0.608419	6.99e-07	8.13e-07
ICAM5|7087	0.0314655	1.03197	7.16e-05	0.000500717	0.0971553	1.10203	0.567	0.721397	0.168086	1.18304	0.00483	0.00951817	-0.500996	0.605927	5.36e-07	6.9e-07
ID2B|84099	0.028405	1.02881	0.000284	0.000500717	0.0927399	1.09718	0.585	0.721397	-0.315089	0.729724	0.00963	0.014857	-0.506829	0.602402	3.69e-07	6.04e-07
IDUA|3425	0.0301252	1.03058	0.000141	0.000500717	0.102066	1.10746	0.547	0.721397	-0.339499	0.712127	0.000981	0.00386009	-0.522632	0.592958	1.32e-07	5.47e-07
IFT122|55764	0.0290357	1.02946	0.000218	0.000500717	0.154921	1.16757	0.362	0.721397	0.146999	1.15835	0.0239	0.0294004	-0.504451	0.603837	4.66e-07	6.49e-07
IFT27|11020	0.031291	1.03179	0.000106	0.000500717	0.153579	1.166	0.365	0.721397	-0.270256	0.763184	0.00616	0.0110078	-0.506479	0.602614	3.5e-07	5.92e-07
IGF1|3479	0.026878	1.02724	0.000699	0.000749239	0.078196	1.08133	0.65	0.725457	0.150331	1.16222	0.0241	0.0295862	-0.504927	0.603549	4.79e-07	6.57e-07
IGF2BP3|10643	0.0280266	1.02842	0.000318	0.000502493	0.0864129	1.09026	0.612	0.721397	0.215005	1.23987	0.00227	0.00612018	-0.539044	0.583305	7.86e-08	5.47e-07
IGF2R|3482	0.0312122	1.0317	8.86e-05	0.000500717	0.136106	1.1458	0.421	0.721397	0.272205	1.31286	0.000136	0.00139072	-0.537173	0.584398	7.36e-08	5.47e-07
IGFL2|147920	0.029569	1.03001	0.000158	0.000500717	0.156732	1.16968	0.356	0.721397	0.197821	1.21874	0.00011	0.00121888	-0.519922	0.594567	1.85e-07	5.47e-07
IKBKB|3551	0.0288047	1.02922	0.000259	0.000500717	0.0903924	1.0946	0.594	0.721397	-0.312815	0.731385	0.00143	0.00475879	-0.526649	0.59058	1.45e-07	5.47e-07
IL12A|3592	0.0326775	1.03322	4.51e-05	0.000500717	0.0659393	1.06816	0.699	0.745271	0.28911	1.33524	0.000144	0.00143574	-0.524254	0.591997	1.37e-07	5.47e-07
IL31RA|133396	0.0310575	1.03154	6.37e-05	0.000500717	0.0546979	1.05622	0.751	0.777385	0.176412	1.19293	0.00223	0.00609466	-0.514111	0.598032	2.32e-07	5.48e-07
IMPDH1|3614	0.0282772	1.02868	0.000326	0.000502493	0.0795444	1.08279	0.639	0.722101	0.202321	1.22424	0.00296	0.00705262	-0.505782	0.603034	3.27e-07	5.9e-07
INHBB|3625	0.0301872	1.03065	0.000141	0.000500717	0.108219	1.11429	0.524	0.721397	0.266931	1.30595	3.55e-05	0.000765749	-0.502854	0.604802	5.11e-07	6.74e-07
INS|3630	0.0283912	1.0288	0.000299	0.000500717	0.109922	1.11619	0.519	0.721397	0.178364	1.19526	0.000853	0.00351681	-0.529519	0.588888	1.02e-07	5.47e-07
INSL3|3640	0.0297495	1.0302	0.000126	0.000500717	0.137742	1.14768	0.416	0.721397	-0.2865	0.750887	0.00577	0.0106415	-0.505864	0.602984	2.77e-07	5.65e-07
INSRR|3645	0.0289069	1.02933	0.000237	0.000500717	0.129623	1.1384	0.444	0.721397	0.279507	1.32248	7.4e-05	0.00110957	-0.524349	0.59194	1.26e-07	5.47e-07
IP6K2|51447	0.0310034	1.03149	0.000103	0.000500717	0.0619835	1.06394	0.716	0.753422	-0.27601	0.758806	0.00221	0.00606746	-0.488137	0.613769	1.02e-06	1.1e-06
IPO11|51194	0.028556	1.02897	0.000264	0.000500717	0.0934427	1.09795	0.581	0.721397	0.229777	1.25832	0.00536	0.0102127	-0.519206	0.594993	1.98e-07	5.47e-07
IPO4|79711	0.0265276	1.02688	0.000763	0.000805685	0.108392	1.11448	0.522	0.721397	0.265249	1.30376	0.000143	0.00143574	-0.549708	0.577118	3.98e-08	5.47e-07
IQGAP1|8826	0.0300994	1.03056	0.000132	0.000500717	0.119426	1.12685	0.48	0.721397	0.183229	1.20109	0.00477	0.0094307	-0.500918	0.605974	4.75e-07	6.56e-07
IRF1|3659	0.0263328	1.02668	0.000752	0.000794765	0.16673	1.18144	0.328	0.721397	-0.205585	0.814171	0.0203	0.025651	-0.512717	0.598866	2.34e-07	5.48e-07
ITFG1|81533	0.0329736	1.03352	4.21e-05	0.000500717	0.0845278	1.0882	0.618	0.721397	0.194854	1.21513	0.00572	0.0106141	-0.492568	0.611055	8.92e-07	9.9e-07
ITGA1|3672	0.0286319	1.02905	0.000261	0.000500717	0.122907	1.13078	0.468	0.721397	0.159244	1.17262	0.0199	0.0253044	-0.502131	0.60524	5.72e-07	7.13e-07
ITGB8|3696	0.0277694	1.02816	0.000355	0.000506903	0.163721	1.17789	0.335	0.721397	0.209965	1.23363	0.00203	0.00578358	-0.535562	0.585341	7.27e-08	5.47e-07
JAG1|182	0.0304708	1.03094	9.21e-05	0.000500717	0.097014	1.10188	0.567	0.721397	0.265879	1.30458	0.000172	0.00158608	-0.507975	0.601713	3.94e-07	6.13e-07
JDP2|122953	0.0285983	1.02901	0.000317	0.000501882	0.120707	1.12829	0.476	0.721397	0.13814	1.14814	0.0268	0.0323421	-0.514089	0.598045	2.48e-07	5.52e-07
KANK4|163782	0.0312749	1.03177	8.71e-05	0.000500717	0.105613	1.11139	0.533	0.721397	0.25313	1.28805	6.27e-06	0.000336846	-0.523787	0.592274	1.65e-07	5.47e-07
KCNE4|23704	0.0270815	1.02745	0.000618	0.000678676	0.123583	1.13154	0.466	0.721397	0.132977	1.14222	0.0373	0.0424279	-0.497583	0.607999	8.72e-07	9.71e-07
KCNH2|3757	0.0286363	1.02905	0.000269	0.000500717	0.136135	1.14584	0.422	0.721397	0.277121	1.31933	8.71e-05	0.00115942	-0.518819	0.595223	1.72e-07	5.47e-07
KCNJ15|3772	0.0299079	1.03036	0.00016	0.000500717	0.0797725	1.08304	0.638	0.722101	-0.257471	0.773004	0.00435	0.0088316	-0.501826	0.605424	4.56e-07	6.44e-07
KCNU1|157855	0.0281172	1.02852	0.000341	0.000502493	0.10718	1.11313	0.53	0.721397	0.142735	1.15342	0.00861	0.0137374	-0.531231	0.587881	9.23e-08	5.47e-07
KCTD20|222658	0.031409	1.03191	8.15e-05	0.000500717	0.0856715	1.08945	0.614	0.721397	0.23184	1.26092	0.00324	0.00741273	-0.511989	0.599302	3.22e-07	5.88e-07
KCTD4|386618	0.0274676	1.02785	0.000476	0.00056819	0.144058	1.15495	0.396	0.721397	0.105314	1.11106	0.0225	0.0279055	-0.528062	0.589747	1.11e-07	5.47e-07
KDELC2|143888	0.0288986	1.02932	0.000182	0.000500717	0.133225	1.14251	0.431	0.721397	0.191644	1.21124	0.00983	0.0150465	-0.508049	0.601668	4.58e-07	6.45e-07
KDSR|2531	0.030235	1.0307	0.000121	0.000500717	0.0806737	1.08402	0.635	0.721397	0.231456	1.26043	0.005	0.00975767	-0.511162	0.599798	2.33e-07	5.48e-07
KIAA0087|9808	0.0293276	1.02976	0.000207	0.000500717	0.124866	1.133	0.461	0.721397	0.153061	1.1654	0.0169	0.0222873	-0.509299	0.600916	3.08e-07	5.79e-07
KIAA0090|23065	0.0313194	1.03181	6.99e-05	0.000500717	0.0896643	1.09381	0.597	0.721397	0.260897	1.29809	0.000154	0.00147433	-0.512936	0.598735	2.19e-07	5.47e-07
KIAA0391|9692	0.0315192	1.03202	7.65e-05	0.000500717	0.0466514	1.04776	0.784	0.803284	0.311246	1.36513	1.32e-05	0.000449644	-0.536222	0.584954	9.39e-08	5.47e-07
KIAA0907|22889	0.0279526	1.02835	0.000432	0.000547019	0.0454004	1.04645	0.791	0.807034	-0.298213	0.742143	0.00615	0.0110062	-0.508446	0.601429	3.02e-07	5.77e-07
KIAA1328|57536	0.0288039	1.02922	0.000212	0.000500717	0.145427	1.15653	0.39	0.721397	0.187446	1.20617	0.00394	0.00835004	-0.518788	0.595242	1.77e-07	5.47e-07
KIAA1530|57654	0.0286567	1.02907	0.000285	0.000500717	0.0968923	1.10174	0.568	0.721397	-0.260944	0.770324	0.0149	0.0202922	-0.511038	0.599873	2.86e-07	5.66e-07
KIAA1598|57698	0.0345777	1.03518	1.54e-05	0.000500717	0.102931	1.10841	0.543	0.721397	0.314015	1.36891	1.19e-06	0.00016308	-0.494566	0.609836	5.7e-07	7.12e-07
KIAA1875|340390	0.0304217	1.03089	0.000151	0.000500717	0.100699	1.10594	0.553	0.721397	-0.424381	0.654175	0.00132	0.00456894	-0.472179	0.623642	2.06e-06	2.09e-06
KIAA1919|91749	0.0268191	1.02718	0.000648	0.000706484	0.150687	1.16263	0.374	0.721397	0.147226	1.15862	0.0117	0.0170079	-0.510544	0.600169	3.27e-07	5.9e-07
KIF1B|23095	0.027275	1.02765	0.000455	0.000562429	0.167326	1.18214	0.324	0.721397	0.21839	1.24407	0.000521	0.00272454	-0.539293	0.58316	4.96e-08	5.47e-07
KIF21B|23046	0.029097	1.02952	0.000209	0.000500717	0.0938618	1.09841	0.58	0.721397	-0.278198	0.757147	0.00812	0.0131973	-0.482936	0.616969	1.34e-06	1.4e-06
KIF25|3834	0.0281104	1.02851	0.000344	0.000502493	0.135469	1.14507	0.424	0.721397	0.229477	1.25794	0.000112	0.00121888	-0.522415	0.593087	1.31e-07	5.47e-07
KIF26A|26153	0.0277816	1.02817	0.000405	0.000533403	0.140366	1.15069	0.408	0.721397	0.129199	1.13792	0.0054	0.0102274	-0.516344	0.596698	2.06e-07	5.47e-07
KIFAP3|22920	0.0314246	1.03192	9.35e-05	0.000500717	0.0838594	1.08748	0.623	0.721397	0.160082	1.17361	0.0133	0.0186169	-0.499805	0.606649	6.34e-07	7.65e-07
KLHDC10|23008	0.0300104	1.03047	0.00012	0.000500717	0.151201	1.16323	0.372	0.721397	0.225637	1.25312	0.00245	0.00640606	-0.523807	0.592262	1.09e-07	5.47e-07
KLHL36|79786	0.0286225	1.02904	0.000271	0.000500717	0.12918	1.1379	0.445	0.721397	-0.186888	0.829536	0.0167	0.0221932	-0.510726	0.600059	2.64e-07	5.57e-07
KLRA1|10748	0.0305844	1.03106	0.000131	0.000500717	0.101254	1.10656	0.55	0.721397	-0.358385	0.698804	0.00273	0.00674405	-0.484134	0.616231	1.55e-06	1.59e-06
KLRG2|346689	0.0283873	1.02879	0.000286	0.000500717	0.0616713	1.06361	0.719	0.75592	0.21885	1.24464	0.00172	0.00528692	-0.512629	0.598919	2.97e-07	5.74e-07
KPNB1|3837	0.0298807	1.03033	0.000126	0.000500717	0.11562	1.12257	0.494	0.721397	0.173365	1.1893	0.0113	0.0165861	-0.508014	0.601689	2.8e-07	5.65e-07
KRT23|25984	0.028826	1.02925	0.00025	0.000500717	0.174506	1.19066	0.309	0.721397	0.137943	1.14791	0.0286	0.0339713	-0.483266	0.616765	1.78e-06	1.82e-06
KRT4|3851	0.0286206	1.02903	0.000261	0.000500717	0.149278	1.161	0.38	0.721397	0.121127	1.12877	0.0146	0.0199511	-0.506017	0.602892	3.81e-07	6.06e-07
KRT79|338785	0.0295305	1.02997	0.000197	0.000500717	0.0866851	1.09055	0.61	0.721397	0.228838	1.25714	0.00015	0.0014496	-0.53459	0.58591	9.85e-08	5.47e-07
KRTAP5-2|440021	0.0291178	1.02955	0.000215	0.000500717	0.117308	1.12447	0.49	0.721397	0.139962	1.15023	0.0154	0.0207857	-0.504422	0.603854	4.49e-07	6.4e-07
KRTDAP|388533	0.0283969	1.0288	0.00032	0.000502493	0.139321	1.14949	0.411	0.721397	0.204571	1.227	6.95e-05	0.00106273	-0.545608	0.579489	5e-08	5.47e-07
L1TD1|54596	0.0285512	1.02896	0.00028	0.000500717	0.134567	1.14404	0.427	0.721397	0.176134	1.1926	0.000179	0.00158994	-0.526197	0.590848	1.28e-07	5.47e-07
LAMA2|3908	0.0285278	1.02894	0.00031	0.000501882	0.115967	1.12296	0.495	0.721397	0.14623	1.15746	0.0196	0.0250019	-0.492151	0.61131	1.02e-06	1.1e-06
LAMC1|3915	0.0301964	1.03066	0.000136	0.000500717	0.0982383	1.10323	0.562	0.721397	0.197781	1.2187	0.00437	0.00885731	-0.505564	0.603166	4.1e-07	6.23e-07
LCN1|3933	0.0286103	1.02902	0.000273	0.000500717	0.131575	1.14062	0.437	0.721397	0.290945	1.33769	3.97e-05	0.0007852	-0.521257	0.593774	1.62e-07	5.47e-07
LDLR|3949	0.0289693	1.02939	0.00019	0.000500717	0.118911	1.12627	0.482	0.721397	0.181262	1.19873	0.00317	0.00735002	-0.525236	0.591416	1.03e-07	5.47e-07
LDLRAD3|143458	0.0317317	1.03224	7.62e-05	0.000500717	0.0697573	1.07225	0.685	0.738162	0.231805	1.26087	1.58e-05	0.000489395	-0.5316	0.587664	9.64e-08	5.47e-07
LENG8|114823	0.0277467	1.02814	0.000405	0.000533403	0.075614	1.07855	0.657	0.725457	-0.290175	0.748133	0.00474	0.00941763	-0.517597	0.595951	1.62e-07	5.47e-07
LEPROT|54741	0.0310188	1.0315	9.33e-05	0.000500717	0.0930137	1.09748	0.584	0.721397	0.178773	1.19575	0.0106	0.0159264	-0.500778	0.606059	5.21e-07	6.8e-07
LGALS1|3956	0.028278	1.02868	0.000337	0.000502493	0.130819	1.13976	0.44	0.721397	0.17627	1.19276	0.0121	0.0173596	-0.501125	0.605849	6.14e-07	7.46e-07
LGTN|1939	0.028594	1.02901	0.000292	0.000500717	0.144819	1.15583	0.393	0.721397	0.222447	1.24913	0.00573	0.0106163	-0.507321	0.602106	3.77e-07	6.06e-07
LHFP|10186	0.0280583	1.02846	0.000405	0.000533403	0.113562	1.12026	0.503	0.721397	0.186455	1.20497	0.00376	0.00811086	-0.486539	0.61475	1.46e-06	1.51e-06
LIME1|54923	0.0317451	1.03225	5.81e-05	0.000500717	0.139414	1.1496	0.41	0.721397	-0.381247	0.683009	0.00421	0.00869347	-0.501887	0.605387	3.65e-07	6.02e-07
LIN28A|79727	0.0287556	1.02917	0.000254	0.000500717	0.136807	1.14661	0.419	0.721397	0.155313	1.16802	0.00249	0.00641348	-0.529628	0.588824	1.03e-07	5.47e-07
LIN28B|389421	0.0295624	1.03	0.000176	0.000500717	0.151469	1.16354	0.372	0.721397	0.199108	1.22031	0.000133	0.00138352	-0.533897	0.586315	8.87e-08	5.47e-07
LIPT1|51601	0.0278026	1.02819	0.000425	0.000543856	0.089882	1.09405	0.595	0.721397	-0.326796	0.721231	0.000837	0.00350278	-0.508514	0.601389	3e-07	5.77e-07
LMAN1|3998	0.0296598	1.0301	0.000153	0.000500717	0.158243	1.17145	0.349	0.721397	0.24987	1.28386	0.000576	0.00281704	-0.529927	0.588648	9.38e-08	5.47e-07
LMBR1L|55716	0.031148	1.03164	8.9e-05	0.000500717	0.0990883	1.10416	0.559	0.721397	-0.27228	0.761641	0.00415	0.00867336	-0.512095	0.599239	2.6e-07	5.57e-07
LOC100129637|100129637	0.0293511	1.02979	0.000209	0.000500717	0.13491	1.14443	0.426	0.721397	-0.320513	0.725777	0.00345	0.00770351	-0.495543	0.60924	5.74e-07	7.15e-07
LOC100144604|100144604	0.0279584	1.02835	0.00043	0.000545058	0.12786	1.13639	0.45	0.721397	-0.66442	0.514572	0.0151	0.0204723	-0.478138	0.619937	1.92e-06	1.95e-06
LOC100192378|100192378	0.0285215	1.02893	0.000267	0.000500717	0.143449	1.15425	0.398	0.721397	0.298333	1.34761	2.56e-05	0.000685409	-0.509544	0.600769	3.17e-07	5.82e-07
LOC100216001|100216001	0.0304464	1.03091	0.000111	0.000500717	0.0697459	1.07224	0.687	0.738342	0.137126	1.14697	0.0105	0.0158155	-0.49769	0.607933	6.64e-07	7.85e-07
LOC100270710|100270710	0.0274292	1.02781	0.000496	0.000580589	0.122586	1.13042	0.468	0.721397	0.15742	1.17049	0.019	0.0243652	-0.522406	0.593092	1.77e-07	5.47e-07
LOC100272146|100272146	0.0280119	1.02841	0.000417	0.000538755	0.0549688	1.05651	0.748	0.775609	-0.378883	0.684626	0.00966	0.0148653	-0.513735	0.598257	2.05e-07	5.47e-07
LOC100286793|100286793	0.0286323	1.02905	0.000276	0.000500717	0.123176	1.13108	0.467	0.721397	-0.282479	0.753913	0.00296	0.00705262	-0.525959	0.590988	9.27e-08	5.47e-07
LOC100288778|100288778	0.032322	1.03285	4.47e-05	0.000500717	0.0683419	1.07073	0.688	0.738759	-0.460052	0.631251	0.0015	0.00491057	-0.511271	0.599733	2.57e-07	5.57e-07
LOC146880|146880	0.0296215	1.03006	0.000176	0.000500717	0.073661	1.07644	0.666	0.727421	-0.296111	0.743705	0.0152	0.0205848	-0.489489	0.612939	9.93e-07	1.07e-06
LOC151162|151162	0.0304772	1.03095	0.000116	0.000500717	0.129521	1.13828	0.445	0.721397	0.235609	1.26568	0.000454	0.00249836	-0.541503	0.581873	5.58e-08	5.47e-07
LOC221442|221442	0.0293014	1.02973	0.00022	0.000500717	0.113158	1.11981	0.504	0.721397	-0.257633	0.772879	0.0141	0.0194438	-0.504909	0.603561	4.34e-07	6.35e-07
LOC283314|283314	0.0283649	1.02877	0.000336	0.000502493	0.140637	1.15101	0.407	0.721397	-0.198399	0.820043	0.0377	0.0428425	-0.499665	0.606734	4.66e-07	6.49e-07
LOC284232|284232	0.0290038	1.02943	0.000263	0.000500717	0.109145	1.11532	0.519	0.721397	-0.341086	0.710998	0.00797	0.0130457	-0.509268	0.600935	3.06e-07	5.79e-07
LOC284233|284233	0.0278961	1.02829	0.000382	0.000526529	0.143598	1.15442	0.397	0.721397	-0.990013	0.371572	0.00377	0.00811793	-0.482347	0.617333	1.54e-06	1.59e-06
LOC284900|284900	0.0298352	1.03028	0.000183	0.000500717	0.0943364	1.09893	0.577	0.721397	-0.263075	0.768684	0.0201	0.025505	-0.495319	0.609377	7.09e-07	8.2e-07
LOC285074|285074	0.0285959	1.02901	0.000355	0.000506903	0.105518	1.11129	0.533	0.721397	-0.354741	0.701355	0.000176	0.00158663	-0.523483	0.592453	9.86e-08	5.47e-07
LOC285359|285359	0.0306115	1.03108	9.73e-05	0.000500717	0.0918069	1.09615	0.587	0.721397	-0.366313	0.693285	2.36e-05	0.000662995	-0.532623	0.587063	9.28e-08	5.47e-07
LOC338588|338588	0.0303291	1.03079	0.000128	0.000500717	0.0913477	1.09565	0.591	0.721397	0.210842	1.23472	0.00142	0.00475169	-0.507656	0.601905	3.49e-07	5.92e-07
LOC388692|388692	0.0271454	1.02752	0.000633	0.000693258	0.144909	1.15593	0.394	0.721397	-0.217115	0.804837	0.0389	0.0440405	-0.501943	0.605353	4.3e-07	6.34e-07
LOC391322|391322	0.0297065	1.03015	0.000194	0.000500717	0.134728	1.14423	0.425	0.721397	-0.390335	0.67683	0.00144	0.0047789	-0.510107	0.600431	2.43e-07	5.51e-07
LOC400927|400927	0.0269454	1.02731	0.000608	0.000672586	0.0873946	1.09133	0.607	0.721397	-0.225159	0.79839	0.0212	0.0266212	-0.519385	0.594886	1.56e-07	5.47e-07
LOC401052|401052	0.0325426	1.03308	5.02e-05	0.000500717	-0.00521817	0.994795	0.976	0.976	-0.405526	0.666626	0.000715	0.0032872	-0.527834	0.589881	8.73e-08	5.47e-07
LOC440944|440944	0.0305519	1.03102	0.000122	0.000500717	0.0163285	1.01646	0.924	0.928612	-0.524942	0.59159	0.00136	0.00462783	-0.513926	0.598143	2.58e-07	5.57e-07
LOC441208|441208	0.0302676	1.03073	0.00012	0.000500717	0.129731	1.13852	0.443	0.721397	0.266615	1.30554	0.000228	0.00173223	-0.532346	0.587226	1.13e-07	5.47e-07
LOC642846|642846	0.0331275	1.03368	4.29e-05	0.000500717	0.125834	1.13409	0.457	0.721397	-0.29339	0.745732	0.0112	0.0165399	-0.47341	0.622875	2.53e-06	2.55e-06
LOC91316|91316	0.0310549	1.03154	0.000104	0.000500717	0.0686942	1.07111	0.685	0.738162	-0.423165	0.65497	0.000237	0.00177824	-0.468904	0.625687	2.55e-06	2.57e-06
LOX|4015	0.028472	1.02888	0.00032	0.000502493	0.0809064	1.08427	0.636	0.721397	0.188204	1.20708	0.00305	0.00718207	-0.511624	0.599521	3.93e-07	6.13e-07
LRP1|4035	0.0275697	1.02795	0.000498	0.00058068	0.121853	1.12959	0.471	0.721397	0.153872	1.16634	0.0223	0.0277715	-0.503579	0.604364	5.79e-07	7.19e-07
LRP12|29967	0.0305409	1.03101	0.000106	0.000500717	0.123433	1.13137	0.465	0.721397	0.256477	1.29237	0.000817	0.00345927	-0.535253	0.585521	1.05e-07	5.47e-07
LRP1B|53353	0.0300941	1.03055	0.000129	0.000500717	0.14388	1.15475	0.396	0.721397	0.27084	1.31107	0.000123	0.00129203	-0.523168	0.59264	1.27e-07	5.47e-07
LTBP1|4052	0.0285095	1.02892	0.000307	0.000501157	0.0565725	1.0582	0.743	0.772413	0.203362	1.22552	0.00148	0.00485826	-0.503696	0.604293	4.62e-07	6.47e-07
LUC7L|55692	0.0294153	1.02985	0.00021	0.000500717	0.130415	1.1393	0.441	0.721397	-0.237992	0.788209	0.0247	0.030139	-0.488418	0.613596	1.05e-06	1.12e-06
LY6G5B|58496	0.028467	1.02888	0.000315	0.000501882	0.10507	1.11079	0.536	0.721397	-0.203504	0.815867	0.018	0.0234058	-0.50087	0.606003	4.48e-07	6.39e-07
LYVE1|10894	0.0286257	1.02904	0.000272	0.000500717	0.125973	1.13425	0.457	0.721397	0.133208	1.14249	0.00796	0.0130457	-0.515997	0.596905	2.24e-07	5.47e-07
MAFG|4097	0.0276475	1.02803	0.000476	0.00056819	0.124548	1.13264	0.462	0.721397	0.235506	1.26555	0.000375	0.00224257	-0.505368	0.603283	3.99e-07	6.16e-07
MAGEB16|139604	0.0268428	1.02721	0.000642	0.000700575	0.146546	1.15783	0.388	0.721397	0.11864	1.12596	0.0279	0.0333365	-0.519156	0.595022	1.87e-07	5.47e-07
MAN2A1|4124	0.032483	1.03302	4.29e-05	0.000500717	0.0967317	1.10156	0.567	0.721397	0.262005	1.29953	0.000101	0.00117315	-0.532654	0.587045	1.06e-07	5.47e-07
MAP1A|4130	0.0284572	1.02887	0.000286	0.000500717	0.116762	1.12385	0.491	0.721397	0.150973	1.16297	0.0189	0.0242627	-0.509867	0.600576	3.63e-07	6.02e-07
MAP1B|4131	0.027164	1.02754	0.000599	0.000665678	0.119894	1.12738	0.479	0.721397	0.169964	1.18526	0.00541	0.0102274	-0.506226	0.602766	4.13e-07	6.25e-07
MAP2|4133	0.0289154	1.02934	0.000249	0.000500717	0.109258	1.11545	0.517	0.721397	0.279979	1.3231	1.35e-06	0.00016308	-0.549271	0.57737	3.7e-08	5.47e-07
MAP2K1|5604	0.0301217	1.03058	0.000152	0.000500717	0.129101	1.13781	0.445	0.721397	0.210699	1.23454	0.00337	0.00760927	-0.511548	0.599567	2.37e-07	5.48e-07
MAP7D1|55700	0.0294375	1.02988	0.000195	0.000500717	0.110186	1.11649	0.515	0.721397	0.144458	1.15541	0.0365	0.0416709	-0.495331	0.609369	8.15e-07	9.18e-07
MAP7D3|79649	0.0291324	1.02956	0.000222	0.000500717	0.0764145	1.07941	0.655	0.725457	0.180147	1.19739	0.0035	0.00777206	-0.489746	0.612782	1.02e-06	1.1e-06
MAPK3|5595	0.0273962	1.02777	0.000541	0.000614796	0.110874	1.11725	0.513	0.721397	0.190564	1.20993	0.00441	0.00889362	-0.504594	0.60375	4.53e-07	6.42e-07
MAPK8IP3|23162	0.0286592	1.02907	0.000355	0.000506903	0.0960184	1.10078	0.571	0.721397	-0.340295	0.711561	0.0144	0.0197224	-0.472025	0.623738	2.81e-06	2.83e-06
MARVELD1|83742	0.0298488	1.0303	0.000147	0.000500717	0.0972503	1.10214	0.565	0.721397	0.223511	1.25046	0.00106	0.00396433	-0.509378	0.600869	3.87e-07	6.1e-07
MBOAT2|129642	0.0292428	1.02967	0.000197	0.000500717	0.118887	1.12624	0.483	0.721397	0.223625	1.2506	0.000121	0.00128217	-0.505578	0.603157	3.38e-07	5.92e-07
MDGA2|161357	0.0278338	1.02822	0.000391	0.000529848	0.135319	1.1449	0.424	0.721397	0.133024	1.14228	0.0165	0.0220243	-0.520416	0.594273	1.79e-07	5.47e-07
ME1|4199	0.0289129	1.02933	0.000237	0.000500717	0.0537687	1.05524	0.757	0.782255	0.183206	1.20106	0.00975	0.0149657	-0.50433	0.60391	4.84e-07	6.59e-07
ME3|10873	0.0302875	1.03075	0.000131	0.000500717	0.0846917	1.08838	0.618	0.721397	-0.22723	0.796737	0.0168	0.0222283	-0.497159	0.608256	6.63e-07	7.84e-07
MED19|219541	0.0259998	1.02634	0.000933	0.000958388	0.183467	1.20138	0.283	0.721397	0.193875	1.21394	0.00662	0.0114899	-0.521344	0.593722	1.26e-07	5.47e-07
MEP1B|4225	0.0280225	1.02842	0.000345	0.000502493	0.146391	1.15765	0.389	0.721397	0.110791	1.11716	0.0217	0.0271644	-0.520746	0.594077	1.57e-07	5.47e-07
MESTIT1|317751	0.0284094	1.02882	0.000287	0.000500717	0.153742	1.16619	0.366	0.721397	0.143352	1.15414	0.0171	0.0224775	-0.515919	0.596952	1.95e-07	5.47e-07
MFAP3L|9848	0.0287648	1.02918	0.00025	0.000500717	0.100477	1.1057	0.553	0.721397	-0.208395	0.811886	0.0407	0.0459063	-0.490775	0.612152	9.46e-07	1.03e-06
MFF|56947	0.0294061	1.02984	0.000185	0.000500717	0.100299	1.1055	0.553	0.721397	0.190772	1.21018	0.00946	0.0146697	-0.521336	0.593727	1.83e-07	5.47e-07
MFSD11|79157	0.0288308	1.02925	0.000238	0.000500717	0.1402	1.1505	0.408	0.721397	0.146468	1.15774	0.00266	0.00673064	-0.491503	0.611706	9.12e-07	1.01e-06
MFSD2A|84879	0.0298587	1.03031	0.000172	0.000500717	0.129186	1.1379	0.445	0.721397	-0.263511	0.76835	0.00711	0.0120126	-0.506802	0.602419	3.5e-07	5.92e-07
MGC12916|84815	0.0302217	1.03068	0.000139	0.000500717	0.130265	1.13913	0.442	0.721397	0.215493	1.24047	1.32e-05	0.000449644	-0.531685	0.587614	1.12e-07	5.47e-07
MGC4473|79100	0.0281379	1.02854	0.000293	0.000500717	0.129701	1.13849	0.443	0.721397	0.169232	1.1844	0.000168	0.00156111	-0.519476	0.594832	1.83e-07	5.47e-07
MGC45800|90768	0.0307572	1.03124	8.81e-05	0.000500717	0.107201	1.11316	0.526	0.721397	0.292171	1.33933	3.05e-05	0.000741712	-0.549734	0.577103	3.78e-08	5.47e-07
MID1IP1|58526	0.0278739	1.02827	0.000388	0.000529011	0.109611	1.11584	0.517	0.721397	-0.250903	0.778098	0.00413	0.00864652	-0.524917	0.591605	1.29e-07	5.47e-07
MMP16|4325	0.0286625	1.02908	0.00025	0.000500717	0.117312	1.12447	0.489	0.721397	0.133325	1.14262	0.00885	0.0140115	-0.515346	0.597294	2.03e-07	5.47e-07
MMS19|64210	0.0293699	1.02981	0.000143	0.000500717	0.177297	1.19399	0.297	0.721397	0.311161	1.36501	1.22e-05	0.000449644	-0.519425	0.594862	1.69e-07	5.47e-07
MPRIP|23164	0.0269967	1.02736	0.000601	0.000666674	0.153284	1.16566	0.366	0.721397	0.184103	1.20214	0.00807	0.0131737	-0.525967	0.590984	8.66e-08	5.47e-07
MRFAP1L1|114932	0.0307674	1.03125	0.000102	0.000500717	0.108181	1.11425	0.522	0.721397	-0.383401	0.681539	0.00214	0.0059565	-0.485622	0.615315	9.8e-07	1.06e-06
MRO|83876	0.029209	1.02964	0.000215	0.000500717	0.139651	1.14987	0.41	0.721397	0.14378	1.15463	0.00107	0.00397711	-0.515773	0.597039	2.25e-07	5.47e-07
MRPL37|51253	0.0275196	1.0279	0.000446	0.000558309	0.130935	1.13989	0.439	0.721397	0.145355	1.15645	0.0243	0.029741	-0.51996	0.594544	1.61e-07	5.47e-07
MRPS6|64968	0.0323303	1.03286	3.65e-05	0.000500717	0.0355273	1.03617	0.835	0.842673	-0.366356	0.693256	0.000511	0.0027074	-0.497156	0.608258	4.94e-07	6.62e-07
MSL3|10943	0.0279484	1.02834	0.000341	0.000502493	0.164851	1.17922	0.33	0.721397	-0.223151	0.799994	0.0122	0.0174616	-0.506357	0.602687	3.79e-07	6.06e-07
MST1R|4486	0.0267939	1.02716	0.000719	0.000766595	0.112875	1.11949	0.506	0.721397	-0.259008	0.771817	0.0107	0.0160367	-0.489713	0.612802	9.9e-07	1.07e-06
MT1A|4489	0.0291286	1.02956	0.000206	0.000500717	0.102386	1.10781	0.548	0.721397	0.204616	1.22705	0.0002	0.00167261	-0.51952	0.594806	1.74e-07	5.47e-07
MTERFD3|80298	0.0281997	1.0286	0.000344	0.000502493	0.0967277	1.10156	0.568	0.721397	-0.205588	0.814169	0.0287	0.0340232	-0.491196	0.611894	8.53e-07	9.54e-07
MTMR2|8898	0.0285459	1.02896	0.000291	0.000500717	0.184499	1.20262	0.28	0.721397	0.210808	1.23467	0.00631	0.0111603	-0.516622	0.596533	2.71e-07	5.57e-07
MXRA7|439921	0.0275406	1.02792	0.00046	0.000562429	0.121203	1.12885	0.475	0.721397	0.16637	1.18101	0.0053	0.0101464	-0.493681	0.610376	1.02e-06	1.1e-06
MYADM|91663	0.0290449	1.02947	0.000243	0.000500717	0.10046	1.10568	0.555	0.721397	0.157115	1.17013	0.0256	0.0310802	-0.496921	0.608401	8.15e-07	9.18e-07
MYH10|4628	0.0298832	1.03033	0.000162	0.000500717	0.151537	1.16362	0.372	0.721397	0.122774	1.13063	0.00804	0.0131425	-0.496016	0.608952	7.95e-07	9e-07
MYO5A|4644	0.0305655	1.03104	0.000111	0.000500717	0.096985	1.10184	0.567	0.721397	0.236442	1.26673	0.000718	0.0032872	-0.512151	0.599205	2.69e-07	5.57e-07
MYO9A|4649	0.0300473	1.0305	0.000124	0.000500717	0.123833	1.13183	0.465	0.721397	0.22484	1.25212	0.00168	0.00520369	-0.490882	0.612086	9.06e-07	1e-06
MZF1|7593	0.0282147	1.02862	0.000404	0.000533403	0.0635859	1.06565	0.709	0.749319	-0.337912	0.713258	0.00201	0.0057687	-0.512271	0.599134	2.78e-07	5.65e-07
NADSYN1|55191	0.0304649	1.03093	0.000136	0.000500717	0.125767	1.13402	0.457	0.721397	-0.288784	0.749174	0.0117	0.0170079	-0.502175	0.605213	5.11e-07	6.74e-07
NAMPT|10135	0.0288386	1.02926	0.000234	0.000500717	0.0658006	1.06801	0.702	0.747151	0.169969	1.18527	0.00933	0.0145053	-0.526759	0.590516	1.28e-07	5.47e-07
NAV3|89795	0.0300604	1.03052	0.00012	0.000500717	0.11212	1.11865	0.508	0.721397	0.200381	1.22187	0.000903	0.00366048	-0.507741	0.601854	3.76e-07	6.06e-07
NBAS|51594	0.0289878	1.02941	0.000227	0.000500717	0.137171	1.14702	0.419	0.721397	0.231762	1.26082	9.24e-05	0.00116522	-0.491788	0.611532	1e-06	1.08e-06
NBR2|10230	0.0280489	1.02845	0.000349	0.000502493	0.0412211	1.04208	0.809	0.820547	-0.325633	0.72207	0.000416	0.00238165	-0.542709	0.581172	4.92e-08	5.47e-07
NCAM1|4684	0.028179	1.02858	0.000339	0.000502493	0.107829	1.11386	0.525	0.721397	0.265314	1.30384	9.18e-05	0.00116522	-0.505187	0.603393	4.26e-07	6.34e-07
NCAPD2|9918	0.0284178	1.02883	0.000271	0.000500717	0.0937218	1.09825	0.582	0.721397	0.181294	1.19877	0.00416	0.00867924	-0.532009	0.587424	8.14e-08	5.47e-07
NCRNA00105|80161	0.0296927	1.03014	0.000163	0.000500717	0.11937	1.12679	0.48	0.721397	-0.397632	0.671909	0.00271	0.00673311	-0.512631	0.598918	2.23e-07	5.47e-07
NCRNA00115|79854	0.0300402	1.0305	0.000165	0.000500717	0.0598668	1.0617	0.725	0.759314	-0.258355	0.772321	0.0039	0.00827979	-0.523782	0.592276	9.96e-08	5.47e-07
NDOR1|27158	0.0296919	1.03014	0.000166	0.000500717	0.104431	1.11008	0.538	0.721397	-0.200995	0.817916	0.0243	0.029741	-0.484652	0.615911	1.53e-06	1.58e-06
NEBL|10529	0.026957	1.02732	0.000656	0.000711354	0.161193	1.17491	0.342	0.721397	0.20684	1.22979	0.00182	0.00537545	-0.524511	0.591845	1.14e-07	5.47e-07
NEFL|4747	0.0302311	1.03069	0.000127	0.000500717	0.0797003	1.08296	0.641	0.722101	0.232667	1.26196	2.94e-06	0.00023405	-0.534895	0.585731	8.62e-08	5.47e-07
NELF|26012	0.029295	1.02973	0.000199	0.000500717	0.111795	1.11828	0.509	0.721397	0.152753	1.16504	0.0016	0.00505969	-0.526303	0.590785	1.28e-07	5.47e-07
NELL2|4753	0.0294697	1.02991	0.000169	0.000500717	0.136079	1.14577	0.422	0.721397	0.190221	1.20952	0.000317	0.00202612	-0.535667	0.585279	8.38e-08	5.47e-07
NES|10763	0.0252551	1.02558	0.00132	0.00133324	0.171161	1.18668	0.315	0.721397	0.222157	1.24877	0.00085	0.00351644	-0.505256	0.603351	4.82e-07	6.58e-07
NEURL|9148	0.0291613	1.02959	0.000215	0.000500717	0.085065	1.08879	0.62	0.721397	0.157543	1.17063	0.00276	0.0067736	-0.514906	0.597557	2.25e-07	5.47e-07
NFKBID|84807	0.0309678	1.03145	8.21e-05	0.000500717	0.137588	1.1475	0.417	0.721397	-0.447461	0.639249	8.54e-05	0.00115942	-0.478516	0.619702	1.83e-06	1.86e-06
NFYA|4800	0.0269208	1.02729	0.000635	0.000694819	0.0887066	1.09276	0.602	0.721397	-0.184419	0.831588	0.0448	0.0496955	-0.504373	0.603884	4.02e-07	6.17e-07
NGF|4803	0.0301976	1.03066	0.000122	0.000500717	0.0100933	1.01014	0.954	0.955582	0.218377	1.24406	0.00123	0.00437012	-0.510953	0.599924	2.55e-07	5.56e-07
NHEDC2|133308	0.0277681	1.02816	0.000408	0.000533403	0.138598	1.14866	0.414	0.721397	0.111371	1.11781	0.0123	0.0175839	-0.519486	0.594826	1.79e-07	5.47e-07
NID2|22795	0.0289838	1.02941	0.000248	0.000500717	0.100445	1.10566	0.556	0.721397	0.18036	1.19765	0.00258	0.00656135	-0.505296	0.603327	5.13e-07	6.75e-07
NKX6-2|84504	0.0287358	1.02915	0.000264	0.000500717	0.120929	1.12854	0.477	0.721397	0.168105	1.18306	0.00571	0.0106141	-0.525539	0.591236	1.21e-07	5.47e-07
NLN|57486	0.0292591	1.02969	0.000231	0.000500717	0.132585	1.14178	0.433	0.721397	0.254789	1.29019	0.000643	0.00307013	-0.524966	0.591576	1.64e-07	5.47e-07
NLRP12|91662	0.0290077	1.02943	0.000227	0.000500717	0.132897	1.14213	0.433	0.721397	0.133688	1.14304	0.00966	0.0148653	-0.521226	0.593792	1.54e-07	5.47e-07
NOTCH3|4854	0.0295025	1.02994	0.000159	0.000500717	0.173111	1.189	0.308	0.721397	0.222634	1.24936	0.00174	0.00529451	-0.516459	0.596629	1.95e-07	5.47e-07
NPAS2|4862	0.0282955	1.0287	0.000368	0.000515712	0.0846952	1.08839	0.618	0.721397	-0.228202	0.795964	0.015	0.0204054	-0.504935	0.603545	4.53e-07	6.42e-07
NPAS3|64067	0.0272366	1.02761	0.00054	0.000614237	0.096231	1.10101	0.571	0.721397	0.191544	1.21112	0.00874	0.013892	-0.515331	0.597303	2.15e-07	5.47e-07
NPC1|4864	0.0317034	1.03221	7.12e-05	0.000500717	0.071764	1.0744	0.676	0.7337	0.177265	1.19395	0.00176	0.0053152	-0.523038	0.592717	1.37e-07	5.47e-07
NPHP4|261734	0.0286682	1.02908	0.000227	0.000500717	0.149156	1.16085	0.377	0.721397	0.177935	1.19475	0.00242	0.00636898	-0.532912	0.586893	6.93e-08	5.47e-07
NPIPL3|23117	0.030382	1.03085	0.000116	0.000500717	0.116955	1.12407	0.489	0.721397	-0.358301	0.698863	0.00587	0.0107317	-0.505314	0.603316	3.92e-07	6.13e-07
NPR3|4883	0.0297557	1.0302	0.000166	0.000500717	0.110433	1.11676	0.515	0.721397	0.252825	1.28766	2.97e-05	0.000741712	-0.542032	0.581565	6.69e-08	5.47e-07
NR0B1|190	0.0299103	1.03036	0.000152	0.000500717	0.0971691	1.10205	0.567	0.721397	0.20848	1.2318	0.00079	0.00341691	-0.521617	0.59356	1.37e-07	5.47e-07
NR2F6|2063	0.0309764	1.03146	8.58e-05	0.000500717	0.0833537	1.08693	0.624	0.721397	-0.256671	0.773623	0.00986	0.015058	-0.501143	0.605838	5.84e-07	7.23e-07
NRCAM|4897	0.0283468	1.02875	0.000306	0.000500878	0.153954	1.16644	0.365	0.721397	0.157689	1.1708	0.00179	0.00534251	-0.545593	0.579498	4.57e-08	5.47e-07
NRSN2|80023	0.0279385	1.02833	0.000398	0.00053302	0.0887936	1.09285	0.602	0.721397	0.152683	1.16496	0.0322	0.0374375	-0.503516	0.604402	4.37e-07	6.35e-07
NSUN5P1|155400	0.0303143	1.03078	0.000141	0.000500717	0.114337	1.12113	0.5	0.721397	-0.398974	0.671008	0.00107	0.00397711	-0.521652	0.593539	1.28e-07	5.47e-07
NSUN5P2|260294	0.0301636	1.03062	0.000153	0.000500717	0.114326	1.12112	0.5	0.721397	-0.351811	0.703413	0.00069	0.00324327	-0.515722	0.59707	1.96e-07	5.47e-07
NSUN6|221078	0.0294841	1.02992	0.000193	0.000500717	0.144214	1.15513	0.394	0.721397	-0.322243	0.724522	0.00815	0.0131973	-0.483389	0.61669	1.33e-06	1.39e-06
NT5C3L|115024	0.0280498	1.02845	0.000341	0.000502493	0.133974	1.14336	0.429	0.721397	0.158584	1.17185	0.0255	0.0309899	-0.511981	0.599307	2.84e-07	5.66e-07
NTRK1|4914	0.0290294	1.02945	0.000222	0.000500717	0.124837	1.13296	0.461	0.721397	0.27351	1.31457	0.000121	0.00128217	-0.529358	0.588983	9.39e-08	5.47e-07
NTRK2|4915	0.0296723	1.03012	0.000165	0.000500717	0.0718014	1.07444	0.677	0.734126	0.148302	1.15986	0.00355	0.00783985	-0.529599	0.588841	8.63e-08	5.47e-07
NTS|4922	0.0283176	1.02872	0.000309	0.000501882	0.103739	1.10931	0.543	0.721397	0.175127	1.1914	0.000709	0.0032872	-0.538463	0.583645	6.51e-08	5.47e-07
NUCKS1|64710	0.0282407	1.02864	0.000311	0.000501882	0.122606	1.13044	0.468	0.721397	0.169871	1.18515	0.00207	0.00582881	-0.52372	0.592313	1.62e-07	5.47e-07
NUDT11|55190	0.0300503	1.03051	0.000139	0.000500717	0.0746667	1.07752	0.661	0.725457	0.264189	1.30237	0.000134	0.00138352	-0.551576	0.576041	3.61e-08	5.47e-07
NUDT16P1|152195	0.027524	1.02791	0.00048	0.000571834	0.0967653	1.1016	0.569	0.721397	-0.205548	0.814201	0.0144	0.0197224	-0.504419	0.603856	4.94e-07	6.62e-07
NUDT19|390916	0.0291626	1.02959	0.000188	0.000500717	0.139773	1.15001	0.409	0.721397	-0.308307	0.73469	0.00105	0.00396375	-0.533573	0.586506	1.01e-07	5.47e-07
NUP188|23511	0.030163	1.03062	0.000132	0.000500717	0.151812	1.16394	0.37	0.721397	0.238153	1.2689	0.000553	0.00280711	-0.533578	0.586503	8.78e-08	5.47e-07
NXPH3|11248	0.0285965	1.02901	0.000272	0.000500717	0.139467	1.14966	0.411	0.721397	0.148438	1.16002	0.0146	0.0199511	-0.506969	0.602318	4.01e-07	6.17e-07
NXPH4|11247	0.0278762	1.02827	0.000363	0.000513682	0.041113	1.04197	0.816	0.82626	0.128465	1.13708	0.0296	0.0348847	-0.502528	0.605	4.98e-07	6.64e-07
OAS1|4938	0.0273387	1.02772	0.000485	0.00057383	0.095927	1.10068	0.572	0.721397	-0.263644	0.768247	0.0244	0.029803	-0.492711	0.610968	9.78e-07	1.06e-06
OBP2A|29991	0.0282205	1.02862	0.000336	0.000502493	0.125848	1.13411	0.457	0.721397	0.276482	1.31848	0.000557	0.00280711	-0.526224	0.590832	1.56e-07	5.47e-07
ODZ3|55714	0.0310927	1.03158	8.83e-05	0.000500717	0.104745	1.11043	0.536	0.721397	0.244119	1.2765	7.62e-05	0.00112256	-0.546285	0.579097	5.34e-08	5.47e-07
OFD1|8481	0.0310358	1.03152	8.52e-05	0.000500717	0.192036	1.21171	0.257	0.721397	-0.431161	0.649754	0.000702	0.00328688	-0.493793	0.610307	8.97e-07	9.93e-07
OLFML2B|25903	0.027453	1.02783	0.000548	0.000619255	0.134274	1.14371	0.428	0.721397	0.122303	1.1301	0.0419	0.0470401	-0.519923	0.594566	2.12e-07	5.47e-07
OR2W3|343171	0.0309206	1.0314	9.82e-05	0.000500717	0.0786831	1.08186	0.645	0.723454	0.29737	1.34631	1.46e-05	0.00047667	-0.521489	0.593636	1.53e-07	5.47e-07
ORMDL1|94101	0.0261725	1.02652	0.000853	0.000883726	0.126933	1.13534	0.453	0.721397	-0.386412	0.67949	0.000174	0.00158663	-0.484359	0.616092	1.03e-06	1.1e-06
ORMDL3|94103	0.0296397	1.03008	0.000165	0.000500717	0.0609958	1.06289	0.72	0.756313	-0.300615	0.740363	0.00497	0.00973057	-0.532797	0.586961	9.84e-08	5.47e-07
OSBPL10|114884	0.0288546	1.02927	0.000246	0.000500717	0.127518	1.13601	0.451	0.721397	0.139971	1.15024	0.032	0.0372768	-0.489297	0.613057	1.36e-06	1.42e-06
OSCP1|127700	0.0272761	1.02765	0.000534	0.000610864	0.135962	1.14564	0.421	0.721397	0.151483	1.16356	0.0171	0.0224775	-0.521599	0.593571	1.48e-07	5.47e-07
OTX1|5013	0.028028	1.02842	0.000355	0.000506903	0.192958	1.21283	0.259	0.721397	0.232718	1.26203	0.00142	0.00475169	-0.540514	0.582449	5.4e-08	5.47e-07
OTX2|5015	0.0285128	1.02892	0.00029	0.000500717	0.141075	1.15151	0.405	0.721397	0.173065	1.18894	0.000515	0.00271668	-0.529067	0.589155	1.03e-07	5.47e-07
P2RY11|5032	0.0308771	1.03136	7.78e-05	0.000500717	0.109888	1.11615	0.516	0.721397	-0.285385	0.751725	0.00523	0.0100283	-0.516595	0.596548	2.03e-07	5.47e-07
P4HB|5034	0.0270746	1.02744	0.000638	0.00069747	0.128203	1.13678	0.45	0.721397	0.196808	1.21751	0.00326	0.00743034	-0.49866	0.607344	5.08e-07	6.72e-07
PADI4|23569	0.0289898	1.02941	0.000225	0.000500717	0.136011	1.14569	0.422	0.721397	0.173927	1.18997	0.00155	0.00500642	-0.514962	0.597523	2.25e-07	5.47e-07
PAFAH1B2|5049	0.0286661	1.02908	0.000241	0.000500717	0.159564	1.173	0.347	0.721397	0.238657	1.26954	0.00234	0.00622626	-0.519636	0.594737	1.65e-07	5.47e-07
PAM|5066	0.0308998	1.03138	0.000107	0.000500717	0.118254	1.12553	0.484	0.721397	0.196715	1.2174	0.0027	0.00673311	-0.51487	0.597578	2.65e-07	5.57e-07
PAPPA|5069	0.027432	1.02781	0.00054	0.000614237	0.137096	1.14694	0.418	0.721397	0.205709	1.2284	0.000471	0.00256292	-0.557078	0.572881	3.1e-08	5.47e-07
PAQR6|79957	0.0305553	1.03103	0.000104	0.000500717	0.0758591	1.07881	0.655	0.725457	-0.531765	0.587567	0.00175	0.00531156	-0.512317	0.599106	2.3e-07	5.48e-07
PAR1|145624	0.0286858	1.0291	0.000242	0.000500717	0.121448	1.12913	0.473	0.721397	-0.255091	0.774846	0.0302	0.0354879	-0.498365	0.607523	5.37e-07	6.9e-07
PARP4|143	0.0266084	1.02697	0.000766	0.000806035	0.112171	1.1187	0.508	0.721397	-0.23176	0.793136	0.0213	0.026719	-0.52057	0.594182	1.72e-07	5.47e-07
PATL2|197135	0.0268668	1.02723	0.00053	0.000608593	0.207578	1.23069	0.225	0.721397	-0.246416	0.781597	0.013	0.018303	-0.510797	0.600017	2.72e-07	5.58e-07
PBOV1|59351	0.0304022	1.03087	0.000131	0.000500717	0.0811332	1.08452	0.634	0.721397	-0.236578	0.789324	0.013	0.018303	-0.483953	0.616342	1.35e-06	1.41e-06
PCDH12|51294	0.0271158	1.02749	0.000628	0.000688407	0.138876	1.14898	0.412	0.721397	0.185003	1.20322	0.0099	0.0151	-0.52425	0.591999	1.46e-07	5.47e-07
PCDHB10|56126	0.0274801	1.02786	0.00043	0.000545058	0.167095	1.18187	0.326	0.721397	0.174813	1.19102	0.0101	0.0153662	-0.518009	0.595705	1.95e-07	5.47e-07
PCDHB11|56125	0.031626	1.03213	6.28e-05	0.000500717	0.156924	1.16991	0.355	0.721397	0.228307	1.25647	0.000108	0.00121888	-0.520132	0.594442	1.45e-07	5.47e-07
PCDHB12|56124	0.0277927	1.02818	0.000368	0.000515712	0.213909	1.23851	0.212	0.721397	0.289281	1.33547	3.61e-06	0.000256522	-0.558524	0.572053	2.07e-08	5.47e-07
PCDHB7|56129	0.0275996	1.02798	0.000475	0.00056819	0.160375	1.17395	0.345	0.721397	0.166188	1.18079	0.00662	0.0114899	-0.520679	0.594117	1.59e-07	5.47e-07
PCDHB8|56128	0.028151	1.02855	0.000384	0.000526529	0.174396	1.19053	0.306	0.721397	0.204173	1.22651	0.000845	0.00351192	-0.535257	0.585519	5.65e-08	5.47e-07
PCDHGA1|56114	0.0320788	1.0326	6.35e-05	0.000500717	0.155779	1.16857	0.359	0.721397	0.247135	1.28035	3.56e-05	0.000765749	-0.513754	0.598245	2.39e-07	5.49e-07
PCDHGA2|56113	0.0288035	1.02922	0.000284	0.000500717	0.114542	1.12136	0.499	0.721397	0.191353	1.21089	0.00294	0.00705262	-0.508215	0.601569	3.39e-07	5.92e-07
PCDHGA3|56112	0.0291822	1.02961	0.000208	0.000500717	0.0983806	1.10338	0.564	0.721397	0.176165	1.19264	0.000621	0.00300067	-0.532127	0.587355	9.93e-08	5.47e-07
PCDHGB1|56104	0.0309052	1.03139	0.000101	0.000500717	0.182905	1.2007	0.285	0.721397	0.18645	1.20496	0.00104	0.00396375	-0.508368	0.601476	3.32e-07	5.92e-07
PCDHGC3|5098	0.0300813	1.03054	0.000143	0.000500717	0.109752	1.116	0.518	0.721397	0.255226	1.29075	6.35e-05	0.0010119	-0.507038	0.602277	4.32e-07	6.34e-07
PCF11|51585	0.0282259	1.02863	0.000348	0.000502493	0.102199	1.1076	0.546	0.721397	-0.245858	0.782033	0.0105	0.0158155	-0.509235	0.600955	2.94e-07	5.73e-07
PCLO|27445	0.0308103	1.03129	7.88e-05	0.000500717	0.104601	1.11027	0.536	0.721397	0.258115	1.29449	3.72e-05	0.000765749	-0.521521	0.593617	1.52e-07	5.47e-07
PCOLCE2|26577	0.0292968	1.02973	0.000217	0.000500717	0.0678519	1.07021	0.695	0.742973	0.136918	1.14673	0.00162	0.00506984	-0.535261	0.585516	9.82e-08	5.47e-07
PCSK5|5125	0.0277437	1.02813	0.000389	0.000529348	0.151971	1.16413	0.371	0.721397	0.155041	1.16771	0.00253	0.00644776	-0.53766	0.584113	7.24e-08	5.47e-07
PDCL3|79031	0.0307256	1.0312	0.00011	0.000500717	0.109458	1.11567	0.517	0.721397	-0.340887	0.711139	6.39e-05	0.0010119	-0.559913	0.571259	2.07e-08	5.47e-07
PDE5A|8654	0.0294645	1.0299	0.000182	0.000500717	0.133294	1.14259	0.432	0.721397	0.172462	1.18823	0.000778	0.00341691	-0.51947	0.594835	1.9e-07	5.47e-07
PDE6H|5149	0.0285774	1.02899	0.000279	0.000500717	0.125027	1.13318	0.46	0.721397	0.153605	1.16603	0.00336	0.0076009	-0.525127	0.59148	1.26e-07	5.47e-07
PDGFC|56034	0.0302604	1.03072	0.000134	0.000500717	0.126249	1.13456	0.456	0.721397	0.175874	1.19229	0.011	0.0163847	-0.495345	0.609361	9.41e-07	1.03e-06
PDGFD|80310	0.0292896	1.02972	0.000225	0.000500717	0.107168	1.11312	0.528	0.721397	0.221162	1.24753	0.000858	0.00352539	-0.523439	0.592479	1.28e-07	5.47e-07
PDGFRA|5156	0.0298532	1.0303	0.000174	0.000500717	0.115514	1.12245	0.496	0.721397	0.137524	1.14743	0.0135	0.0188314	-0.498759	0.607284	7.06e-07	8.17e-07
PDGFRB|5159	0.0280185	1.02841	0.000425	0.000543856	0.129972	1.1388	0.443	0.721397	0.148326	1.15989	0.0238	0.0293072	-0.495411	0.60932	9.65e-07	1.05e-06
PDIA6|10130	0.0287963	1.02921	0.000245	0.000500717	0.107876	1.11391	0.525	0.721397	0.160828	1.17448	0.0276	0.0330762	-0.508394	0.601461	3.13e-07	5.79e-07
PDLIM2|64236	0.0280379	1.02843	0.000395	0.000531359	0.114401	1.1212	0.499	0.721397	0.15476	1.16738	0.0224	0.0278101	-0.495182	0.60946	9.77e-07	1.06e-06
PDXDC2|283970	0.0288837	1.0293	0.000259	0.000500717	0.108746	1.11488	0.521	0.721397	-0.247233	0.780959	0.00708	0.0120121	-0.511289	0.599722	2.61e-07	5.57e-07
PEG10|23089	0.0280986	1.0285	0.000337	0.000502493	0.11463	1.12146	0.499	0.721397	0.192171	1.21188	0.000957	0.00381537	-0.534614	0.585895	7.72e-08	5.47e-07
PFKM|5213	0.0286049	1.02902	0.000232	0.000500717	0.109309	1.11551	0.519	0.721397	0.248842	1.28254	0.00237	0.00627842	-0.502501	0.605016	5.11e-07	6.74e-07
PGA3|643834	0.0298549	1.03031	0.000155	0.000500717	0.12889	1.13757	0.447	0.721397	0.13462	1.1441	0.00448	0.00898977	-0.511136	0.599814	2.82e-07	5.66e-07
PGA5|5222	0.0293763	1.02981	0.000192	0.000500717	0.136791	1.14659	0.42	0.721397	0.119031	1.1264	0.00822	0.0132751	-0.515246	0.597354	2.18e-07	5.47e-07
PGF|5228	0.0290825	1.02951	0.000215	0.000500717	0.134758	1.14426	0.426	0.721397	0.256459	1.29235	1.34e-05	0.000449644	-0.548703	0.577699	4.7e-08	5.47e-07
PGLYRP3|114771	0.0280345	1.02843	0.000347	0.000502493	0.161369	1.17512	0.343	0.721397	0.166621	1.18131	0.00358	0.00789168	-0.516545	0.596578	1.72e-07	5.47e-07
PGLYRP4|57115	0.0284276	1.02883	0.000283	0.000500717	0.142878	1.15359	0.399	0.721397	0.169967	1.18527	0.00212	0.0059419	-0.523146	0.592653	1.51e-07	5.47e-07
PGM3|5238	0.0279007	1.02829	0.000436	0.000550353	0.166234	1.18085	0.329	0.721397	0.157919	1.17107	0.0176	0.0229351	-0.516284	0.596734	2.09e-07	5.47e-07
PGPEP1|54858	0.0285069	1.02892	0.000281	0.000500717	0.102731	1.10819	0.544	0.721397	-0.19103	0.826107	0.0344	0.0395011	-0.504235	0.603967	4.92e-07	6.62e-07
PHOSPHO1|162466	0.0286201	1.02903	0.000278	0.000500717	0.0746805	1.07754	0.662	0.725457	0.256724	1.29269	9.61e-05	0.00116537	-0.555284	0.573909	2.68e-08	5.47e-07
PIGA|5277	0.0285782	1.02899	0.000309	0.000501882	0.122422	1.13023	0.469	0.721397	-0.23982	0.78677	0.0272	0.0326941	-0.499843	0.606626	6.81e-07	7.98e-07
PIGS|94005	0.030924	1.03141	9.05e-05	0.000500717	0.138325	1.14835	0.414	0.721397	0.225473	1.25292	0.00112	0.00408749	-0.482032	0.617527	1.2e-06	1.27e-06
PIK3C3|5289	0.0293495	1.02978	0.000201	0.000500717	0.155083	1.16776	0.361	0.721397	0.135301	1.14488	0.00152	0.00492268	-0.538924	0.583376	7.15e-08	5.47e-07
PINX1|54984	0.0275096	1.02789	0.000418	0.000538894	0.0898381	1.094	0.596	0.721397	0.224813	1.25209	0.00272	0.00673311	-0.550867	0.57645	4.49e-08	5.47e-07
PION|54103	0.0269101	1.02728	0.000572	0.000642171	0.14217	1.15277	0.402	0.721397	-0.224195	0.799159	0.0117	0.0170079	-0.494667	0.609774	6.63e-07	7.84e-07
PIP|5304	0.0300325	1.03049	0.000131	0.000500717	0.13699	1.14682	0.419	0.721397	0.255246	1.29078	0.000771	0.00341691	-0.518021	0.595698	1.87e-07	5.47e-07
PITX3|5309	0.0297189	1.03016	0.000146	0.000500717	0.0978337	1.10278	0.564	0.721397	0.213803	1.23838	0.000819	0.00345927	-0.52285	0.592829	1.95e-07	5.47e-07
PIWIL3|440822	0.0276867	1.02807	0.0004	0.000533333	0.120272	1.1278	0.479	0.721397	0.134096	1.1435	0.0125	0.0178066	-0.528793	0.589316	1.03e-07	5.47e-07
PLA2G1B|5319	0.0288744	1.0293	0.000234	0.000500717	0.104332	1.10997	0.541	0.721397	0.180541	1.19787	0.00202	0.0057687	-0.528845	0.589285	1.03e-07	5.47e-07
PLA2G6|8398	0.0295563	1.03	0.000184	0.000500717	0.144137	1.15504	0.394	0.721397	-0.297026	0.743025	0.00413	0.00864652	-0.49737	0.608128	5.49e-07	6.97e-07
PLAGL1|5325	0.0286886	1.0291	0.00027	0.000500717	0.167546	1.1824	0.327	0.721397	0.13497	1.1445	0.0451	0.0499824	-0.504546	0.60378	4.48e-07	6.39e-07
PLCZ1|89869	0.0282233	1.02863	0.000328	0.000502493	0.143794	1.15465	0.396	0.721397	0.199028	1.22022	0.00159	0.00505453	-0.537943	0.583948	7.33e-08	5.47e-07
PLD5|200150	0.0292788	1.02971	0.000214	0.000500717	0.123189	1.1311	0.467	0.721397	0.250645	1.28485	0.000216	0.00167261	-0.50499	0.603511	3.74e-07	6.06e-07
PLEKHA6|22874	0.0284004	1.02881	0.000278	0.000500717	0.102459	1.10789	0.546	0.721397	-0.229152	0.795208	0.0129	0.0182473	-0.50864	0.601313	3.9e-07	6.11e-07
PLEKHG4B|153478	0.0294198	1.02986	0.000199	0.000500717	0.136306	1.14603	0.421	0.721397	0.118125	1.12538	0.00951	0.0147283	-0.503242	0.604568	4.45e-07	6.39e-07
PLEKHH1|57475	0.0296942	1.03014	0.000196	0.000500717	0.0926067	1.09703	0.586	0.721397	-0.3191	0.726803	0.0398	0.0449751	-0.492316	0.611209	9.76e-07	1.06e-06
PLGLB2|5342	0.0259674	1.02631	0.00092	0.000947451	0.144279	1.15521	0.394	0.721397	-0.237197	0.788836	0.00915	0.0143362	-0.506673	0.602496	3.1e-07	5.79e-07
PLIN5|440503	0.0311213	1.03161	8.11e-05	0.000500717	0.0649319	1.06709	0.704	0.747304	-0.292435	0.746444	0.0111	0.0164727	-0.495076	0.609525	7.44e-07	8.51e-07
PLXNB1|5364	0.0314287	1.03193	8.92e-05	0.000500717	0.0901036	1.09429	0.595	0.721397	-0.355972	0.700492	0.00411	0.00864652	-0.50553	0.603186	4.19e-07	6.28e-07
PMS1|5378	0.0275486	1.02793	0.000468	0.000566477	0.115425	1.12235	0.495	0.721397	-0.239794	0.78679	0.00647	0.0113108	-0.501522	0.605608	4.64e-07	6.49e-07
PMS2L3|5387	0.030095	1.03055	0.000149	0.000500717	0.103302	1.10883	0.542	0.721397	-0.233397	0.791839	0.00709	0.0120122	-0.513962	0.598121	2.15e-07	5.47e-07
POLB|5423	0.0319005	1.03241	4.98e-05	0.000500717	0.0771136	1.08016	0.65	0.725457	-0.398673	0.67121	0.00041	0.00236976	-0.557813	0.572459	2.69e-08	5.47e-07
POLR3D|661	0.0274618	1.02784	0.000457	0.000562429	0.12366	1.13163	0.465	0.721397	0.150237	1.16211	0.0352	0.0403431	-0.512262	0.599139	3.2e-07	5.87e-07
PPEF1|5475	0.0281307	1.02853	0.00034	0.000502493	0.126173	1.13448	0.456	0.721397	0.145447	1.15656	0.0224	0.0278101	-0.502435	0.605055	5.41e-07	6.94e-07
PPFIBP2|8495	0.0284482	1.02886	0.000299	0.000500717	0.0791742	1.08239	0.642	0.722101	-0.253425	0.776138	0.0169	0.0222873	-0.503663	0.604313	4.36e-07	6.35e-07
PPP2R2C|5522	0.0302068	1.03067	0.000137	0.000500717	0.12304	1.13093	0.467	0.721397	0.219571	1.24554	0.000488	0.00262002	-0.525097	0.591498	1.41e-07	5.47e-07
PPP2R3A|5523	0.0303131	1.03078	0.000147	0.000500717	0.123992	1.13201	0.464	0.721397	0.177702	1.19447	0.00388	0.00826638	-0.495191	0.609455	7.47e-07	8.53e-07
PPT2|9374	0.027476	1.02786	0.000491	0.000577535	0.171011	1.1865	0.315	0.721397	0.19444	1.21463	0.00611	0.0109835	-0.513552	0.598366	2.36e-07	5.48e-07
PPY|5539	0.0283871	1.02879	0.0003	0.000500717	0.108788	1.11493	0.523	0.721397	0.181145	1.19859	0.000527	0.00274403	-0.528811	0.589305	1.07e-07	5.47e-07
PRDM13|59336	0.031234	1.03173	8.61e-05	0.000500717	0.129706	1.13849	0.443	0.721397	0.266968	1.306	3.24e-05	0.000765749	-0.513285	0.598526	2.68e-07	5.57e-07
PRICKLE3|4007	0.0290219	1.02945	0.000253	0.000500717	0.147461	1.15889	0.383	0.721397	-0.235809	0.789931	0.005	0.00975767	-0.529735	0.588761	1.18e-07	5.47e-07
PRKAR2A|5576	0.0283983	1.02881	0.000262	0.000500717	0.186666	1.20522	0.273	0.721397	0.218851	1.24465	0.00128	0.00448185	-0.515762	0.597046	2.09e-07	5.47e-07
PRKD2|25865	0.027389	1.02777	0.000513	0.000594155	0.152915	1.16523	0.367	0.721397	-0.230014	0.794523	0.012	0.0173596	-0.515435	0.597241	2.18e-07	5.47e-07
PRL|5617	0.0294158	1.02985	0.000178	0.000500717	0.139955	1.15022	0.409	0.721397	0.269687	1.30955	0.000115	0.00124036	-0.52336	0.592526	1.44e-07	5.47e-07
PRMT5|10419	0.0266894	1.02705	0.000683	0.000736007	0.101935	1.10731	0.546	0.721397	0.218154	1.24378	0.000288	0.00192752	-0.528019	0.589772	9.98e-08	5.47e-07
PRND|23627	0.030485	1.03095	0.000117	0.000500717	0.150488	1.1624	0.376	0.721397	0.278365	1.32097	1.11e-06	0.00016308	-0.518676	0.595308	2.41e-07	5.49e-07
PRNP|5621	0.0304778	1.03095	0.000116	0.000500717	0.107448	1.11343	0.525	0.721397	0.206052	1.22882	0.00236	0.00626567	-0.520898	0.593987	1.67e-07	5.47e-07
PROKR2|128674	0.0281968	1.0286	0.000339	0.000502493	0.106371	1.11223	0.533	0.721397	0.11826	1.12554	0.0137	0.0190225	-0.513915	0.59815	2.38e-07	5.49e-07
PRPF19|27339	0.0261026	1.02645	0.000808	0.000845077	0.177824	1.19462	0.296	0.721397	0.263629	1.30165	1.3e-05	0.000449644	-0.542429	0.581334	5e-08	5.47e-07
PRR11|55771	0.0285302	1.02894	0.000254	0.000500717	0.181283	1.19875	0.288	0.721397	0.192983	1.21286	0.00317	0.00735002	-0.507595	0.601942	3.24e-07	5.89e-07
PRRT4|401399	0.0276059	1.02799	0.000453	0.000561918	0.1054	1.11115	0.537	0.721397	0.17354	1.18951	0.0018	0.00534251	-0.512157	0.599202	2.61e-07	5.57e-07
PRSS23|11098	0.0281573	1.02856	0.000353	0.000506903	0.120169	1.12769	0.478	0.721397	0.151147	1.16317	0.0121	0.0173596	-0.514081	0.59805	2.58e-07	5.57e-07
PRSS27|83886	0.0286757	1.02909	0.000269	0.000500717	0.160057	1.17358	0.347	0.721397	0.176869	1.19347	0.0241	0.0295862	-0.484907	0.615754	1.46e-06	1.51e-06
PRSS37|136242	0.0282488	1.02865	0.000317	0.000501882	0.110212	1.11651	0.518	0.721397	0.152056	1.16423	0.00501	0.00976142	-0.52011	0.594455	1.62e-07	5.47e-07
PRSS8|5652	0.0287421	1.02916	0.000262	0.000500717	0.105663	1.11145	0.534	0.721397	0.165087	1.1795	0.0163	0.0218055	-0.499554	0.606801	6.15e-07	7.47e-07
PSMB10|5699	0.0278013	1.02819	0.000377	0.000524069	0.19349	1.21348	0.259	0.721397	-0.270244	0.763193	0.0136	0.0189272	-0.491522	0.611695	7.66e-07	8.71e-07
PSMB8|5696	0.0266828	1.02704	0.000693	0.000744128	0.196188	1.21676	0.252	0.721397	-0.180818	0.834587	0.023	0.0284672	-0.50849	0.601403	3.45e-07	5.92e-07
PTF1A|256297	0.0320928	1.03261	5.91e-05	0.000500717	0.110879	1.11726	0.512	0.721397	0.218252	1.2439	0.000923	0.00372904	-0.516655	0.596513	2.5e-07	5.52e-07
PTPLB|201562	0.0302622	1.03072	0.000121	0.000500717	0.156601	1.16953	0.356	0.721397	0.203261	1.22539	0.00324	0.00741273	-0.508648	0.601308	2.86e-07	5.66e-07
PTPN14|5784	0.0300885	1.03055	0.000142	0.000500717	0.130409	1.13929	0.441	0.721397	0.190671	1.21006	0.00492	0.009664	-0.497898	0.607807	6.4e-07	7.7e-07
PTPN21|11099	0.0300103	1.03047	0.000153	0.000500717	0.114133	1.1209	0.501	0.721397	0.124627	1.13273	0.0433	0.048387	-0.494144	0.610093	9.17e-07	1.01e-06
PTPN6|5777	0.0302885	1.03075	0.000123	0.000500717	0.216383	1.24158	0.204	0.721397	-0.517697	0.595891	0.000203	0.00167261	-0.467699	0.626442	2.96e-06	2.98e-06
PTPRG|5793	0.0311371	1.03163	7.56e-05	0.000500717	0.112657	1.11925	0.506	0.721397	0.210109	1.23381	0.00158	0.00505453	-0.52751	0.590072	1.37e-07	5.47e-07
PVT1|5820	0.0284557	1.02886	0.00028	0.000500717	0.136934	1.14675	0.419	0.721397	0.226942	1.25476	0.00174	0.00529451	-0.522759	0.592883	1.52e-07	5.47e-07
PYROXD2|84795	0.0279147	1.02831	0.00041	0.000533707	0.106106	1.11194	0.531	0.721397	-0.237272	0.788777	0.0305	0.0357709	-0.502536	0.604994	5.05e-07	6.7e-07
RAB28|9364	0.027483	1.02786	0.00047	0.00056776	0.119471	1.1269	0.481	0.721397	-0.204478	0.815073	0.0151	0.0204723	-0.503856	0.604197	3.54e-07	5.92e-07
RAB5C|5878	0.0308665	1.03135	0.000113	0.000500717	0.1286	1.13724	0.447	0.721397	0.177466	1.19419	0.0237	0.0292139	-0.486991	0.614472	1.29e-06	1.35e-06
RABL2A|11159	0.0270643	1.02743	0.000559	0.000629331	0.0861728	1.08999	0.612	0.721397	-0.237517	0.788583	0.00552	0.0103543	-0.532657	0.587043	7.05e-08	5.47e-07
RAC3|5881	0.0262645	1.02661	0.000798	0.000835341	0.107075	1.11302	0.527	0.721397	0.236516	1.26683	0.0011	0.00405122	-0.499132	0.607058	5.2e-07	6.8e-07
RAD9A|5883	0.0299915	1.03045	0.000188	0.000500717	0.110695	1.11705	0.513	0.721397	-0.371312	0.689829	0.00445	0.00894443	-0.506398	0.602662	4.6e-07	6.45e-07
RAPGEF5|9771	0.0297769	1.03022	0.000163	0.000500717	0.143981	1.15486	0.396	0.721397	0.150875	1.16285	0.00862	0.0137374	-0.506076	0.602857	4.39e-07	6.37e-07
RASA1|5921	0.0281929	1.02859	0.000325	0.000502493	0.115077	1.12196	0.496	0.721397	0.105416	1.11117	0.0435	0.0485656	-0.511945	0.599329	2.44e-07	5.51e-07
RASAL2|9462	0.0293311	1.02977	0.000199	0.000500717	0.155831	1.16863	0.358	0.721397	0.160099	1.17363	0.0048	0.00947451	-0.495216	0.609439	8.3e-07	9.32e-07
RASD1|51655	0.0293374	1.02977	0.000196	0.000500717	0.145531	1.15665	0.391	0.721397	0.195268	1.21564	0.000567	0.00280711	-0.541735	0.581738	7.01e-08	5.47e-07
RASGEF1C|255426	0.0300189	1.03047	0.000147	0.000500717	0.144414	1.15536	0.395	0.721397	0.155004	1.16766	0.00746	0.0123953	-0.502524	0.605002	5.16e-07	6.75e-07
RASGRP4|115727	0.0288681	1.02929	0.000268	0.000500717	0.091125	1.09541	0.593	0.721397	0.186571	1.20511	0.00858	0.013728	-0.528927	0.589237	1.25e-07	5.47e-07
RBBP5|5929	0.0296317	1.03008	0.000162	0.000500717	0.1475	1.15893	0.384	0.721397	0.172259	1.18799	0.000865	0.0035421	-0.530433	0.58835	9.7e-08	5.47e-07
RBCK1|10616	0.0280771	1.02848	0.000338	0.000502493	0.158496	1.17175	0.351	0.721397	-0.197169	0.821052	0.0168	0.0222283	-0.516225	0.596769	2.27e-07	5.48e-07
RBM6|10180	0.029693	1.03014	0.000175	0.000500717	0.0883235	1.09234	0.603	0.721397	-0.290721	0.747724	0.00412	0.00864652	-0.508479	0.601409	3.09e-07	5.79e-07
RBMS3|27303	0.0286328	1.02905	0.000252	0.000500717	0.124505	1.13259	0.462	0.721397	0.215859	1.24093	0.000846	0.00351192	-0.506642	0.602515	4.95e-07	6.62e-07
RBP7|116362	0.0289957	1.02942	0.00024	0.000500717	0.0828326	1.08636	0.63	0.721397	0.140798	1.15119	0.00375	0.00811086	-0.502662	0.604918	4.95e-07	6.62e-07
RCAN1|1827	0.0280576	1.02845	0.000413	0.00053588	0.152898	1.16521	0.368	0.721397	0.152521	1.16477	0.027	0.0325184	-0.513188	0.598584	2.7e-07	5.57e-07
RDX|5962	0.0274748	1.02786	0.000488	0.000575126	0.131383	1.1404	0.438	0.721397	0.127678	1.13619	0.03	0.0353216	-0.524633	0.591773	1.5e-07	5.47e-07
REEP6|92840	0.0275903	1.02797	0.000447	0.000558981	0.155945	1.16876	0.359	0.721397	0.174283	1.19039	0.0359	0.0411064	-0.518475	0.595428	1.72e-07	5.47e-07
REG1A|5967	0.0282908	1.02869	0.000316	0.000501882	0.108367	1.11446	0.525	0.721397	0.180067	1.1973	0.000726	0.0032872	-0.529836	0.588701	1e-07	5.47e-07
REV1|51455	0.0269371	1.0273	0.000735	0.000779526	0.0998566	1.10501	0.555	0.721397	-0.26205	0.769472	0.00642	0.0112723	-0.544785	0.579966	4.94e-08	5.47e-07
RG9MTD3|158234	0.0269579	1.02732	0.000678	0.00073258	0.107231	1.11319	0.527	0.721397	-0.222521	0.800498	0.0142	0.0195149	-0.532291	0.587258	8.79e-08	5.47e-07
RGPD6|729540	0.0302202	1.03068	0.00015	0.000500717	0.0364877	1.03716	0.831	0.839338	-0.251263	0.777818	0.0043	0.00878917	-0.514748	0.597652	2.43e-07	5.51e-07
RGS17|26575	0.0281608	1.02856	0.000293	0.000500717	0.147252	1.15865	0.383	0.721397	0.230523	1.25926	0.00171	0.00526959	-0.54346	0.580736	3.28e-08	5.47e-07
RHOXF2B|727940	0.0289605	1.02938	0.000228	0.000500717	0.142381	1.15302	0.401	0.721397	0.28909	1.33521	4.01e-05	0.0007852	-0.51654	0.596581	2.09e-07	5.47e-07
RIMBP2|23504	0.0299345	1.03039	0.000152	0.000500717	0.123466	1.13141	0.466	0.721397	0.165337	1.17979	0.00133	0.00457732	-0.528428	0.589531	1.16e-07	5.47e-07
RNF217|154214	0.0307943	1.03127	9.49e-05	0.000500717	0.0797702	1.08304	0.641	0.722101	0.205274	1.22786	0.000575	0.00281704	-0.515973	0.59692	2.53e-07	5.56e-07
RNF26|79102	0.0263206	1.02667	0.000895	0.000924068	0.163903	1.1781	0.335	0.721397	0.183596	1.20153	0.0182	0.0236404	-0.517175	0.596202	2.02e-07	5.47e-07
RNF40|9810	0.0322453	1.03277	4.33e-05	0.000500717	0.21168	1.23575	0.215	0.721397	0.317037	1.37305	6.71e-06	0.000336846	-0.540236	0.582611	5.14e-08	5.47e-07
RPAP1|26015	0.0300803	1.03054	0.000116	0.000500717	0.132998	1.14225	0.432	0.721397	0.276678	1.31874	0.000165	0.00155719	-0.542044	0.581558	5.22e-08	5.47e-07
RPL32P3|132241	0.0278528	1.02824	0.000413	0.00053588	0.0720018	1.07466	0.673	0.733078	-0.204182	0.815314	0.0194	0.0247729	-0.518517	0.595403	1.69e-07	5.47e-07
RPP21|79897	0.0323992	1.03293	5.76e-05	0.000500717	0.110707	1.11707	0.513	0.721397	-0.278134	0.757196	0.00517	0.00999258	-0.502349	0.605108	4.41e-07	6.37e-07
RPTOR|57521	0.0275703	1.02795	0.000418	0.000538894	0.111346	1.11778	0.512	0.721397	0.233568	1.2631	0.00272	0.00673311	-0.534935	0.585707	7.35e-08	5.47e-07
RTP2|344892	0.0280428	1.02844	0.000336	0.000502493	0.105707	1.1115	0.533	0.721397	-0.238623	0.787712	0.0168	0.0222283	-0.503088	0.604661	3.8e-07	6.06e-07
RTP4|64108	0.0240945	1.02439	0.00248	0.00248617	0.182244	1.19991	0.285	0.721397	-0.227434	0.796575	0.0105	0.0158155	-0.513467	0.598417	3.03e-07	5.77e-07
RTTN|25914	0.0300086	1.03046	0.000108	0.000500717	0.0662253	1.06847	0.701	0.746744	0.174163	1.19025	0.00143	0.00475879	-0.52418	0.59204	1.2e-07	5.47e-07
RUNX2|860	0.026059	1.0264	0.000958	0.000979902	0.173216	1.18912	0.31	0.721397	0.158063	1.17124	0.00105	0.00396375	-0.489208	0.613112	1.18e-06	1.25e-06
RWDD3|25950	0.0280084	1.0284	0.000428	0.000545058	0.132258	1.1414	0.434	0.721397	-0.206677	0.813282	0.0141	0.0194438	-0.491749	0.611556	7e-07	8.13e-07
SAMD8|142891	0.0316549	1.03216	5.63e-05	0.000500717	0.153477	1.16588	0.364	0.721397	0.272834	1.31368	6.45e-05	0.0010119	-0.53366	0.586454	8.12e-08	5.47e-07
SARS|6301	0.0285895	1.029	0.000279	0.000500717	0.130451	1.13934	0.441	0.721397	0.238632	1.26951	0.000309	0.00199611	-0.501159	0.605828	5.91e-07	7.27e-07
SC65|10609	0.0259389	1.02628	0.00111	0.00112679	0.162033	1.1759	0.341	0.721397	0.151565	1.16365	0.0113	0.0165861	-0.506391	0.602667	4.1e-07	6.23e-07
SCD|6319	0.0293447	1.02978	0.00018	0.000500717	0.163924	1.17812	0.336	0.721397	0.186397	1.2049	0.00305	0.00718207	-0.528812	0.589305	9.9e-08	5.47e-07
SCEL|8796	0.0299632	1.03042	0.000169	0.000500717	0.147325	1.15873	0.386	0.721397	0.177891	1.19469	0.00179	0.00534251	-0.507882	0.601769	2.51e-07	5.52e-07
SCGB2A2|4250	0.0279723	1.02837	0.000364	0.000513682	0.138588	1.14865	0.414	0.721397	0.135024	1.14456	0.00794	0.013032	-0.519019	0.595104	1.73e-07	5.47e-07
SCRN1|9805	0.0308905	1.03137	0.000106	0.000500717	0.0880388	1.09203	0.603	0.721397	0.221587	1.24806	0.000967	0.00384255	-0.514067	0.598058	2.26e-07	5.47e-07
SCXB|642658	0.0321725	1.0327	6.07e-05	0.000500717	0.124756	1.13287	0.461	0.721397	-0.342367	0.710088	0.00534	0.0101907	-0.492534	0.611076	6.85e-07	8e-07
SDCBP2|27111	0.0267278	1.02709	0.00068	0.000734084	0.140303	1.15062	0.408	0.721397	-0.231069	0.793685	0.0157	0.0210963	-0.514985	0.59751	3.04e-07	5.78e-07
SEC23A|10484	0.0290245	1.02945	0.00021	0.000500717	0.0837551	1.08736	0.624	0.721397	0.170131	1.18546	0.023	0.0284672	-0.49886	0.607222	7.04e-07	8.15e-07
SEC31B|25956	0.0272954	1.02767	0.000485	0.00057383	0.118563	1.12588	0.484	0.721397	-0.308165	0.734794	0.00399	0.00842643	-0.504998	0.603507	3.14e-07	5.79e-07
SEMA4D|10507	0.0271254	1.0275	0.000508	0.000589495	0.127754	1.13627	0.451	0.721397	-0.27989	0.755867	0.00225	0.00610786	-0.510012	0.600488	2.83e-07	5.66e-07
SEPT7|989	0.0282406	1.02864	0.000331	0.000502493	0.0756738	1.07861	0.657	0.725457	0.179402	1.1965	0.0142	0.0195149	-0.513004	0.598694	2.88e-07	5.67e-07
SEPT7P2|641977	0.0285811	1.02899	0.000316	0.000501882	0.124371	1.13244	0.462	0.721397	-0.190578	0.826481	0.0252	0.0306562	-0.506562	0.602563	3.46e-07	5.92e-07
SERINC1|57515	0.0303166	1.03078	0.000128	0.000500717	0.142474	1.15312	0.399	0.721397	0.224495	1.25169	0.00224	0.00610786	-0.509397	0.600858	2.71e-07	5.57e-07
SERINC4|619189	0.0285942	1.02901	0.000303	0.000500717	0.0958708	1.10062	0.571	0.721397	-0.269468	0.763786	0.00252	0.00644776	-0.522708	0.592913	1.27e-07	5.47e-07
SERPINB10|5273	0.0300705	1.03053	0.000138	0.000500717	0.108343	1.11443	0.523	0.721397	0.171897	1.18755	0.000288	0.00192752	-0.538799	0.583449	5.22e-08	5.47e-07
SERPINB12|89777	0.0277924	1.02818	0.000345	0.000502493	0.146708	1.15802	0.387	0.721397	0.143011	1.15374	0.00752	0.0124611	-0.509154	0.601004	3.05e-07	5.79e-07
SERPINF1|5176	0.0268092	1.02717	0.000782	0.000822155	0.115143	1.12203	0.497	0.721397	0.178575	1.19551	0.00811	0.0131973	-0.518609	0.595348	2.36e-07	5.48e-07
SERPINI1|5274	0.0283363	1.02874	0.0003	0.000500717	0.160876	1.17454	0.345	0.721397	0.196378	1.21699	0.000168	0.00156111	-0.516381	0.596676	2.11e-07	5.47e-07
SETBP1|26040	0.0297467	1.03019	0.000162	0.000500717	0.0963675	1.10116	0.571	0.721397	0.204686	1.22714	0.000474	0.00256768	-0.506363	0.602684	3.75e-07	6.06e-07
SETMAR|6419	0.0318009	1.03231	6.63e-05	0.000500717	0.0659373	1.06816	0.698	0.744862	-0.281148	0.754917	0.00269	0.00673311	-0.512115	0.599227	2.3e-07	5.48e-07
SFRP5|6425	0.0269801	1.02735	0.000579	0.000648824	0.128712	1.13736	0.447	0.721397	0.179251	1.19632	0.00505	0.00982351	-0.517578	0.595962	2.13e-07	5.47e-07
SFRS16|11129	0.0355267	1.03617	9.36e-06	0.000500717	0.082118	1.08558	0.627	0.721397	-0.43007	0.650463	3.07e-05	0.000741712	-0.518445	0.595446	1.98e-07	5.47e-07
SFRS17A|8227	0.0285457	1.02896	0.000294	0.000500717	0.0682414	1.07062	0.687	0.738342	-0.351726	0.703473	0.00451	0.00902	-0.512072	0.599252	2.31e-07	5.48e-07
SGCB|6443	0.0301679	1.03063	0.000136	0.000500717	0.0939789	1.09854	0.581	0.721397	0.147046	1.15841	0.0278	0.0332499	-0.500228	0.606392	6.13e-07	7.46e-07
SGTB|54557	0.0301153	1.03057	0.000167	0.000500717	0.066674	1.06895	0.695	0.742973	0.26759	1.30681	0.000278	0.00192752	-0.535777	0.585214	1.19e-07	5.47e-07
SH2D6|284948	0.0289341	1.02936	0.000243	0.000500717	0.142564	1.15323	0.401	0.721397	0.285128	1.32993	0.000233	0.00175915	-0.514916	0.597551	2.16e-07	5.47e-07
SH3GLB2|56904	0.0319445	1.03246	5.98e-05	0.000500717	0.0649545	1.06711	0.704	0.747304	-0.299292	0.741343	0.00747	0.0123953	-0.507439	0.602036	4.22e-07	6.31e-07
SHC3|53358	0.0294061	1.02984	0.000196	0.000500717	0.0560104	1.05761	0.742	0.772038	-0.265797	0.766595	0.00541	0.0102274	-0.50654	0.602577	2.89e-07	5.67e-07
SHC4|399694	0.0290632	1.02949	0.000186	0.000500717	0.10719	1.11315	0.529	0.721397	0.126587	1.13495	0.0165	0.0220243	-0.512386	0.599064	2.7e-07	5.57e-07
SIDT2|51092	0.0269521	1.02732	0.000712	0.000761147	0.1514	1.16346	0.372	0.721397	0.19447	1.21467	0.00572	0.0106141	-0.508847	0.601188	3.84e-07	6.07e-07
SIGLEC6|946	0.0288702	1.02929	0.000253	0.000500717	0.0782893	1.08144	0.646	0.723904	0.188595	1.20755	0.00152	0.00492268	-0.50409	0.604055	3.47e-07	5.92e-07
SKINTL|391037	0.0285811	1.02899	0.000246	0.000500717	0.0904951	1.09472	0.594	0.721397	-0.393834	0.674466	0.0261	0.031592	-0.490013	0.612618	9.66e-07	1.05e-06
SLC10A5|347051	0.0294207	1.02986	0.000176	0.000500717	0.0939127	1.09846	0.581	0.721397	-0.480086	0.61873	0.000727	0.0032872	-0.479573	0.619048	1.46e-06	1.51e-06
SLC12A2|6558	0.0281716	1.02857	0.000341	0.000502493	0.143286	1.15406	0.397	0.721397	0.241128	1.27268	0.00292	0.00702661	-0.526006	0.59096	1e-07	5.47e-07
SLC12A3|6559	0.0291003	1.02953	0.000216	0.000500717	0.111532	1.11799	0.51	0.721397	0.148758	1.16039	0.00339	0.00762592	-0.512112	0.599228	2.64e-07	5.57e-07
SLC13A5|284111	0.0290937	1.02952	0.000205	0.000500717	0.149357	1.16109	0.379	0.721397	0.22658	1.2543	5.83e-05	0.000978144	-0.531899	0.587488	9.28e-08	5.47e-07
SLC16A6|9120	0.0280186	1.02841	0.000349	0.000502493	0.137449	1.14734	0.417	0.721397	0.159085	1.17244	0.0149	0.0202922	-0.523234	0.592601	1.57e-07	5.47e-07
SLC16A9|220963	0.030602	1.03108	9.73e-05	0.000500717	0.0974405	1.10235	0.569	0.721397	0.252905	1.28776	6.9e-06	0.000336846	-0.557379	0.572708	2.59e-08	5.47e-07
SLC1A5|6510	0.0293937	1.02983	0.00016	0.000500717	0.122443	1.13026	0.471	0.721397	0.180376	1.19767	0.0083	0.013349	-0.510999	0.599896	2.71e-07	5.57e-07
SLC1A6|6511	0.0261618	1.02651	0.000952	0.000977074	0.146459	1.15773	0.388	0.721397	0.161684	1.17549	0.0133	0.0186169	-0.506501	0.602601	3.41e-07	5.92e-07
SLC22A11|55867	0.0270603	1.02743	0.000601	0.000666674	0.15639	1.16928	0.358	0.721397	0.168161	1.18313	0.00213	0.00594236	-0.506384	0.602671	3.81e-07	6.06e-07
SLC25A34|284723	0.0293967	1.02983	0.000191	0.000500717	0.104872	1.11057	0.536	0.721397	-0.422817	0.655199	0.0128	0.0181484	-0.511972	0.599313	2.62e-07	5.57e-07
SLC27A6|28965	0.0277748	1.02816	0.000424	0.000543728	0.102146	1.10755	0.546	0.721397	0.189537	1.20869	0.000803	0.00342765	-0.535002	0.585668	7.11e-08	5.47e-07
SLC2A12|154091	0.0307679	1.03125	7.89e-05	0.000500717	0.108452	1.11455	0.522	0.721397	0.258719	1.29527	0.000281	0.00192752	-0.548699	0.577701	3.69e-08	5.47e-07
SLC2A14|144195	0.0290701	1.0295	0.000242	0.000500717	0.140578	1.15094	0.407	0.721397	0.162735	1.17672	0.00735	0.0122635	-0.497088	0.608299	7.33e-07	8.41e-07
SLC2A3|6515	0.0286728	1.02909	0.000302	0.000500717	0.146053	1.15726	0.389	0.721397	0.190259	1.20956	0.00253	0.00644776	-0.49455	0.609845	8.41e-07	9.42e-07
SLC38A11|151258	0.0298191	1.03027	0.000167	0.000500717	0.152259	1.16446	0.371	0.721397	0.131485	1.14052	0.0194	0.0247729	-0.507788	0.601826	3.52e-07	5.92e-07
SLC45A1|50651	0.0275753	1.02796	0.00047	0.00056776	0.106589	1.11248	0.529	0.721397	0.15497	1.16762	0.0128	0.0181484	-0.496326	0.608763	7.26e-07	8.36e-07
SLC45A3|85414	0.0285163	1.02893	0.000252	0.000500717	0.107001	1.11294	0.528	0.721397	-0.255145	0.774804	0.0212	0.0266212	-0.501362	0.605705	5.14e-07	6.75e-07
SLC47A1|55244	0.0308974	1.03138	9.52e-05	0.000500717	0.0547959	1.05632	0.752	0.777753	0.175625	1.19199	0.000727	0.0032872	-0.502682	0.604906	4.77e-07	6.57e-07
SLC5A9|200010	0.0266069	1.02696	0.000792	0.000831944	0.121939	1.12969	0.471	0.721397	-0.904351	0.404805	0.0176	0.0229351	-0.49863	0.607363	4.78e-07	6.57e-07
SLC6A2|6530	0.0273753	1.02775	0.000484	0.00057377	0.140295	1.15061	0.408	0.721397	0.201338	1.22304	0.00251	0.00644776	-0.515748	0.597054	1.98e-07	5.47e-07
SLC7A9|11136	0.0290194	1.02944	0.000237	0.000500717	0.0940868	1.09866	0.579	0.721397	-0.37488	0.687372	0.0088	0.0139507	-0.486792	0.614595	9.72e-07	1.06e-06
SLC9A3R1|9368	0.0304357	1.0309	0.000137	0.000500717	0.134698	1.14419	0.427	0.721397	0.163027	1.17707	0.0198	0.0252038	-0.499266	0.606976	5.85e-07	7.23e-07
SLCO3A1|28232	0.0303057	1.03077	0.000107	0.000500717	0.104049	1.10966	0.54	0.721397	0.169638	1.18488	0.0105	0.0158155	-0.494746	0.609726	7e-07	8.13e-07
SMAD6|4091	0.0283078	1.02871	0.000334	0.000502493	0.109878	1.11614	0.516	0.721397	-0.329488	0.719292	0.0183	0.0237448	-0.484806	0.615817	1.32e-06	1.38e-06
SNAI2|6591	0.0318695	1.03238	4.84e-05	0.000500717	-0.0134497	0.98664	0.938	0.941116	0.291959	1.33905	5.04e-06	0.000320438	-0.518677	0.595307	1.66e-07	5.47e-07
SNED1|25992	0.0286205	1.02903	0.000302	0.000500717	0.10251	1.10795	0.547	0.721397	0.147563	1.15901	0.0362	0.0413714	-0.499256	0.606982	6.77e-07	7.96e-07
SNX17|9784	0.0283675	1.02877	0.000315	0.000501882	0.0421801	1.04308	0.809	0.820547	0.159614	1.17306	0.0322	0.0374375	-0.494905	0.609629	8.43e-07	9.44e-07
SNX2|6643	0.0300679	1.03052	0.000161	0.000500717	0.0707798	1.07334	0.678	0.734317	0.189645	1.20882	0.00194	0.00563346	-0.510975	0.59991	3.1e-07	5.79e-07
SNX24|28966	0.0294829	1.02992	0.000198	0.000500717	0.0836464	1.08724	0.622	0.721397	0.169543	1.18476	0.00217	0.00599854	-0.508445	0.60143	3.25e-07	5.89e-07
SORBS3|10174	0.0267281	1.02709	0.000715	0.000763004	0.113313	1.11998	0.503	0.721397	0.172748	1.18857	0.0106	0.0159264	-0.515523	0.597188	3.01e-07	5.77e-07
SORT1|6272	0.0296403	1.03008	0.000169	0.000500717	0.182709	1.20046	0.284	0.721397	0.211141	1.23509	0.00198	0.0057221	-0.49908	0.607089	4.54e-07	6.42e-07
SOST|50964	0.0297892	1.03024	0.00016	0.000500717	0.0827076	1.08622	0.63	0.721397	0.156808	1.16977	0.00355	0.00783985	-0.514674	0.597696	2.36e-07	5.48e-07
SOSTDC1|25928	0.0290608	1.02949	0.000235	0.000500717	0.130406	1.13929	0.441	0.721397	0.26239	1.30003	0.000189	0.00164253	-0.510035	0.600474	3.02e-07	5.77e-07
SP140L|93349	0.0259228	1.02626	0.00113	0.00114613	0.208485	1.23181	0.225	0.721397	-0.225249	0.798318	0.0082	0.0132605	-0.512669	0.598895	2.34e-07	5.48e-07
SPANXC|64663	0.0300427	1.0305	0.000145	0.000500717	0.0924791	1.09689	0.589	0.721397	0.147598	1.15905	0.00194	0.00563346	-0.524261	0.591993	1.39e-07	5.47e-07
SPDYA|245711	0.0309264	1.03141	0.000115	0.000500717	0.0690188	1.07146	0.684	0.738162	-0.29388	0.745366	0.00314	0.00732263	-0.499046	0.607109	5.42e-07	6.94e-07
SPG7|6687	0.0301843	1.03064	0.000151	0.000500717	0.153418	1.16581	0.366	0.721397	-0.280959	0.755059	0.00567	0.01057	-0.498494	0.607445	5.49e-07	6.97e-07
SPNS1|83985	0.0262548	1.0266	0.000954	0.000977661	0.187922	1.20674	0.271	0.721397	0.222112	1.24871	0.00021	0.00167261	-0.507939	0.601735	3.45e-07	5.92e-07
SPOCD1|90853	0.0274271	1.02781	0.000527	0.000605724	0.147021	1.15838	0.386	0.721397	-0.297031	0.743021	0.033	0.0382572	-0.49726	0.608195	6.41e-07	7.7e-07
SPOCK1|6695	0.0280051	1.0284	0.000341	0.000502493	0.119224	1.12662	0.482	0.721397	0.162258	1.17616	0.0112	0.0165399	-0.517003	0.596305	2.11e-07	5.47e-07
SPRR3|6707	0.0280829	1.02848	0.000335	0.000502493	0.138413	1.14845	0.414	0.721397	0.207103	1.23011	0.000212	0.00167261	-0.524964	0.591577	8.86e-08	5.47e-07
SPSB3|90864	0.0291887	1.02962	0.000227	0.000500717	0.0963317	1.10112	0.57	0.721397	-0.245927	0.781979	0.0141	0.0194438	-0.504827	0.60361	4.1e-07	6.23e-07
SPSB4|92369	0.0294028	1.02984	0.000206	0.000500717	0.0827338	1.08625	0.629	0.721397	0.241425	1.27306	2.19e-05	0.000645249	-0.499206	0.607012	5.94e-07	7.29e-07
SPTBN2|6712	0.0285291	1.02894	0.000265	0.000500717	0.147242	1.15864	0.384	0.721397	0.15619	1.16905	0.0189	0.0242627	-0.49012	0.612553	9.77e-07	1.06e-06
SRP54|6729	0.0307942	1.03127	9.51e-05	0.000500717	0.062865	1.06488	0.712	0.751176	0.276428	1.31841	0.000193	0.00166531	-0.512283	0.599126	2.3e-07	5.48e-07
SRP68|6730	0.0300661	1.03052	0.000127	0.000500717	0.115147	1.12204	0.497	0.721397	0.207465	1.23055	0.00618	0.0110272	-0.50551	0.603198	3.4e-07	5.92e-07
SRPX|8406	0.0283906	1.0288	0.000313	0.000501882	0.0769186	1.07995	0.654	0.725457	0.18517	1.20342	0.000443	0.00249836	-0.493569	0.610444	8.24e-07	9.26e-07
SSRP1|6749	0.02661	1.02697	0.000649	0.000706936	0.177684	1.19445	0.297	0.721397	0.207055	1.23005	0.00428	0.00876312	-0.534714	0.585837	6.48e-08	5.47e-07
STAC2|342667	0.029094	1.02952	0.000211	0.000500717	0.127316	1.13578	0.452	0.721397	0.28202	1.3258	4.49e-05	0.000797635	-0.517074	0.596263	1.87e-07	5.47e-07
STAG3L3|442578	0.0264593	1.02681	0.000741	0.000784512	0.0793712	1.08261	0.64	0.722101	-0.258295	0.772367	0.00349	0.00776413	-0.514977	0.597514	1.85e-07	5.47e-07
STAP2|55620	0.0324266	1.03296	5.32e-05	0.000500717	0.078744	1.08193	0.643	0.722553	-0.353191	0.702443	0.00227	0.00612018	-0.496011	0.608955	7.33e-07	8.41e-07
STAT6|6778	0.0277094	1.0281	0.000464	0.000564463	0.170502	1.1859	0.317	0.721397	-0.183105	0.83268	0.0333	0.038531	-0.506489	0.602608	3.72e-07	6.06e-07
STK32B|55351	0.0293082	1.02974	0.000203	0.000500717	0.0883951	1.09242	0.606	0.721397	0.170998	1.18649	0.000723	0.0032872	-0.524734	0.591712	1.63e-07	5.47e-07
STRAP|11171	0.0286461	1.02906	0.000293	0.000500717	0.0980558	1.10302	0.562	0.721397	0.271474	1.3119	0.000155	0.00147433	-0.570765	0.565093	1.53e-08	5.47e-07
STRN|6801	0.0303333	1.0308	0.000113	0.000500717	0.133225	1.14251	0.431	0.721397	0.211634	1.2357	0.00469	0.00933364	-0.515514	0.597193	1.93e-07	5.47e-07
STT3A|3703	0.0268852	1.02725	0.000654	0.00071046	0.16389	1.17808	0.336	0.721397	0.174726	1.19092	0.0203	0.025651	-0.509847	0.600588	3.22e-07	5.88e-07
STX5|6811	0.0285333	1.02894	0.000287	0.000500717	0.161107	1.17481	0.343	0.721397	0.164371	1.17865	0.0244	0.029803	-0.508878	0.60117	3.09e-07	5.79e-07
STXBP1|6812	0.0292641	1.0297	0.000199	0.000500717	0.0793029	1.08253	0.644	0.723004	0.159177	1.17255	0.0203	0.025651	-0.505707	0.603079	3.9e-07	6.11e-07
STXBP5L|9515	0.0287717	1.02919	0.000243	0.000500717	0.138558	1.14862	0.413	0.721397	0.192973	1.21285	0.000671	0.0031787	-0.552867	0.575298	3.09e-08	5.47e-07
STXBP6|29091	0.0270211	1.02739	0.000608	0.000672586	0.0998274	1.10498	0.556	0.721397	0.179453	1.19656	0.000291	0.00192752	-0.50208	0.60527	4.88e-07	6.62e-07
STYX|6815	0.0320412	1.03256	5.26e-05	0.000500717	0.0639541	1.06604	0.707	0.749172	0.236677	1.26703	0.00121	0.0043245	-0.52948	0.588911	1.32e-07	5.47e-07
SULF2|55959	0.0312972	1.03179	6.62e-05	0.000500717	0.100753	1.106	0.552	0.721397	0.211353	1.23535	0.000243	0.00180088	-0.52488	0.591627	1.22e-07	5.47e-07
SUMF2|25870	0.0287066	1.02912	0.000284	0.000500717	0.127587	1.13608	0.45	0.721397	0.276389	1.31836	4e-06	0.000268444	-0.508414	0.601449	3.3e-07	5.91e-07
SUN3|256979	0.0296236	1.03007	0.000155	0.000500717	0.0999591	1.10513	0.555	0.721397	0.176478	1.19301	0.00564	0.0105466	-0.502809	0.604829	4.58e-07	6.45e-07
SUPT16H|11198	0.0275769	1.02796	0.00039	0.000529348	0.106579	1.11247	0.528	0.721397	0.160164	1.1737	0.0154	0.0207857	-0.516369	0.596683	1.88e-07	5.47e-07
SUPT6H|6830	0.0289076	1.02933	0.000217	0.000500717	0.138643	1.14871	0.413	0.721397	0.1446	1.15558	0.0423	0.0474011	-0.502989	0.60472	4.36e-07	6.35e-07
SUSD2|56241	0.0286148	1.02903	0.000302	0.000500717	0.16198	1.17584	0.341	0.721397	0.201963	1.2238	0.00614	0.0110046	-0.485365	0.615472	1.47e-06	1.52e-06
SUZ12|23512	0.0290898	1.02952	0.000184	0.000500717	0.185216	1.20348	0.276	0.721397	0.342749	1.40881	0.000147	0.00144371	-0.526664	0.590572	8.96e-08	5.47e-07
SVEP1|79987	0.0276392	1.02802	0.000465	0.000564543	0.10936	1.11556	0.52	0.721397	0.147926	1.15943	0.0313	0.0365318	-0.516708	0.596481	2.26e-07	5.47e-07
SYCP3|50511	0.0261148	1.02646	0.000903	0.000931532	0.0932167	1.0977	0.582	0.721397	-0.284652	0.752276	0.0276	0.0330762	-0.503772	0.604247	3.54e-07	5.92e-07
SYDE1|85360	0.0285612	1.02897	0.000306	0.000500878	0.147817	1.1593	0.384	0.721397	0.181581	1.19911	0.0113	0.0165861	-0.506742	0.602455	3.82e-07	6.06e-07
TAF13|6884	0.0309042	1.03139	8.39e-05	0.000500717	0.153351	1.16573	0.366	0.721397	0.217778	1.24331	0.00129	0.00450382	-0.531248	0.587871	9.47e-08	5.47e-07
TAF1C|9013	0.0312734	1.03177	9.41e-05	0.000500717	0.107036	1.11297	0.527	0.721397	-0.395285	0.673488	0.000315	0.00202404	-0.471748	0.623911	2.18e-06	2.21e-06
TAF4B|6875	0.029366	1.0298	0.000195	0.000500717	0.0983048	1.1033	0.56	0.721397	0.207332	1.23039	0.000325	0.0020555	-0.567209	0.567106	2.46e-08	5.47e-07
TAS1R3|83756	0.0284369	1.02885	0.000298	0.000500717	0.140597	1.15096	0.407	0.721397	0.266836	1.30583	0.000184	0.00162242	-0.517313	0.59612	1.93e-07	5.47e-07
TBC1D16|125058	0.0277159	1.0281	0.000452	0.000561745	0.211231	1.2352	0.219	0.721397	0.258932	1.29555	0.000562	0.00280711	-0.551195	0.576261	3.91e-08	5.47e-07
TBC1D3|729873	0.029902	1.03035	0.000165	0.000500717	0.0794105	1.08265	0.641	0.722101	-0.314786	0.729945	0.00665	0.0115089	-0.520885	0.593994	1.85e-07	5.47e-07
TBC1D3B|414059	0.0307581	1.03124	0.000108	0.000500717	0.0967142	1.10155	0.568	0.721397	-0.40445	0.667344	0.00326	0.00743034	-0.502088	0.605266	4.47e-07	6.39e-07
TBC1D3P2|440452	0.0306699	1.03115	0.000133	0.000500717	0.0998576	1.10501	0.555	0.721397	-0.45066	0.637208	0.000304	0.00199157	-0.544586	0.580082	4.42e-08	5.47e-07
TBCD|6904	0.027647	1.02803	0.000471	0.00056819	0.17739	1.1941	0.299	0.721397	0.188613	1.20757	0.00854	0.0136821	-0.512952	0.598726	2.05e-07	5.47e-07
TBXA2R|6915	0.0279899	1.02839	0.000381	0.000526529	0.124056	1.13208	0.464	0.721397	0.14115	1.1516	0.00707	0.0120121	-0.509074	0.601052	3.35e-07	5.92e-07
TBXAS1|6916	0.0277501	1.02814	0.000459	0.000562429	0.105513	1.11128	0.533	0.721397	0.199346	1.2206	0.00427	0.00876312	-0.538837	0.583426	7.73e-08	5.47e-07
TCEANC|170082	0.0263789	1.02673	0.000751	0.000794403	0.178581	1.19552	0.291	0.721397	-0.315947	0.729098	0.000534	0.00276855	-0.519398	0.594878	1.7e-07	5.47e-07
TCF4|6925	0.0287149	1.02913	0.000296	0.000500717	0.115128	1.12202	0.496	0.721397	0.191668	1.21127	0.00384	0.00819562	-0.497967	0.607765	7.54e-07	8.59e-07
TCL1B|9623	0.028915	1.02934	0.000239	0.000500717	0.108976	1.11514	0.52	0.721397	0.267593	1.30682	0.000145	0.00143574	-0.522029	0.593315	1.48e-07	5.47e-07
TCTE3|6991	0.0302998	1.03076	0.000128	0.000500717	0.149669	1.16145	0.378	0.721397	-0.309717	0.733654	0.00105	0.00396375	-0.468795	0.625756	2.62e-06	2.64e-06
TEAD4|7004	0.0294887	1.02993	0.00019	0.000500717	0.0855807	1.08935	0.614	0.721397	0.257325	1.29347	0.000561	0.00280711	-0.515878	0.596977	2.1e-07	5.47e-07
TECR|9524	0.0275048	1.02789	0.000477	0.000568821	0.17072	1.18616	0.315	0.721397	0.208774	1.23217	0.00328	0.00743385	-0.533974	0.586271	6.1e-08	5.47e-07
TET1|80312	0.0277008	1.02809	0.000348	0.000502493	0.17976	1.19693	0.29	0.721397	0.237516	1.2681	0.000506	0.00269272	-0.559418	0.571542	3.36e-08	5.47e-07
TEX2|55852	0.0300683	1.03052	0.000124	0.000500717	0.112738	1.11934	0.506	0.721397	0.18903	1.20808	0.00599	0.0108647	-0.491354	0.611797	9.46e-07	1.03e-06
TGFBI|7045	0.0328911	1.03344	4.84e-05	0.000500717	0.0158708	1.016	0.929	0.932861	0.190791	1.21021	0.00428	0.00876312	-0.481957	0.617574	1.72e-06	1.76e-06
TGFBR2|7048	0.0285394	1.02895	0.00028	0.000500717	0.104087	1.1097	0.539	0.721397	0.218271	1.24392	0.00204	0.00578479	-0.530261	0.588451	1.1e-07	5.47e-07
THBS3|7059	0.0274348	1.02781	0.000463	0.000564383	0.110282	1.11659	0.515	0.721397	0.150348	1.16224	0.00457	0.00912489	-0.522553	0.593005	1.52e-07	5.47e-07
THOP1|7064	0.0274156	1.02779	0.000484	0.00057377	0.128764	1.13742	0.447	0.721397	0.185302	1.20358	0.00138	0.00465654	-0.529117	0.589125	9.64e-08	5.47e-07
THUMPD2|80745	0.0291537	1.02958	0.000267	0.000500717	0.179216	1.19628	0.292	0.721397	-0.2653	0.766976	0.0018	0.00534251	-0.516639	0.596522	2.06e-07	5.47e-07
TIA1|7072	0.0283138	1.02872	0.000393	0.000529848	0.112554	1.11913	0.506	0.721397	-0.335937	0.714668	0.00106	0.00396433	-0.488002	0.613851	9.65e-07	1.05e-06
TKT|7086	0.0271535	1.02753	0.000576	0.000646061	0.105418	1.11118	0.535	0.721397	0.150953	1.16294	0.044	0.0489429	-0.511029	0.599878	2.85e-07	5.66e-07
TM4SF1|4071	0.0307071	1.03118	0.000113	0.000500717	0.134494	1.14396	0.427	0.721397	0.196752	1.21744	0.0022	0.00606746	-0.494881	0.609644	6.83e-07	7.99e-07
TMC7|79905	0.0284061	1.02881	0.000334	0.000502493	0.104986	1.11069	0.536	0.721397	-0.222175	0.800775	0.0341	0.0392686	-0.490099	0.612566	1.1e-06	1.17e-06
TMCC2|9911	0.0292208	1.02965	0.000213	0.000500717	0.0846713	1.08836	0.622	0.721397	0.132384	1.14155	0.00324	0.00741273	-0.51223	0.599158	2.68e-07	5.57e-07
TMEM104|54868	0.031915	1.03243	7.77e-05	0.000500717	0.130357	1.13923	0.441	0.721397	0.232097	1.26124	0.00173	0.00529451	-0.503637	0.604329	3.29e-07	5.91e-07
TMEM109|79073	0.0275446	1.02793	0.000494	0.000579371	0.154422	1.16698	0.363	0.721397	0.221919	1.24847	0.00036	0.00218533	-0.492933	0.610832	6.86e-07	8e-07
TMEM158|25907	0.0289319	1.02935	0.000255	0.000500717	0.119372	1.12679	0.481	0.721397	0.171887	1.18754	0.00561	0.0105068	-0.511745	0.599449	3.54e-07	5.92e-07
TMEM17|200728	0.0313379	1.03183	8.02e-05	0.000500717	0.116572	1.12364	0.49	0.721397	0.204838	1.22733	0.00036	0.00218533	-0.514926	0.597545	1.8e-07	5.47e-07
TMEM26|219623	0.0283519	1.02876	0.000302	0.000500717	0.12943	1.13818	0.444	0.721397	0.118744	1.12608	0.0121	0.0173596	-0.52164	0.593546	1.58e-07	5.47e-07
TMEM48|55706	0.0279186	1.02831	0.000343	0.000502493	0.175872	1.19228	0.302	0.721397	0.203455	1.22563	0.00428	0.00876312	-0.527075	0.590329	9.86e-08	5.47e-07
TMEM5|10329	0.0290549	1.02948	0.000207	0.000500717	0.125359	1.13356	0.459	0.721397	0.290648	1.33729	4.29e-05	0.0007852	-0.523092	0.592685	1.4e-07	5.47e-07
TMEM51|55092	0.0280212	1.02842	0.000339	0.000502493	0.108794	1.11493	0.521	0.721397	-0.276994	0.758059	0.00661	0.0114899	-0.508401	0.601457	4.84e-07	6.59e-07
TMEM61|199964	0.0287161	1.02913	0.000257	0.000500717	0.122222	1.13	0.471	0.721397	0.147983	1.15949	0.0128	0.0181484	-0.508611	0.60133	3.1e-07	5.79e-07
TMPRSS15|5651	0.0285901	1.029	0.000231	0.000500717	0.123392	1.13133	0.467	0.721397	0.176776	1.19336	0.000331	0.00206107	-0.542766	0.581139	5.32e-08	5.47e-07
TMTC1|83857	0.0279901	1.02839	0.000348	0.000502493	0.118969	1.12634	0.484	0.721397	0.207248	1.23029	0.000567	0.00280711	-0.526669	0.590569	1.06e-07	5.47e-07
TMX2|51075	0.0271353	1.02751	0.000508	0.000589495	0.172467	1.18823	0.312	0.721397	0.210777	1.23464	0.00417	0.0086851	-0.5029	0.604774	3.37e-07	5.92e-07
TNFAIP2|7127	0.0277118	1.0281	0.000454	0.000561918	0.106098	1.11193	0.531	0.721397	-0.298038	0.742273	0.0019	0.00558443	-0.541233	0.58203	6.21e-08	5.47e-07
TNFAIP8L3|388121	0.0284968	1.02891	0.000297	0.000500717	0.107921	1.11396	0.526	0.721397	0.195259	1.21563	0.000976	0.00385297	-0.517039	0.596284	2.45e-07	5.51e-07
TNFRSF6B|8771	0.0278624	1.02825	0.000342	0.000502493	0.139897	1.15015	0.409	0.721397	0.172838	1.18867	0.000369	0.00222876	-0.525627	0.591185	1.26e-07	5.47e-07
TNK1|8711	0.0283613	1.02877	0.000334	0.000502493	0.0821159	1.08558	0.629	0.721397	-0.24225	0.78486	0.00774	0.012721	-0.511398	0.599657	3.55e-07	5.92e-07
TNN|63923	0.0296125	1.03006	0.00018	0.000500717	0.141714	1.15225	0.403	0.721397	0.202851	1.22489	2.78e-05	0.000714519	-0.528285	0.589616	1.19e-07	5.47e-07
TOP3B|8940	0.0299046	1.03036	0.000184	0.000500717	0.0859612	1.08976	0.612	0.721397	-0.370051	0.690699	0.00302	0.00715325	-0.496133	0.608881	6.74e-07	7.94e-07
TOX4|9878	0.0288046	1.02922	0.000231	0.000500717	0.109974	1.11625	0.515	0.721397	0.239176	1.2702	0.00113	0.00411157	-0.495059	0.609535	6.09e-07	7.45e-07
TPD52L1|7164	0.0295816	1.03002	0.000176	0.000500717	0.144905	1.15593	0.393	0.721397	0.205064	1.2276	0.00105	0.00396375	-0.501211	0.605796	6.45e-07	7.72e-07
TPPP3|51673	0.0296473	1.03009	0.000179	0.000500717	0.0917438	1.09608	0.592	0.721397	0.161059	1.17475	0.000768	0.00341691	-0.507991	0.601703	3.54e-07	5.92e-07
TPST1|8460	0.0268786	1.02724	0.000664	0.000719383	0.0749869	1.07787	0.661	0.725457	0.199279	1.22052	0.00152	0.00492268	-0.505559	0.603168	5.46e-07	6.97e-07
TRAM2|9697	0.0292506	1.02968	0.000193	0.000500717	0.116327	1.12336	0.491	0.721397	0.179861	1.19705	0.00632	0.0111616	-0.51326	0.598541	2.3e-07	5.48e-07
TRAPPC2|6399	0.0316092	1.03211	6.38e-05	0.000500717	0.1987	1.21982	0.241	0.721397	-0.303116	0.738514	0.000795	0.00341765	-0.51658	0.596557	2.39e-07	5.49e-07
TREML3|340206	0.0286473	1.02906	0.000276	0.000500717	0.114685	1.12152	0.498	0.721397	0.169535	1.18475	0.00111	0.00406327	-0.528327	0.589591	1.21e-07	5.47e-07
TREML4|285852	0.0286856	1.0291	0.000244	0.000500717	0.108758	1.11489	0.52	0.721397	0.178537	1.19547	0.00168	0.00520369	-0.535758	0.585226	7.81e-08	5.47e-07
TRIM16|10626	0.0284254	1.02883	0.000338	0.000502493	0.132657	1.14186	0.434	0.721397	0.204624	1.22706	0.00307	0.0072151	-0.490715	0.612189	6.59e-07	7.84e-07
TRIM16L|147166	0.0291069	1.02954	0.000236	0.000500717	0.0503375	1.05163	0.771	0.792654	0.220742	1.247	0.000265	0.00189017	-0.49176	0.611549	8.89e-07	9.89e-07
TRIM26|7726	0.0249355	1.02525	0.00182	0.00182756	0.150325	1.16221	0.375	0.721397	-0.256625	0.773659	0.00277	0.0067736	-0.485021	0.615684	1.8e-06	1.84e-06
TRIM27|5987	0.0278571	1.02825	0.000399	0.000533177	0.100034	1.10521	0.555	0.721397	-0.258444	0.772253	0.00611	0.0109835	-0.48019	0.618666	1.64e-06	1.68e-06
TRIM38|10475	0.0228617	1.02313	0.00432	0.00432716	0.162706	1.17669	0.337	0.721397	-0.276722	0.758266	0.00229	0.00612018	-0.479382	0.619166	1.8e-06	1.84e-06
TRIM9|114088	0.0268266	1.02719	0.000666	0.000720903	0.146137	1.15735	0.389	0.721397	0.148849	1.1605	0.0108	0.0161067	-0.529084	0.589144	1.04e-07	5.47e-07
TRIML1|339976	0.0297498	1.0302	0.000175	0.000500717	0.119072	1.12645	0.483	0.721397	0.143588	1.15441	0.00287	0.00694419	-0.503596	0.604353	4.51e-07	6.42e-07
TROVE2|6738	0.0302321	1.03069	0.000107	0.000500717	0.193984	1.21408	0.256	0.721397	0.274449	1.31581	0.000263	0.00189017	-0.51858	0.595365	1.89e-07	5.47e-07
TRPV1|7442	0.0306465	1.03112	0.000115	0.000500717	0.0356134	1.03626	0.836	0.842978	-0.238182	0.788059	0.00903	0.0142192	-0.502981	0.604725	4.72e-07	6.54e-07
TRPV2|51393	0.028718	1.02913	0.000253	0.000500717	0.121887	1.12963	0.471	0.721397	0.141193	1.15165	0.0186	0.0240051	-0.516474	0.596621	2.15e-07	5.47e-07
TSPAN14|81619	0.0284356	1.02884	0.000298	0.000500717	0.100368	1.10558	0.554	0.721397	-0.227309	0.796675	0.0113	0.0165861	-0.532734	0.586998	1.17e-07	5.47e-07
TSPAN9|10867	0.0305363	1.03101	0.00011	0.000500717	0.152807	1.1651	0.368	0.721397	0.195	1.21531	0.00384	0.00819562	-0.514041	0.598074	3.01e-07	5.77e-07
TSPYL6|388951	0.0263646	1.02672	0.000764	0.000806035	0.11363	1.12034	0.504	0.721397	0.391225	1.47879	1.85e-06	0.000171908	-0.539296	0.583159	7.36e-08	5.47e-07
TTLL3|26140	0.0272994	1.02768	0.000534	0.000610864	0.0545673	1.05608	0.748	0.775609	-0.428564	0.651444	0.00123	0.00437012	-0.501369	0.605701	4.92e-07	6.62e-07
TUBA1A|7846	0.0279144	1.02831	0.000408	0.000533403	0.100863	1.10612	0.554	0.721397	0.127556	1.13605	0.012	0.0173596	-0.51168	0.599488	2.71e-07	5.57e-07
TUBAL3|79861	0.0286316	1.02904	0.000281	0.000500717	0.125551	1.13377	0.458	0.721397	0.148139	1.15967	0.0121	0.0173596	-0.500163	0.606432	5.52e-07	6.98e-07
TUBGCP5|114791	0.0307862	1.03127	7.88e-05	0.000500717	0.100919	1.10619	0.551	0.721397	0.314289	1.36929	2e-07	6.04e-05	-0.501712	0.605493	4.73e-07	6.55e-07
TULP3|7289	0.0294124	1.02985	0.000173	0.000500717	0.115433	1.12236	0.497	0.721397	0.188082	1.20693	9.81e-05	0.00116537	-0.510354	0.600283	2.79e-07	5.65e-07
TWIST2|117581	0.0295623	1.03	0.000175	0.000500717	0.116043	1.12304	0.493	0.721397	0.15655	1.16947	0.00544	0.010236	-0.520582	0.594175	1.89e-07	5.47e-07
TXNRD1|7296	0.0282898	1.02869	0.000325	0.000502493	0.102632	1.10808	0.545	0.721397	0.129697	1.13848	0.0411	0.046271	-0.507681	0.60189	3.87e-07	6.1e-07
TYRO3|7301	0.0289823	1.02941	0.000239	0.000500717	0.160812	1.17446	0.344	0.721397	0.230034	1.25864	4.28e-05	0.0007852	-0.536793	0.58462	5.41e-08	5.47e-07
UACA|55075	0.0301966	1.03066	0.000129	0.000500717	0.0987223	1.10376	0.562	0.721397	0.169348	1.18453	0.00577	0.0106415	-0.513726	0.598263	2.44e-07	5.51e-07
UBD|10537	0.0272746	1.02765	0.000457	0.000562429	0.174308	1.19042	0.304	0.721397	-0.325798	0.721951	0.0113	0.0165861	-0.481704	0.61773	1.21e-06	1.28e-06
UBE2QL1|134111	0.0281152	1.02851	0.000384	0.000526529	0.116253	1.12328	0.492	0.721397	0.264935	1.30335	0.000415	0.00238165	-0.512986	0.598705	2.79e-07	5.65e-07
UBTD1|80019	0.0274097	1.02779	0.000487	0.000575069	0.145344	1.15644	0.391	0.721397	0.164052	1.17828	0.0197	0.025103	-0.504944	0.60354	4.52e-07	6.42e-07
UCHL1|7345	0.0284056	1.02881	0.000307	0.000501157	0.116534	1.1236	0.49	0.721397	0.25443	1.28973	0.000175	0.00158663	-0.515773	0.597039	1.9e-07	5.47e-07
UCHL5|51377	0.0287047	1.02912	0.000265	0.000500717	0.167057	1.18182	0.326	0.721397	0.262443	1.3001	3.1e-06	0.00023405	-0.527236	0.590234	1.27e-07	5.47e-07
UCP3|7352	0.0295527	1.02999	0.000176	0.000500717	0.0740876	1.0769	0.663	0.725457	-0.426802	0.652593	0.00701	0.0119775	-0.491462	0.611731	1.03e-06	1.1e-06
UNC93B1|81622	0.028629	1.02904	0.000265	0.000500717	0.139398	1.14958	0.41	0.721397	-0.331354	0.717951	0.00584	0.0107215	-0.527424	0.590123	1.65e-07	5.47e-07
UPK3A|7380	0.0266765	1.02703	0.000697	0.000747758	0.128623	1.13726	0.447	0.721397	0.191393	1.21094	0.0201	0.025505	-0.520807	0.594041	1.56e-07	5.47e-07
USF1|7391	0.0313999	1.0319	5.9e-05	0.000500717	0.146964	1.15831	0.386	0.721397	-0.354957	0.701203	0.00159	0.00505453	-0.522979	0.592752	1.59e-07	5.47e-07
USP13|8975	0.0287171	1.02913	0.000229	0.000500717	0.147822	1.15931	0.382	0.721397	0.205076	1.22762	0.00229	0.00612018	-0.518723	0.59528	1.77e-07	5.47e-07
USP5|8078	0.0265003	1.02685	0.000722	0.000769115	0.072977	1.07571	0.668	0.728947	0.242069	1.27388	0.00134	0.00458561	-0.527886	0.589851	8.83e-08	5.47e-07
UTP18|51096	0.0318536	1.03237	6.56e-05	0.000500717	0.0990418	1.10411	0.558	0.721397	0.248242	1.28177	0.00057	0.00281045	-0.518621	0.595341	1.47e-07	5.47e-07
VDAC2|7417	0.027581	1.02796	0.000393	0.000529848	0.0870668	1.09097	0.608	0.721397	0.191666	1.21127	0.00713	0.0120126	-0.525451	0.591288	9.4e-08	5.47e-07
VIM|7431	0.0303516	1.03082	0.000133	0.000500717	0.109221	1.11541	0.519	0.721397	0.185874	1.20427	0.00102	0.00394923	-0.510326	0.6003	3.42e-07	5.92e-07
VKORC1|79001	0.0272935	1.02767	0.000546	0.000618152	0.142283	1.1529	0.401	0.721397	0.184702	1.20286	0.00921	0.0143869	-0.519791	0.594645	2.21e-07	5.47e-07
VWA5B2|90113	0.0287484	1.02917	0.000245	0.000500717	0.113195	1.11985	0.505	0.721397	0.215826	1.24089	0.00284	0.00690286	-0.512863	0.598779	2.41e-07	5.49e-07
WASH3P|374666	0.0350954	1.03572	1.43e-05	0.000500717	0.066028	1.06826	0.697	0.744453	-0.472423	0.62349	0.000372	0.0022357	-0.501402	0.605681	4.32e-07	6.34e-07
WASH7P|653635	0.0332172	1.03378	2.85e-05	0.000500717	0.0496578	1.05091	0.77	0.792654	-0.481234	0.61802	8.44e-05	0.00115942	-0.494708	0.609749	6.54e-07	7.79e-07
WDR52|55779	0.0297598	1.03021	0.000173	0.000500717	0.0550851	1.05663	0.747	0.775609	-0.259684	0.771295	0.00897	0.0141644	-0.509152	0.601005	3.54e-07	5.92e-07
WDR6|11180	0.0323663	1.0329	5.16e-05	0.000500717	0.0458455	1.04691	0.79	0.807034	-0.237609	0.788511	0.00733	0.0122635	-0.50063	0.606148	5.43e-07	6.94e-07
WLS|79971	0.0302142	1.03068	0.000124	0.000500717	0.153444	1.16584	0.367	0.721397	0.167046	1.18181	0.00249	0.00641348	-0.511035	0.599875	3.03e-07	5.77e-07
WWTR1|25937	0.0301021	1.03056	0.000147	0.000500717	0.115054	1.12193	0.497	0.721397	0.210262	1.234	0.00161	0.00506479	-0.508908	0.601152	3.5e-07	5.92e-07
XAGE2|9502	0.0276939	1.02808	0.000412	0.000535733	0.143936	1.15481	0.396	0.721397	0.139925	1.15019	0.00249	0.00641348	-0.526823	0.590478	1.11e-07	5.47e-07
XPOT|11260	0.0288173	1.02924	0.000266	0.000500717	0.12684	1.13524	0.454	0.721397	0.200234	1.22169	0.00232	0.00618667	-0.517363	0.59609	1.89e-07	5.47e-07
YARS|8565	0.0278572	1.02825	0.000388	0.000529011	0.102405	1.10783	0.546	0.721397	0.172997	1.18886	0.0158	0.0212071	-0.512828	0.5988	2.44e-07	5.51e-07
YTHDC1|91746	0.0265441	1.0269	0.000794	0.000832597	0.101011	1.10629	0.551	0.721397	-0.188483	0.828214	0.0192	0.0245695	-0.518646	0.595326	2e-07	5.47e-07
ZC3HAV1L|92092	0.0298242	1.03027	0.000125	0.000500717	0.148903	1.16056	0.379	0.721397	0.259491	1.29627	0.000565	0.00280711	-0.509099	0.601037	3.23e-07	5.89e-07
ZCWPW1|55063	0.0280655	1.02846	0.000368	0.000515712	0.159684	1.17314	0.346	0.721397	-0.253907	0.775764	0.00352	0.00780213	-0.537756	0.584057	5.83e-08	5.47e-07
ZFPM1|161882	0.0283851	1.02879	0.000306	0.000500878	0.161802	1.17563	0.341	0.721397	-0.223941	0.799362	0.0303	0.0355708	-0.498622	0.607367	5.88e-07	7.25e-07
ZHX3|23051	0.030253	1.03072	0.000111	0.000500717	0.129343	1.13808	0.445	0.721397	0.264529	1.30282	3.6e-05	0.000765749	-0.510407	0.600251	2.9e-07	5.67e-07
ZNF100|163227	0.0292092	1.02964	0.000215	0.000500717	0.100275	1.10547	0.554	0.721397	-0.225477	0.798135	0.0132	0.0185199	-0.497652	0.607957	6.84e-07	8e-07
ZNF137|7696	0.0297848	1.03023	0.000168	0.000500717	0.07029	1.07282	0.679	0.734317	-0.322595	0.724267	0.000453	0.00249836	-0.489431	0.612975	1.05e-06	1.12e-06
ZNF160|90338	0.0274859	1.02787	0.000514	0.000594174	0.104917	1.11062	0.535	0.721397	-0.254562	0.775256	0.00688	0.0118055	-0.526319	0.590775	1.18e-07	5.47e-07
ZNF165|7718	0.0305652	1.03104	0.000113	0.000500717	0.080552	1.08389	0.635	0.721397	-0.38695	0.679125	0.00226	0.00612018	-0.525025	0.591541	1.35e-07	5.47e-07
ZNF169|169841	0.027686	1.02807	0.000443	0.000555705	0.0936065	1.09813	0.582	0.721397	-0.213367	0.80786	0.0287	0.0340232	-0.508012	0.601691	2.74e-07	5.61e-07
ZNF182|7569	0.0275049	1.02789	0.000398	0.00053302	0.117792	1.12501	0.486	0.721397	-0.287359	0.750243	0.00302	0.00715325	-0.505653	0.603112	4.02e-07	6.17e-07
ZNF187|7741	0.0263808	1.02673	0.00092	0.000947451	0.113945	1.12069	0.501	0.721397	-0.221499	0.801317	0.0143	0.01963	-0.505946	0.602935	3.46e-07	5.92e-07
ZNF193|7746	0.029379	1.02981	0.000224	0.000500717	0.0494172	1.05066	0.771	0.792654	-0.378186	0.685103	0.000212	0.00167261	-0.483709	0.616493	1.17e-06	1.24e-06
ZNF195|7748	0.0280822	1.02848	0.000387	0.000528842	0.106768	1.11268	0.528	0.721397	-0.283552	0.753104	0.00343	0.00768727	-0.483307	0.616741	1.2e-06	1.27e-06
ZNF254|9534	0.0297521	1.0302	0.000164	0.000500717	0.045854	1.04692	0.788	0.806698	-0.231061	0.793691	0.00522	0.0100251	-0.512502	0.598995	2.71e-07	5.57e-07
ZNF385D|79750	0.0294302	1.02987	0.000148	0.000500717	0.115114	1.122	0.497	0.721397	0.314303	1.36931	1.11e-05	0.00044696	-0.521766	0.593472	1.75e-07	5.47e-07
ZNF443|10224	0.0290665	1.02949	0.000239	0.000500717	0.0597492	1.06157	0.726	0.759314	-0.266733	0.765877	0.00544	0.010236	-0.502655	0.604923	5.49e-07	6.97e-07
ZNF474|133923	0.0316582	1.03216	7.25e-05	0.000500717	0.13599	1.14567	0.423	0.721397	0.187463	1.20619	0.000455	0.00249836	-0.500495	0.60623	5.26e-07	6.84e-07
ZNF480|147657	0.0294125	1.02985	0.000208	0.000500717	0.0955017	1.10021	0.572	0.721397	-0.250383	0.778502	0.00432	0.00880579	-0.510024	0.600481	2.84e-07	5.66e-07
ZNF493|284443	0.0284763	1.02889	0.000274	0.000500717	0.0512632	1.0526	0.765	0.788498	-0.268727	0.764352	0.0129	0.0182473	-0.484502	0.616004	1.54e-06	1.59e-06
ZNF506|440515	0.0288318	1.02925	0.000224	0.000500717	0.0591983	1.06099	0.729	0.760477	-0.227709	0.796356	0.0122	0.0174616	-0.484492	0.61601	1.3e-06	1.36e-06
ZNF513|130557	0.029149	1.02958	0.000234	0.000500717	0.130939	1.1399	0.438	0.721397	-0.243331	0.784012	0.0174	0.0227481	-0.512023	0.599282	2.5e-07	5.52e-07
ZNF524|147807	0.0307082	1.03118	9.72e-05	0.000500717	0.106624	1.11252	0.528	0.721397	-0.431182	0.649741	0.00205	0.00578598	-0.523686	0.592333	1.39e-07	5.47e-07
ZNF532|55205	0.0305626	1.03103	0.000115	0.000500717	0.130959	1.13992	0.439	0.721397	0.208716	1.23209	0.00382	0.00818184	-0.520705	0.594101	1.74e-07	5.47e-07
ZNF564|163050	0.0286368	1.02905	0.000271	0.000500717	0.141581	1.15209	0.403	0.721397	-0.23068	0.793994	0.0157	0.0210963	-0.495929	0.609005	7.88e-07	8.94e-07
ZNF577|84765	0.0292231	1.02965	0.000204	0.000500717	0.0481838	1.04936	0.779	0.798839	-0.275371	0.759291	0.017	0.0223948	-0.496809	0.608469	6.69e-07	7.9e-07
ZNF600|162966	0.0297408	1.03019	0.000173	0.000500717	0.123404	1.13134	0.465	0.721397	-0.280046	0.755749	0.00533	0.0101877	-0.496889	0.60842	6.47e-07	7.73e-07
ZNF630|57232	0.0296734	1.03012	0.000181	0.000500717	0.0848895	1.0886	0.616	0.721397	-0.299631	0.741092	0.00248	0.00641348	-0.535516	0.585367	6.45e-08	5.47e-07
ZNF638|27332	0.02765	1.02804	0.000521	0.000601116	0.0906411	1.09488	0.592	0.721397	-0.317583	0.727906	0.000547	0.00280711	-0.518093	0.595656	2.04e-07	5.47e-07
ZNF705A|440077	0.0287344	1.02915	0.00026	0.000500717	0.131474	1.14051	0.438	0.721397	0.259787	1.29665	7.17e-06	0.000336846	-0.532274	0.587268	8.94e-08	5.47e-07
ZNF708|7562	0.0285671	1.02898	0.000278	0.000500717	0.0960257	1.10079	0.572	0.721397	-0.197853	0.820491	0.0307	0.0359705	-0.501329	0.605725	5.63e-07	7.07e-07
ZNF763|284390	0.0289851	1.02941	0.000233	0.000500717	0.113659	1.12037	0.502	0.721397	-0.216762	0.805122	0.0257	0.0311703	-0.505209	0.603379	4.29e-07	6.34e-07
ZNF799|90576	0.031325	1.03182	7.58e-05	0.000500717	0.104821	1.11051	0.536	0.721397	-0.271586	0.76217	0.00363	0.00795833	-0.498796	0.607262	6.07e-07	7.44e-07
ZNF804B|219578	0.0280353	1.02843	0.000358	0.000509981	0.142276	1.15289	0.401	0.721397	0.183327	1.20121	0.00179	0.00534251	-0.52416	0.592053	1.23e-07	5.47e-07
ZNF814|730051	0.0285834	1.029	0.000277	0.000500717	0.091051	1.09532	0.591	0.721397	-0.276783	0.758219	0.0131	0.0184224	-0.500457	0.606254	4.94e-07	6.62e-07
ZNF823|55552	0.0316068	1.03211	7.68e-05	0.000500717	0.0825128	1.08601	0.627	0.721397	-0.316887	0.728413	0.00208	0.00584335	-0.502746	0.604868	5.83e-07	7.22e-07
ZNF841|284371	0.0281619	1.02856	0.000402	0.000533403	0.0632749	1.06532	0.71	0.74972	-0.440568	0.643671	0.00633	0.011163	-0.498725	0.607305	5.68e-07	7.1e-07
ZNRD1|30834	0.029721	1.03017	0.000173	0.000500717	0.148885	1.16054	0.379	0.721397	-0.264363	0.767695	0.00649	0.0113294	-0.483081	0.61688	1.24e-06	1.31e-06
ZRANB2|9406	0.0282848	1.02869	0.000346	0.000502493	0.0888178	1.09288	0.602	0.721397	-0.175955	0.838656	0.0389	0.0440405	-0.496994	0.608356	6.2e-07	7.5e-07
ZRSR2|8233	0.030545	1.03102	8.92e-05	0.000500717	0.458199	1.58122	0.0114	0.721397	-0.432857	0.648653	4.09e-05	0.0007852	-0.515495	0.597205	1.81e-07	5.47e-07
ZSCAN16|80345	0.0306116	1.03109	0.000119	0.000500717	0.0483046	1.04949	0.776	0.796438	-0.405285	0.666787	0.000305	0.00199157	-0.498143	0.607658	5.36e-07	6.9e-07
ZSCAN5B|342933	0.0264599	1.02681	0.00073	0.000775585	0.124002	1.13202	0.463	0.721397	0.232323	1.26153	0.00105	0.00396375	-0.519831	0.594621	1.71e-07	5.47e-07
ZW10|9183	0.0277049	1.02809	0.000383	0.000526529	0.140786	1.15118	0.406	0.721397	0.224482	1.25167	0.00423	0.00871986	-0.510933	0.599935	2.66e-07	5.57e-07

## Sheet: Test for PH assumption (Multi)
	gender P value	age P value	gene P value	stage P value	GLOBAL P value
ABCB9|23457	0.952428	0.11654	0.577497	0.741139	0.556242
ABCC1|4363	0.860199	0.122056	0.863776	0.645849	0.601062
ABCC9|10060	0.957083	0.0835567	0.421532	0.656479	0.475977
ABCE1|6059	0.904471	0.10172	0.766543	0.681069	0.559562
ABT1|29777	0.926132	0.114874	0.0430553	0.650122	0.142413
ACCN1|40	0.959849	0.0939322	0.968654	0.82646	0.568767
ACCN2|41	0.800479	0.0820204	0.255615	0.661629	0.322626
ACLY|47	0.965745	0.134433	0.256112	0.909116	0.462971
ACOT13|55856	0.891618	0.101126	0.262751	0.784227	0.37395
ACVR1|90	0.8974	0.201073	0.221762	0.68319	0.42377
ADAM23|8745	0.918625	0.0833377	0.614024	0.77049	0.446826
ADAMTS12|81792	0.893481	0.0955756	0.165347	0.751819	0.297994
ADAMTS16|170690	0.978562	0.099294	0.18849	0.735359	0.356574
ADAMTS18|170692	0.927973	0.094097	0.434768	0.793072	0.399407
ADAMTSL1|92949	0.96505	0.09918	0.356729	0.798951	0.355961
ADCY7|113	0.940806	0.0857396	0.144064	0.69618	0.281341
ADRA1B|147	0.901273	0.0805197	0.865911	0.81391	0.512748
ADRA1D|146	0.912221	0.0772419	0.770285	0.77028	0.447784
ADRA2B|151	0.931702	0.132026	0.609837	0.833807	0.639538
ADSL|158	0.934735	0.131432	0.0262982	0.66126	0.0883037
AGAP4|119016	0.923277	0.137751	0.858252	0.752135	0.65548
AGAP6|414189	0.970932	0.123329	0.84033	0.775099	0.634069
AGER|177	0.935659	0.103194	0.575615	0.764663	0.545835
AGXT2L2|85007	0.905114	0.107036	0.544201	0.82464	0.527091
AHCY|191	0.935357	0.121749	0.108664	0.60156	0.209082
AHNAK|79026	0.866042	0.165769	0.442171	0.709232	0.621569
AHSA2|130872	0.925454	0.119643	0.655249	0.729378	0.588496
AIF1L|83543	0.903038	0.10019	0.695548	0.750979	0.55299
AK3|50808	0.940185	0.106973	0.532972	0.769321	0.530215
AKR1B1|231	0.891591	0.104943	0.410181	0.960418	0.443378
AKR1B15|441282	0.980434	0.105012	0.638818	0.806817	0.562285
AKR7A2|8574	0.927064	0.119954	0.152111	0.669346	0.285534
ALAS2|212	0.998882	0.0912379	0.872308	0.714902	0.529126
ALDH1L2|160428	0.968613	0.0930186	0.382846	0.734919	0.458705
ALG1|56052	0.917851	0.162541	0.100825	0.723382	0.296286
ALPL|249	0.955354	0.105607	0.39887	0.813496	0.500947
ALS2CL|259173	0.990189	0.125265	0.25903	0.754647	0.460391
AMDHD1|144193	0.926659	0.0887476	0.545851	0.753992	0.431364
ANAPC4|29945	0.97471	0.10846	0.313834	0.863456	0.434511
ANGEL2|90806	0.979657	0.15833	0.221776	0.686337	0.437742
ANGPT1|284	0.983049	0.103514	0.681466	0.781857	0.574708
ANKRD10|55608	0.895964	0.0966318	0.295773	0.660079	0.389463
ANKRD22|118932	0.943572	0.217146	0.182782	0.543424	0.397878
ANLN|54443	0.879702	0.0946702	0.354937	0.867504	0.440451
ANO1|55107	0.993396	0.141871	0.706514	0.74085	0.616341
ANO9|338440	0.99856	0.100126	0.53931	0.79904	0.505002
ANPEP|290	0.996064	0.0705657	0.432973	0.774427	0.439129
ANXA1|301	0.945471	0.0851513	0.0882802	0.747051	0.213596
ANXA2|302	0.905179	0.100755	0.0995759	0.892371	0.267654
ANXA2P1|303	0.91587	0.112933	0.42116	0.807861	0.519303
ANXA2P2|304	0.908409	0.107724	0.184862	0.848661	0.371717
ANXA5|308	0.905122	0.0955171	0.415455	0.846651	0.503576
AP2A2|161	0.982819	0.112547	0.878368	0.8285	0.620679
AP2B1|163	0.84391	0.101896	0.110165	0.846437	0.254527
APLF|200558	0.986373	0.0802624	0.252742	0.709324	0.362857
APOBEC3D|140564	0.824536	0.0739783	0.755856	0.756002	0.498752
APOBEC3F|200316	0.975948	0.0523424	0.413748	0.849529	0.345872
APOBEC3G|60489	0.921785	0.0807049	0.718354	0.809857	0.510136
APOL1|8542	0.968869	0.0880838	0.936576	0.783706	0.538323
APOL2|23780	0.993386	0.0672256	0.535273	0.657484	0.427829
APOL4|80832	0.84633	0.0811065	0.647131	0.744932	0.46464
APOL6|80830	0.977573	0.123961	0.209837	0.835229	0.318485
ARCN1|372	0.95324	0.103356	0.660829	0.886392	0.545197
ARHGAP29|9411	0.868515	0.085484	0.740327	0.86374	0.522559
ARID3A|1820	0.83516	0.0610241	0.536762	0.988679	0.438222
ARL10|285598	0.910373	0.134675	0.938533	0.743472	0.651518
ARL4C|10123	0.834078	0.122874	0.653196	0.791913	0.612891
ARMC9|80210	0.99888	0.102516	0.835985	0.693507	0.570163
ARRDC2|27106	0.850557	0.115607	0.609352	0.744089	0.568268
ARSI|340075	0.944312	0.111787	0.983622	0.736164	0.602694
ASB13|79754	0.953941	0.112754	0.468125	0.782662	0.554013
ASPM|259266	0.905028	0.104039	0.682658	0.672462	0.539478
ATF6|22926	0.905796	0.122554	0.514989	0.835608	0.525877
ATF7IP2|80063	0.971066	0.0898953	0.50432	0.805131	0.45637
ATG9A|79065	0.949924	0.102555	0.40182	0.655536	0.488464
ATOH8|84913	0.927741	0.0978345	0.988958	0.706521	0.564133
ATP12A|479	0.929482	0.101487	0.996413	0.828785	0.594584
ATP13A4|84239	0.939258	0.109098	0.957473	0.772994	0.606677
ATP1A1|476	0.908344	0.0948183	0.236042	0.591444	0.362687
ATP2B4|493	0.990523	0.0927182	0.443444	0.737375	0.476424
ATP6V0A1|535	0.989105	0.163099	0.817119	0.816176	0.724643
ATP6V0D1|9114	0.962858	0.107922	0.548427	0.830664	0.574186
ATP6V1A|523	0.954965	0.123066	0.829861	0.73049	0.628829
ATP6V1B1|525	0.833761	0.110637	0.206127	0.9265	0.337158
ATP6V1B2|526	0.886437	0.118286	0.265091	0.803119	0.467264
ATP6V1C2|245973	0.942908	0.0895194	0.455199	0.816254	0.472634
ATP8B2|57198	0.971007	0.0961452	0.273673	0.757065	0.383512
AVIL|10677	0.784702	0.0691098	0.31034	0.886594	0.373555
AXIN2|8313	0.988176	0.0943505	0.325721	0.772893	0.411938
B3GALT2|8707	0.939742	0.11722	0.351091	0.874559	0.529914
B4GALNT1|2583	0.830892	0.061484	0.560164	0.696429	0.422466
B4GALNT2|124872	0.865386	0.0901718	0.922811	0.752552	0.547716
BACE1|23621	0.940389	0.174815	0.132927	0.791492	0.29076
BAIAP2|10458	0.971551	0.165802	0.399428	0.746623	0.58549
BARX2|8538	0.934023	0.0845254	0.385392	0.739716	0.448769
BAT1|7919	0.969925	0.116681	0.274629	0.675117	0.412777
BATF|10538	0.89423	0.104646	0.414074	0.635547	0.474627
BCL2L14|79370	0.983819	0.103039	0.315595	0.936394	0.400682
BLOC1S3|388552	0.957935	0.13063	0.54673	0.841581	0.630376
BRMS1L|84312	0.898049	0.130048	0.435115	0.779094	0.50413
BSND|7809	0.95305	0.0957297	0.944787	0.823069	0.572426
BTN2A1|11120	0.847442	0.123468	0.198757	0.691278	0.31003
C10orf90|118611	0.835848	0.0860651	0.982513	0.841035	0.547935
C11orf16|56673	0.952112	0.0974505	0.652049	0.812719	0.536752
C11orf20|25858	0.973615	0.0919891	0.534303	0.689895	0.468223
C11orf53|341032	0.903915	0.105846	0.894252	0.766245	0.594373
C11orf66|220004	0.997289	0.109558	0.950491	0.698623	0.591473
C11orf87|399947	0.97599	0.11919	0.315338	0.733929	0.489991
C12orf61|283416	0.916192	0.0795592	0.234399	0.744977	0.343691
C13orf15|28984	0.944013	0.095659	0.701193	0.763383	0.545653
C13orf33|84935	0.913711	0.106237	0.899002	0.758539	0.592962
C13orf39|196541	0.897637	0.146367	0.595601	0.832045	0.617026
C14orf126|112487	0.922761	0.123879	0.961311	0.800448	0.646771
C14orf128|84837	0.922903	0.0910619	0.998844	0.819037	0.556606
C14orf37|145407	0.970437	0.132322	0.107728	0.681984	0.264443
C14orf86|283592	0.932403	0.116576	0.860014	0.785719	0.60995
C15orf38|348110	0.997609	0.0926776	0.992603	0.721257	0.546886
C15orf54|400360	0.980163	0.0874271	0.371824	0.77919	0.409105
C15orf58|390637	0.993757	0.109241	0.250211	0.855858	0.371401
C16orf63|123811	0.978581	0.110761	0.217193	0.743809	0.388361
C17orf39|79018	0.963158	0.13681	0.41032	0.808342	0.528583
C17orf51|339263	0.897696	0.118089	0.527805	0.746848	0.547116
C17orf86|654434	0.974283	0.118017	0.581039	0.771557	0.591187
C18orf20|221241	0.942923	0.114501	0.482819	0.794895	0.514489
C18orf22|79863	0.915159	0.0751454	0.9284	0.696104	0.48635
C18orf54|162681	0.96252	0.0634593	0.42703	0.727163	0.354391
C19orf26|255057	0.886122	0.126683	0.30054	0.850435	0.39984
C19orf59|199675	0.796495	0.120474	0.54371	0.777089	0.562082
C19orf6|91304	0.970575	0.12503	0.432513	0.709878	0.501053
C19orf66|55337	0.976674	0.114156	0.203077	0.865694	0.312013
C19orf71|100128569	0.890645	0.104984	0.103317	0.868296	0.22866
C1orf126|200197	0.994711	0.125542	0.539697	0.804932	0.550911
C1orf159|54991	0.653828	0.228261	0.13728	0.626079	0.335886
C1orf213|148898	0.988573	0.0984283	0.352003	0.735092	0.469117
C1orf63|57035	0.805975	0.140686	0.21275	0.76627	0.409616
C1orf84|149469	0.895349	0.0796594	0.766278	0.857912	0.513998
C20orf117|140710	0.92145	0.102896	0.908375	0.791626	0.588242
C20orf177|63939	0.99599	0.10364	0.560899	0.918332	0.543299
C20orf196|149840	0.906757	0.0849501	0.896264	0.753324	0.533072
C20orf96|140680	0.943327	0.112598	0.80723	0.658524	0.585393
C22orf43|51233	0.859747	0.0676159	0.191554	0.753617	0.278653
C2orf60|129450	0.975841	0.114051	0.335904	0.834477	0.391083
C2orf62|375307	0.948043	0.133343	0.511193	0.902821	0.558884
C2orf63|130162	0.944785	0.0991851	0.785941	0.68169	0.539863
C3orf19|51244	0.853618	0.123749	0.382379	0.659915	0.511653
C3orf23|285343	0.788271	0.0905615	0.0686538	0.747005	0.203521
C3orf62|375341	0.979115	0.0993318	0.138124	0.831884	0.328705
C4orf21|55345	0.914514	0.102176	0.243371	0.607568	0.392446
C5orf13|9315	0.905031	0.154694	0.164998	0.697812	0.326997
C5orf23|79614	0.97423	0.109378	0.875183	0.707908	0.583991
C5orf56|441108	0.934905	0.140758	0.198697	0.845455	0.325159
C5orf62|85027	0.962571	0.121279	0.566709	0.739349	0.515353
C6orf115|58527	0.923232	0.116995	0.414175	0.659915	0.490805
C6orf134|79969	0.955416	0.0850806	0.316613	0.798263	0.417258
C6orf136|221545	0.975545	0.1549	0.853713	0.803641	0.685442
C6orf138|442213	0.91881	0.10824	0.97533	0.802747	0.588634
C6orf47|57827	0.998199	0.103743	0.26625	0.862963	0.402811
C6orf62|81688	0.834916	0.114962	0.500369	0.893077	0.499399
C6orf72|116254	0.944817	0.110192	0.609556	0.825302	0.590989
C7orf33|202865	0.966003	0.0818252	0.650021	0.724822	0.491493
C8orf31|286122	0.936935	0.0766235	0.744547	0.830983	0.490808
C8orf44|56260	0.932567	0.111965	0.337473	0.7943	0.453954
C9orf24|84688	0.980987	0.103157	0.554215	0.825091	0.565888
CA10|56934	0.926083	0.107961	0.481873	0.727935	0.528939
CA5A|763	0.927151	0.0799484	0.555891	0.810722	0.429585
CA7|766	0.980103	0.0897333	0.901645	0.802343	0.553136
CACNA1B|774	0.889318	0.153859	0.981683	0.875196	0.707161
CAD|790	0.977404	0.147689	0.775516	0.57634	0.629277
CALCA|796	0.945862	0.09719	0.76493	0.802141	0.55875
CALHM3|119395	0.974046	0.094321	0.583601	0.760201	0.499612
CALM1|801	0.952902	0.128808	0.973706	0.826574	0.656904
CALML3|810	0.989925	0.074271	0.975427	0.853839	0.513132
CALU|813	0.938494	0.109776	0.65178	0.623012	0.54204
CAPG|822	0.916347	0.102212	0.713201	0.907006	0.556823
CAPN2|824	0.889905	0.10748	0.527774	0.709309	0.549715
CARD11|84433	0.893875	0.130841	0.383958	0.723483	0.529453
CARD9|64170	0.994034	0.101438	0.924324	0.80503	0.59042
CASP9|842	0.889856	0.117607	0.234005	0.82824	0.383645
CAST|831	0.978099	0.103574	0.240849	0.612017	0.333966
CBLN4|140689	0.954411	0.0931568	0.124114	0.679485	0.289206
CCDC102B|79839	0.962483	0.113339	0.900543	0.841213	0.623147
CCDC130|81576	0.991224	0.110496	0.956578	0.679992	0.591618
CCDC14|64770	0.989759	0.126518	0.654513	0.810205	0.600862
CCDC21|64793	0.970225	0.0974952	0.7053	0.761134	0.532726
CCDC24|149473	0.958041	0.0979516	0.745391	0.824026	0.558002
CCDC54|84692	0.988096	0.070097	0.501304	0.814347	0.350742
CCDC8|83987	0.859043	0.101293	0.707482	0.865234	0.558589
CCDC80|151887	0.959216	0.11493	0.462304	0.735729	0.52297
CCNA1|8900	0.968579	0.0989375	0.37111	0.796806	0.427766
CCNJL|79616	0.932135	0.120244	0.534206	0.957162	0.601117
CCNL1|57018	0.969186	0.140066	0.591943	0.765685	0.613962
CCNL2|81669	0.981848	0.13382	0.490539	0.724804	0.576277
CCNT2|905	0.952389	0.128394	0.132162	0.891792	0.287483
CCRL2|9034	0.905844	0.0827754	0.174444	0.538906	0.29518
CCT6A|908	0.923878	0.0629186	0.746815	0.726646	0.447022
CCT6P1|643253	0.920623	0.0859229	0.124596	0.720212	0.254329
CD109|135228	0.940883	0.126968	0.945629	0.867033	0.659982
CD276|80381	0.838411	0.113009	0.205935	0.901219	0.360147
CD300LG|146894	0.98576	0.110197	0.789879	0.758609	0.597242
CD96|10225	0.988087	0.126	0.652535	0.775238	0.586302
CDC42EP5|148170	0.954662	0.116847	0.43542	0.771964	0.520637
CDC73|79577	0.735686	0.138869	0.880217	0.78089	0.66209
CDK10|8558	0.909087	0.118764	0.730632	0.697469	0.575101
CDK3|1018	0.976565	0.10756	0.654118	0.741724	0.567077
CDK6|1021	0.928547	0.245674	0.917084	0.725038	0.79691
CDKN1C|1028	0.955867	0.0877297	0.424963	0.751582	0.451765
CEACAM16|388551	0.887727	0.128188	0.498383	0.668159	0.511587
CEACAM21|90273	0.916061	0.111962	0.526254	0.80883	0.530437
CELA3B|23436	0.855653	0.11478	0.817223	0.687254	0.588457
CELF6|60677	0.981383	0.0893902	0.619927	0.712635	0.516392
CERCAM|51148	0.861504	0.0896078	0.949443	0.851182	0.563115
CERK|64781	0.912664	0.0978257	0.923705	0.749097	0.562392
CES4|51716	0.966322	0.108407	0.473139	0.664104	0.510377
CGA|1081	0.875712	0.0765233	0.864386	0.726432	0.485731
CGB1|114335	0.981025	0.0913767	0.913394	0.736093	0.54276
CHKB-CPT1B|386593	0.929981	0.131663	0.319556	0.838677	0.494283
CHMP4C|92421	0.938512	0.135116	0.900913	0.755297	0.659473
CHPF2|54480	0.971223	0.108725	0.611663	0.700967	0.541666
CHRNA1|1134	0.960625	0.111539	0.386344	0.802546	0.509971
CHSY1|22856	0.939364	0.0865058	0.742023	0.853155	0.531001
CIDEC|63924	0.883604	0.122873	0.381881	0.729455	0.471741
CIR1|9541	0.903283	0.130351	0.100689	0.784695	0.247779
CKAP4|10970	0.869182	0.136186	0.452444	0.685	0.584863
CKMT2|1160	0.984243	0.129398	0.423373	0.686472	0.540665
CLDN10|9071	0.919869	0.10711	0.314348	0.789638	0.415687
CLDN15|24146	0.888485	0.0727741	0.80789	0.739885	0.477923
CLEC11A|6320	0.964749	0.111787	0.655946	0.788575	0.597056
CLEC2D|29121	0.716718	0.135718	0.88691	0.73835	0.645245
CLEC4G|339390	0.97525	0.102913	0.581415	0.742453	0.541282
CLIC3|9022	0.958274	0.0948099	0.734868	0.958328	0.542029
CLK1|1195	0.852697	0.141514	0.230232	0.765351	0.382613
CLSTN2|64084	0.93331	0.102031	0.56615	0.755808	0.440815
CLTC|1213	0.898693	0.156355	0.872172	0.709165	0.68415
CMTM2|146225	0.919934	0.102101	0.731634	0.844912	0.576753
CNIH|10175	0.953954	0.11885	0.291908	0.772705	0.461233
CNKSR1|10256	0.981668	0.114006	0.341545	0.7632	0.487744
CNN3|1266	0.915821	0.117356	0.278019	0.688049	0.381057
CNTN1|1272	0.981823	0.110604	0.203734	0.726306	0.325157
CNTNAP3|79937	0.967171	0.0981013	0.0560079	0.823903	0.179347
COBL|23242	0.947451	0.101304	0.26966	0.927224	0.458671
COG8|84342	0.889923	0.130699	0.685787	0.884407	0.662002
COL18A1|80781	0.97077	0.120154	0.821855	0.79289	0.63156
COL4A2|1284	0.977157	0.108023	0.914825	0.75132	0.594925
COL5A1|1289	0.904403	0.0992885	0.149142	0.691289	0.291336
COL5A3|50509	0.948462	0.109118	0.492809	0.737121	0.533287
COL6A1|1291	0.980029	0.0996609	0.394875	0.766398	0.488248
COL9A3|1299	0.947684	0.0923565	0.675239	0.764187	0.519345
COLQ|8292	0.936335	0.0959221	0.146913	0.770945	0.305493
COPS3|8533	0.959304	0.108848	0.405704	0.629912	0.45023
COPS8|10920	0.995225	0.112051	0.828924	0.692897	0.589656
COPZ2|51226	0.991618	0.12689	0.455027	0.699714	0.57358
COX7B|1349	0.955077	0.136933	0.234789	0.853549	0.394256
COX8C|341947	0.935524	0.116932	0.912844	0.823674	0.628511
CPT1B|1375	0.952213	0.0920658	0.88252	0.772444	0.559401
CPXM1|56265	0.969496	0.0916969	0.543371	0.755051	0.428837
CRB3|92359	0.914096	0.110043	0.207975	0.721647	0.409656
CRNN|49860	0.970857	0.119251	0.396953	0.775879	0.570918
CROCCL1|84809	0.973054	0.111837	0.348749	0.719593	0.460697
CRTAP|10491	0.905902	0.120054	0.630487	0.791982	0.552013
CRTC2|200186	0.942101	0.138088	0.500848	0.823007	0.613244
CSAD|51380	0.924272	0.106069	0.762731	0.738023	0.572665
CSF3R|1441	0.993509	0.108166	0.834303	0.855243	0.60648
CSGALNACT2|55454	0.99312	0.147389	0.089498	0.648338	0.229581
CSNK1A1P|161635	0.955467	0.100425	0.812199	0.637008	0.532318
CSPG4|1464	0.909491	0.127842	0.409703	0.885782	0.535518
CTNNB1|1499	0.896976	0.104659	0.22922	0.783963	0.343902
CTPS|1503	0.954367	0.095958	0.762272	0.682024	0.545648
CTRB1|1504	0.879974	0.107065	0.939526	0.711873	0.585532
CTRB2|440387	0.886795	0.107486	0.993789	0.712991	0.58766
CTRL|1506	0.785515	0.164203	0.592863	0.703851	0.62224
CTU1|90353	0.950648	0.10798	0.327364	0.70336	0.410942
CUBN|8029	0.811211	0.106228	0.412677	0.712297	0.463438
CXADRP2|646243	0.957457	0.0930758	0.981429	0.808171	0.563483
CXCL12|6387	0.982028	0.0862511	0.502608	0.745586	0.443956
CXCR1|3577	0.852815	0.1042	0.768634	0.726624	0.550365
CXCR7|57007	0.847607	0.0917331	0.94772	0.699139	0.5414
CYorf15B|84663	0.947459	0.110671	0.820006	0.725444	0.586093
CYP19A1|1588	0.915402	0.101203	0.616099	0.754755	0.52053
CYP2C8|1558	0.861008	0.080815	0.411846	0.731009	0.457111
CYP4Z1|199974	0.987649	0.106484	0.583985	0.837049	0.506528
CYTH2|9266	0.924017	0.126001	0.571495	0.64795	0.57757
CYTH3|9265	0.979919	0.103445	0.486168	0.73799	0.514226
CYTL1|54360	0.995594	0.0942388	0.71139	0.78107	0.516971
DAD1|1603	0.94512	0.11431	0.618284	0.907984	0.557509
DARS2|55157	0.890125	0.0829577	0.182909	0.880049	0.322747
DBN1|1627	0.874631	0.0978849	0.355134	0.767266	0.439523
DCAF4L1|285429	0.910196	0.0642183	0.639081	0.786381	0.454095
DCDC2B|149069	0.898081	0.146634	0.154825	0.799678	0.347164
DDB1|1642	0.899305	0.106048	0.257784	0.574921	0.388094
DDX10|1662	0.879452	0.187954	0.440162	0.682415	0.575722
DDX21|9188	0.973987	0.142664	0.766735	0.706207	0.666575
DEDD2|162989	0.952784	0.166961	0.846685	0.755767	0.713827
DEGS2|123099	0.990012	0.0940526	0.0834003	0.754252	0.211362
DIRAS3|9077	0.910891	0.112461	0.470919	0.759537	0.475185
DISP2|85455	0.811448	0.0688275	0.92563	0.835174	0.488185
DLX1|1745	0.999758	0.108886	0.627434	0.765594	0.48826
DLX4|1748	0.920626	0.112452	0.796194	0.794671	0.605408
DMRT3|58524	0.692798	0.099279	0.122073	0.900414	0.262868
DMTF1|9988	0.920785	0.133192	0.173688	0.814702	0.348357
DNAH1|25981	0.730153	0.100598	0.273567	0.764194	0.413151
DNAJB4|11080	0.941384	0.11101	0.816679	0.668499	0.584344
DNASE1L2|1775	0.794532	0.123351	0.410579	0.547804	0.417042
DNM3|26052	0.894008	0.0801816	0.753634	0.801393	0.518797
DNMT3L|29947	0.963018	0.0926411	0.907424	0.722441	0.542343
DNTT|1791	0.964841	0.0965694	0.777292	0.82489	0.562803
DOK7|285489	0.951786	0.123602	0.681121	0.912984	0.626746
DOM3Z|1797	0.91631	0.116601	0.770948	0.708117	0.600597
DPH3B|100132911	0.915127	0.168406	0.338364	0.801064	0.491408
DSC1|1823	0.949025	0.105225	0.960269	0.741632	0.584433
DSEL|92126	0.841225	0.0864602	0.142693	0.998676	0.32018
DSTYK|25778	0.966245	0.121589	0.312364	0.721552	0.4516
DUSP13|51207	0.98435	0.0866191	0.569205	0.707088	0.462021
DUSP14|11072	0.739097	0.111848	0.322289	0.787328	0.474179
DYM|54808	0.988884	0.113254	0.625217	0.80955	0.571319
DYRK3|8444	0.870953	0.139887	0.397614	0.732277	0.523257
ECHDC2|55268	0.935316	0.109363	0.454253	0.695418	0.506528
ECM1|1893	0.994807	0.0702277	0.258334	0.735886	0.354655
EDNRA|1909	0.941443	0.114387	0.127252	0.652709	0.298241
EFCAB1|79645	0.982228	0.0996788	0.458143	0.855071	0.526634
EFHD2|79180	0.973348	0.120072	0.767077	0.725918	0.606126
EHBP1|23301	0.657925	0.152932	0.539493	0.730717	0.607035
EIF2AK4|440275	0.815853	0.156299	0.369612	0.777957	0.521162
EIF3A|8661	0.98624	0.129809	0.447252	0.74988	0.584102
EIF4A3|9775	0.977034	0.102051	0.308235	0.786772	0.423544
EIF4E1B|253314	0.914533	0.0918366	0.795722	0.732211	0.523748
ELF4|2000	0.989779	0.142779	0.835583	0.797566	0.681301
ELMOD3|84173	0.84768	0.0846952	0.483742	0.7523	0.456151
ELOVL4|6785	0.973251	0.0919431	0.516262	0.757249	0.438739
EMP1|2012	0.911125	0.136279	0.920798	0.597112	0.624343
EMP3|2014	0.914162	0.119032	0.852872	0.843319	0.632978
ENDOD1|23052	0.976136	0.117034	0.849271	0.750713	0.606391
ENGASE|64772	0.900101	0.121267	0.099679	0.51821	0.2317
ENKUR|219670	0.866542	0.086286	0.563965	0.751596	0.513298
ENPP1|5167	0.971011	0.107225	0.435134	0.778701	0.536316
ENTPD2|954	0.905229	0.0798178	0.336057	0.834598	0.339918
EPDR1|54749	0.909348	0.102356	0.746916	0.748034	0.567651
EPHB3|2049	0.846263	0.0825942	0.516227	0.753226	0.469598
EPHB4|2050	0.946346	0.128682	0.658046	0.738965	0.588663
EPN2|22905	0.869028	0.105888	0.406094	0.683713	0.478044
EPRS|2058	0.951973	0.105713	0.835341	0.702349	0.568499
ERC1|23085	0.995764	0.129217	0.49642	0.763591	0.525486
ERCC5|2073	0.97432	0.116837	0.0798815	0.708962	0.204547
ERMN|57471	0.912664	0.113357	0.503951	0.709549	0.512876
ESD|2098	0.89134	0.148724	0.216462	0.886645	0.44569
ESF1|51575	0.912339	0.0754291	0.357853	0.882859	0.393506
ESYT2|57488	0.771388	0.0934472	0.0534376	0.480358	0.149048
ETF1|2107	0.787612	0.10455	0.0852621	0.567068	0.251911
ETV7|51513	0.966593	0.137587	0.197555	0.866167	0.353195
EVC2|132884	0.866098	0.308857	0.050011	0.834788	0.189857
EXTL3|2137	0.919296	0.0926037	0.746623	0.732243	0.529946
EYS|346007	0.949588	0.111659	0.48497	0.776207	0.512071
F10|2159	0.951463	0.114464	0.699034	0.764478	0.590794
F13A1|2162	0.919829	0.0715623	0.908719	0.76262	0.480649
F2RL2|2151	0.919185	0.076973	0.65585	0.730291	0.4272
FAAH|2166	0.89585	0.13991	0.172373	0.767871	0.429337
FAAH2|158584	0.946572	0.13696	0.706391	0.835956	0.659578
FAM101B|359845	0.915386	0.0960102	0.739138	0.823941	0.567092
FAM110B|90362	0.999674	0.10529	0.887378	0.867512	0.58406
FAM113B|91523	0.962937	0.16448	0.847031	0.794871	0.71575
FAM122B|159090	0.931525	0.138754	0.306172	0.827434	0.510803
FAM126A|84668	0.684309	0.0845237	0.365605	0.802891	0.440639
FAM129B|64855	0.937363	0.0986244	0.390769	0.798231	0.44274
FAM13A|10144	0.994845	0.122996	0.53962	0.604432	0.542144
FAM166B|730112	0.912342	0.073876	0.536071	0.751441	0.454516
FAM168A|23201	0.81177	0.110229	0.09437	0.772936	0.251952
FAM180A|389558	0.998963	0.111296	0.226619	0.742019	0.401414
FAM193B|54540	0.948725	0.118717	0.769934	0.690574	0.602044
FAM200B|285550	0.904701	0.103504	0.343623	0.698441	0.468603
FAM20C|56975	0.996108	0.109967	0.573596	0.757314	0.565334
FAM25A|643161	0.935427	0.12374	0.940789	0.82755	0.642534
FAM25B|100132929	0.913277	0.13552	0.812287	0.837072	0.65165
FAM27B|100133121	0.852572	0.0939861	0.589073	0.706224	0.518608
FAM43A|131583	0.969138	0.0887231	0.8083	0.803427	0.50946
FAM49A|81553	0.929126	0.149437	0.183801	0.970242	0.362198
FAM5C|339479	0.97612	0.0998101	0.674686	0.884808	0.565699
FAM73B|84895	0.939744	0.162412	0.474756	0.638108	0.585691
FANCF|2188	0.96737	0.116863	0.14883	0.824745	0.273794
FASN|2194	0.999965	0.125335	0.914569	0.736978	0.622701
FBP1|2203	0.918999	0.111701	0.831601	0.689648	0.586553
FBXO46|23403	0.954658	0.129453	0.472258	0.7957	0.576856
FBXO6|26270	0.952593	0.0815265	0.947859	0.869315	0.535791
FCHSD1|89848	0.927888	0.121274	0.146358	0.865029	0.345932
FER1L4|80307	0.955408	0.0956955	0.174486	0.75788	0.34746
FGF1|2246	0.96887	0.116606	0.909261	0.78699	0.619727
FGF12|2257	0.934352	0.0918848	0.754596	0.824223	0.540063
FGF19|9965	0.966364	0.101254	0.469247	0.780596	0.497601
FHL3|2275	0.952948	0.111437	0.907407	0.735345	0.600095
FITM1|161247	0.997552	0.0815443	0.589243	0.753711	0.490048
FJX1|24147	0.854383	0.0822645	0.947411	0.82356	0.53224
FKBP10|60681	0.944072	0.131953	0.654828	0.910157	0.596682
FKBP14|55033	0.88956	0.114693	0.689766	0.752013	0.580405
FKBP9|11328	0.964196	0.0994037	0.364078	0.697725	0.457612
FLJ12825|440101	0.855316	0.067746	0.213329	0.72698	0.281196
FLJ42709|441094	0.999725	0.199074	0.151734	0.808115	0.421776
FLJ43390|646113	0.745037	0.0770491	0.967051	0.879409	0.507674
FLRT2|23768	0.962059	0.120607	0.162157	0.781282	0.386088
FN1|2335	0.839059	0.078501	0.501702	0.89036	0.47109
FNBP4|23360	0.908061	0.126821	0.660382	0.752161	0.614735
FNTB|2342	0.885082	0.0989106	0.9936	0.759689	0.565853
FOLR2|2350	0.989034	0.0891873	0.915152	0.747435	0.541434
FOXD4L1|200350	0.861082	0.117595	0.103543	0.849338	0.26067
FOXI1|2299	0.94732	0.095195	0.990772	0.821026	0.571016
FOXL1|2300	0.952738	0.0844915	0.44978	0.883489	0.484429
FRG2|448831	0.998616	0.119353	0.462637	0.792662	0.543504
FRG2B|441581	0.934065	0.135864	0.597678	0.786988	0.634211
FUT11|170384	0.920186	0.0866525	0.626602	0.839774	0.500856
FXR1|8087	0.962716	0.0752238	0.0275085	0.689963	0.0897846
G6PD|2539	0.887046	0.0820749	0.207636	0.838995	0.315251
GABRA3|2556	0.946528	0.111372	0.651521	0.788188	0.54782
GABRG1|2565	0.98781	0.103205	0.40183	0.780964	0.499728
GAK|2580	0.777782	0.104307	0.122319	0.931612	0.283174
GALK1|2584	0.964139	0.157967	0.509973	0.794896	0.595591
GANAB|23193	0.931889	0.119241	0.112454	0.638057	0.264462
GAS7|8522	0.842025	0.0881582	0.162713	0.603005	0.30994
GBA2|57704	0.967787	0.126455	0.776827	0.81025	0.638274
GBX2|2637	0.969317	0.0836201	0.686392	0.742772	0.512121
GCG|2641	0.87452	0.104916	0.932477	0.717077	0.580788
GEMIN5|25929	0.980792	0.120953	0.148519	0.484775	0.291125
GEMIN8|54960	0.968432	0.132236	0.607137	0.727079	0.564484
GFPT2|9945	0.938082	0.0723667	0.679129	0.73106	0.434053
GGA1|26088	0.965624	0.140439	0.641264	0.768873	0.606653
GGTLC1|92086	0.866332	0.136715	0.479611	0.808727	0.549493
GJA1|2697	0.946548	0.108052	0.531018	0.834018	0.573179
GK|2710	0.971286	0.0837929	0.968401	0.700646	0.51287
GLCE|26035	0.962779	0.082589	0.980886	0.825987	0.537582
GLI2|2736	0.973892	0.0926356	0.324528	0.703973	0.390179
GLT25D1|79709	0.962785	0.0973289	0.0782095	0.682937	0.213716
GLTSCR1|29998	0.9671	0.138276	0.315377	0.721717	0.512551
GLYCTK|132158	0.963909	0.121997	0.878656	0.703587	0.607246
GMIP|51291	0.896826	0.13605	0.905432	0.696058	0.645667
GNA12|2768	0.938512	0.0899071	0.808989	0.778503	0.553327
GOLGA2B|55592	0.97714	0.156228	0.982679	0.78677	0.707662
GOLGA8G|283768	0.854755	0.079364	0.877228	0.790297	0.49814
GPC1|2817	0.857899	0.0701085	0.87397	0.703168	0.470006
GPHN|10243	0.925493	0.13808	0.552306	0.715891	0.606994
GPR32|2854	0.97064	0.086947	0.845067	0.705759	0.516537
GPR37|2861	0.921057	0.118226	0.417931	0.683195	0.487058
GPSM2|29899	0.916419	0.0899999	0.417968	0.74408	0.457327
GPX8|493869	0.952442	0.123324	0.451653	0.744284	0.521981
GRAMD2|196996	0.822438	0.0989314	0.327721	0.855963	0.439453
GRB14|2888	0.726802	0.129118	0.158692	0.523903	0.363747
GRIK2|2898	0.990931	0.146954	0.275696	0.767086	0.447746
GRIPAP1|56850	0.984203	0.105485	0.748808	0.874661	0.58481
GRK5|2869	0.923455	0.0870394	0.994839	0.912546	0.553234
GSDMB|55876	0.935919	0.100874	0.172027	0.874365	0.275453
GTF2A1|2957	0.96494	0.139815	0.19629	0.814564	0.398672
GUCA1A|2978	0.96252	0.105014	0.740286	0.743102	0.565117
GUCY1B3|2983	0.976961	0.111879	0.68988	0.843805	0.589956
GULP1|51454	0.960252	0.0924049	0.592209	0.755891	0.509255
GXYLT2|727936	0.916476	0.0853639	0.629713	0.777998	0.520652
HAUS2|55142	0.956634	0.108692	0.880473	0.77052	0.571016
HCG26|352961	0.992486	0.127503	0.130908	0.879939	0.246126
HCG27|253018	0.736406	0.129033	0.824855	0.639346	0.59829
HCG2P7|80867	0.933173	0.132131	0.173369	0.856985	0.337099
HCG4P6|80868	0.901522	0.100508	0.68791	0.831611	0.568831
HDAC10|83933	0.968839	0.119884	0.822348	0.779023	0.631347
HDAC4|9759	0.85189	0.120761	0.633815	0.685451	0.545869
HDAC5|10014	0.925655	0.0973758	0.42261	0.803933	0.472314
HDHD3|81932	0.95836	0.0900341	0.495878	0.623344	0.457378
HDLBP|3069	0.935923	0.134605	0.995864	0.655156	0.639856
HECW1|23072	0.953833	0.10596	0.212851	0.745294	0.362796
HEPACAM2|253012	0.866957	0.0873876	0.88854	0.822347	0.544626
HEXDC|284004	0.975304	0.101681	0.491457	0.877943	0.525446
HEYL|26508	0.922457	0.136562	0.298933	0.831369	0.564701
HHIPL2|79802	0.866749	0.056695	0.851824	0.681755	0.413015
HIP1R|9026	0.918031	0.106696	0.757454	0.656915	0.558526
HIPK2|28996	0.89003	0.121514	0.476879	0.515405	0.518346
HIST1H2BL|8340	0.853606	0.0880684	0.0565686	0.890426	0.136474
HIST1H4C|8364	0.765501	0.172657	0.100953	0.799369	0.269722
HIST1H4J|8363	0.864715	0.0647637	0.19899	0.642313	0.25789
HIST2H2AC|8338	0.774503	0.0872391	0.586253	0.747219	0.511677
HLA-L|3139	0.974202	0.114659	0.257485	0.821408	0.373867
HMGN4|10473	0.922834	0.08876	0.133182	0.719724	0.27239
HNMT|3176	0.96891	0.122362	0.851887	0.722846	0.620733
HOXB5|3215	0.972578	0.121682	0.730047	0.795649	0.596827
HOXB7|3217	0.982561	0.0925073	0.278676	0.743501	0.422049
HOXC5|3222	0.964678	0.0837186	0.843465	0.724385	0.502481
HOXC8|3224	0.749304	0.050837	0.133549	0.808963	0.199931
HPD|3242	0.993303	0.0942441	0.688924	0.801088	0.529926
HSH2D|84941	0.942196	0.114816	0.125389	0.865429	0.279612
HSPA1L|3305	0.976875	0.0913929	0.131296	0.706571	0.224667
HSPA6|3310	0.969782	0.0867877	0.938745	0.814713	0.545436
HTRA4|203100	0.936146	0.0851245	0.964348	0.776326	0.530276
IARS2|55699	0.929331	0.111472	0.290333	0.751823	0.412569
ICAM5|7087	0.937572	0.0807758	0.309843	0.852265	0.436748
ID2B|84099	0.973413	0.107214	0.419932	0.790652	0.493193
IDUA|3425	0.921036	0.118088	0.0809868	0.76354	0.24453
IFT122|55764	0.973427	0.0951364	0.901358	0.721529	0.556495
IFT27|11020	0.952208	0.0958915	0.730962	0.694649	0.518475
IGF1|3479	0.872933	0.0926855	0.454414	0.698346	0.503994
IGF2BP3|10643	0.673876	0.0981082	0.147941	0.776148	0.285996
IGF2R|3482	0.997756	0.112772	0.611325	0.786632	0.593486
IGFL2|147920	0.949594	0.084767	0.760181	0.829062	0.504109
IKBKB|3551	0.841645	0.142329	0.474653	0.786481	0.606271
IL12A|3592	0.877331	0.043899	0.0937793	0.731301	0.197365
IL31RA|133396	0.888348	0.116966	0.476849	0.888808	0.591977
IMPDH1|3614	0.824142	0.0831446	0.062886	0.770147	0.152936
INHBB|3625	0.902856	0.0838027	0.670041	0.770875	0.474497
INS|3630	0.875797	0.105541	0.960045	0.715117	0.582657
INSL3|3640	0.907162	0.123048	0.0912657	0.761572	0.230746
INSRR|3645	0.941088	0.0930737	0.938506	0.822252	0.563153
IP6K2|51447	0.956879	0.108388	0.319113	0.757857	0.465376
IPO11|51194	0.967182	0.140174	0.39895	0.652295	0.514776
IPO4|79711	0.946906	0.15584	0.116927	0.510014	0.257209
IQGAP1|8826	0.999434	0.0844275	0.851365	0.785062	0.524912
IRF1|3659	0.980806	0.116679	0.484661	0.851184	0.4959
ITFG1|81533	0.999474	0.0997455	0.483295	0.901186	0.568189
ITGA1|3672	0.978	0.112461	0.482989	0.751801	0.536067
ITGB8|3696	0.997222	0.0988219	0.238704	0.737864	0.350145
JAG1|182	0.826097	0.0853312	0.969689	0.73632	0.521096
JDP2|122953	0.937717	0.0980194	0.206774	0.791854	0.366741
KANK4|163782	0.924641	0.0892536	0.479739	0.849009	0.410607
KCNE4|23704	0.94486	0.078242	0.229581	0.658953	0.36924
KCNH2|3757	0.950706	0.0945451	0.836813	0.809358	0.560344
KCNJ15|3772	0.743555	0.135819	0.409996	0.785213	0.521649
KCNU1|157855	0.887618	0.113202	0.934824	0.7102	0.601518
KCTD20|222658	0.781547	0.137815	0.364918	0.672063	0.44715
KCTD4|386618	0.968303	0.108442	0.438358	0.748627	0.537585
KDELC2|143888	0.951774	0.103654	0.616223	0.783291	0.539991
KDSR|2531	0.886101	0.0653723	0.33469	0.809383	0.386593
KIAA0087|9808	0.923506	0.0880241	0.464984	0.790053	0.44337
KIAA0090|23065	0.914907	0.0984401	0.395452	0.730631	0.498636
KIAA0391|9692	0.840802	0.12253	0.34367	0.681441	0.500238
KIAA0907|22889	0.993062	0.128443	0.840819	0.744345	0.64129
KIAA1328|57536	0.86111	0.100541	0.261841	0.810349	0.383923
KIAA1530|57654	0.874587	0.111631	0.204287	0.712623	0.349375
KIAA1598|57698	0.86986	0.0826633	0.824252	0.652024	0.513854
KIAA1875|340390	0.973745	0.110522	0.489671	0.652044	0.490448
KIAA1919|91749	0.953422	0.137423	0.815433	0.855421	0.64305
KIF1B|23095	0.930155	0.106659	0.295871	0.820412	0.467132
KIF21B|23046	0.880999	0.0966457	0.719616	0.768237	0.545082
KIF25|3834	0.905233	0.131468	0.913037	0.743397	0.645499
KIF26A|26153	0.938481	0.118865	0.419186	0.787211	0.551171
KIFAP3|22920	0.904192	0.0844358	0.683848	0.774026	0.529863
KLHDC10|23008	0.976595	0.131374	0.892782	0.703543	0.636893
KLHL36|79786	0.974077	0.0904256	0.93217	0.760533	0.546358
KLRA1|10748	0.934803	0.149191	0.75632	0.725916	0.663459
KLRG2|346689	0.798416	0.115822	0.413067	0.775076	0.499374
KPNB1|3837	0.952557	0.127008	0.272141	0.718441	0.454839
KRT23|25984	0.965238	0.115941	0.792279	0.735029	0.602122
KRT4|3851	0.974864	0.117837	0.624636	0.724567	0.585697
KRT79|338785	0.972795	0.0902435	0.462818	0.742741	0.481454
KRTAP5-2|440021	0.888877	0.111756	0.97214	0.820895	0.618274
KRTDAP|388533	0.98166	0.11125	0.511492	0.803371	0.536523
L1TD1|54596	0.93477	0.100692	0.794057	0.747023	0.55827
LAMA2|3908	0.846209	0.103737	0.0238388	0.567907	0.0946153
LAMC1|3915	0.995386	0.129057	0.376474	0.815527	0.490872
LCN1|3933	0.974497	0.0967381	0.88659	0.823252	0.574402
LDLR|3949	0.994543	0.128424	0.515553	0.757525	0.584977
LDLRAD3|143458	0.915836	0.0917429	0.28406	0.814326	0.307024
LENG8|114823	0.832763	0.120685	0.262554	0.762646	0.415391
LEPROT|54741	0.872676	0.175631	0.101352	0.634421	0.256686
LGALS1|3956	0.991384	0.0931151	0.588168	0.836661	0.515736
LGTN|1939	0.831241	0.114019	0.231352	0.69651	0.35704
LHFP|10186	0.901079	0.0869465	0.090792	0.652158	0.219157
LIME1|54923	0.93339	0.0911975	0.720143	0.750222	0.545918
LIN28A|79727	0.962954	0.0921839	0.963839	0.721478	0.544088
LIN28B|389421	0.934399	0.0878618	0.902766	0.736188	0.535853
LIPT1|51601	0.991655	0.102767	0.99057	0.975011	0.609531
LMAN1|3998	0.953979	0.0660974	0.345873	0.844305	0.383384
LMBR1L|55716	0.806727	0.15296	0.38861	0.612891	0.487353
LOC100129637|100129637	0.970336	0.106541	0.619539	0.826635	0.570264
LOC100144604|100144604	0.962837	0.12241	0.402609	0.799937	0.501124
LOC100192378|100192378	0.932284	0.111767	0.75857	0.872294	0.605015
LOC100216001|100216001	0.712289	0.0709156	0.142052	0.940898	0.292446
LOC100270710|100270710	0.979681	0.114082	0.970872	0.782823	0.615699
LOC100272146|100272146	0.981468	0.0840562	0.768408	0.689375	0.500655
LOC100286793|100286793	0.984946	0.105443	0.429257	0.74776	0.490112
LOC100288778|100288778	0.838926	0.198873	0.260059	0.697093	0.481143
LOC146880|146880	0.969812	0.120407	0.905484	0.752193	0.623099
LOC151162|151162	0.971629	0.0875142	0.943322	0.729753	0.520081
LOC221442|221442	0.958948	0.106787	0.402882	0.71966	0.479746
LOC283314|283314	0.983941	0.105895	0.656613	0.788241	0.556609
LOC284232|284232	0.910325	0.124576	0.812399	0.767356	0.627653
LOC284233|284233	0.95177	0.139037	0.726251	0.831003	0.661648
LOC284900|284900	0.940793	0.0958447	0.525573	0.798397	0.518638
LOC285074|285074	0.999999	0.0912813	0.685036	0.664192	0.511015
LOC285359|285359	0.92833	0.0803375	0.862712	0.816246	0.520813
LOC338588|338588	0.729028	0.0819212	0.263614	0.785381	0.378485
LOC388692|388692	0.995598	0.114691	0.506155	0.801207	0.504429
LOC391322|391322	0.942251	0.0843303	0.627183	0.781539	0.485543
LOC400927|400927	0.942039	0.108655	0.8185	0.858842	0.593741
LOC401052|401052	0.970592	0.105475	0.755033	0.718452	0.579511
LOC440944|440944	0.953569	0.119111	0.547889	0.718887	0.564971
LOC441208|441208	0.935829	0.122384	0.200452	0.671665	0.315985
LOC642846|642846	0.926094	0.202346	0.313047	0.57317	0.517004
LOC91316|91316	0.900682	0.114136	0.497898	0.683127	0.530112
LOX|4015	0.990596	0.118512	0.381058	0.755501	0.508595
LRP1|4035	0.935402	0.104818	0.825189	0.804001	0.575626
LRP12|29967	0.980753	0.129884	0.756324	0.634555	0.618163
LRP1B|53353	0.931386	0.108284	0.916807	0.888714	0.612953
LTBP1|4052	0.84983	0.112813	0.641086	0.763794	0.563457
LUC7L|55692	0.997401	0.0988785	0.437014	0.750139	0.475782
LY6G5B|58496	0.936694	0.0980697	0.931223	0.70759	0.560059
LYVE1|10894	0.969642	0.0945627	0.630799	0.801443	0.525314
MAFG|4097	0.949758	0.132368	0.678259	0.614869	0.569319
MAGEB16|139604	0.907491	0.131418	0.65455	0.860934	0.576357
MAN2A1|4124	0.874912	0.156273	0.683583	0.739039	0.613082
MAP1A|4130	0.955253	0.121964	0.148932	0.672454	0.322208
MAP1B|4131	0.990614	0.0995145	0.300656	0.674219	0.446725
MAP2|4133	0.993235	0.0957726	0.474547	0.683148	0.460558
MAP2K1|5604	0.9484	0.0794845	0.187844	0.884393	0.332029
MAP7D1|55700	0.949519	0.108879	0.855814	0.747051	0.594672
MAP7D3|79649	0.966943	0.102309	0.981913	0.751494	0.578196
MAPK3|5595	0.946392	0.118568	0.997317	0.882422	0.636329
MAPK8IP3|23162	0.996642	0.106115	0.447304	0.808789	0.486122
MARVELD1|83742	0.986049	0.0959438	0.749655	0.847903	0.555291
MBOAT2|129642	0.855425	0.152343	0.942596	0.698182	0.679676
MDGA2|161357	0.922612	0.102322	0.233716	0.755851	0.411764
ME1|4199	0.740459	0.102021	0.248651	0.706207	0.368302
ME3|10873	0.953213	0.114776	0.749315	0.719307	0.596644
MED19|219541	0.990475	0.115925	0.728065	0.722756	0.550072
MEP1B|4225	0.968051	0.105182	0.441702	0.794127	0.524362
MESTIT1|317751	0.947184	0.103126	0.583644	0.684657	0.531532
MFAP3L|9848	0.910559	0.104134	0.0712135	0.904223	0.201058
MFF|56947	0.892729	0.106299	0.803989	0.660729	0.561304
MFSD11|79157	0.915914	0.122149	0.384045	0.711246	0.524142
MFSD2A|84879	0.927692	0.0822139	0.139611	0.848051	0.27617
MGC12916|84815	0.930962	0.069186	0.873115	0.690713	0.4398
MGC4473|79100	0.945544	0.126827	0.278465	0.721072	0.484633
MGC45800|90768	0.951032	0.0729866	0.381532	0.622091	0.417028
MID1IP1|58526	0.963909	0.074472	0.879339	0.823661	0.504557
MMP16|4325	0.93091	0.100131	0.0704283	0.771602	0.199811
MMS19|64210	0.915193	0.157445	0.294602	0.720276	0.517322
MPRIP|23164	0.952158	0.0738582	0.597684	0.840128	0.486991
MRFAP1L1|114932	0.979521	0.118073	0.160906	0.807622	0.361398
MRO|83876	0.982844	0.0890953	0.525955	0.806767	0.471776
MRPL37|51253	0.977489	0.132994	0.590066	0.688728	0.571106
MRPS6|64968	0.7119	0.179173	0.419876	0.792325	0.564899
MSL3|10943	0.965814	0.0798424	0.602417	0.865699	0.503441
MST1R|4486	0.981017	0.129165	0.724833	0.734685	0.646259
MT1A|4489	0.819143	0.103225	0.990012	0.736106	0.577728
MTERFD3|80298	0.930609	0.097488	0.725767	0.681599	0.544118
MTMR2|8898	0.882069	0.101168	0.420586	0.769405	0.47481
MXRA7|439921	0.968488	0.109514	0.246702	0.686314	0.431369
MYADM|91663	0.977277	0.120458	0.856596	0.732703	0.620768
MYH10|4628	0.971075	0.0845208	0.765664	0.743228	0.494433
MYO5A|4644	0.888248	0.0840902	0.365962	0.667094	0.421195
MYO9A|4649	0.971438	0.117242	0.808572	0.721698	0.593225
MZF1|7593	0.824427	0.0946718	0.112825	0.831453	0.241591
NADSYN1|55191	0.895675	0.120427	0.508934	0.772131	0.566619
NAMPT|10135	0.933579	0.124846	0.976635	0.690371	0.62926
NAV3|89795	0.897966	0.133933	0.174731	0.751757	0.337328
NBAS|51594	0.873756	0.178535	0.92634	0.78115	0.740336
NBR2|10230	0.859872	0.0677503	0.260719	0.737553	0.301056
NCAM1|4684	0.955762	0.0983752	0.822028	0.806645	0.572557
NCAPD2|9918	0.946388	0.0747079	0.466094	0.725571	0.428026
NCRNA00105|80161	0.96807	0.141618	0.5112	0.752163	0.594301
NCRNA00115|79854	0.919234	0.122741	0.435753	0.695054	0.531662
NDOR1|27158	0.8481	0.135359	0.0528046	0.474147	0.154702
NEBL|10529	0.772981	0.0542482	0.719471	0.893485	0.397804
NEFL|4747	0.85608	0.0665563	0.838322	0.676622	0.41754
NELF|26012	0.945155	0.0760072	0.817458	0.716195	0.490644
NELL2|4753	0.889704	0.107699	0.61509	0.76896	0.520979
NES|10763	0.907148	0.151734	0.259665	0.931022	0.393759
NEURL|9148	0.868319	0.0754445	0.990301	0.834433	0.509887
NFKBID|84807	0.750472	0.121691	0.0800486	0.850537	0.23717
NFYA|4800	0.871296	0.132807	0.245118	0.758746	0.368646
NGF|4803	0.903236	0.114746	0.677513	0.674969	0.55623
NHEDC2|133308	0.947	0.112705	0.40468	0.790915	0.537751
NID2|22795	0.954982	0.100715	0.260053	0.700946	0.355889
NKX6-2|84504	0.889318	0.109732	0.873973	0.688833	0.584806
NLN|57486	0.983019	0.104096	0.0531766	0.623074	0.159326
NLRP12|91662	0.963697	0.0830976	0.968546	0.819154	0.531837
NOTCH3|4854	0.95024	0.110011	0.80927	0.790312	0.607644
NPAS2|4862	0.877129	0.0836521	0.101036	0.798376	0.204236
NPAS3|64067	0.969184	0.118319	0.913227	0.82104	0.619935
NPC1|4864	0.851976	0.0710359	0.643045	0.68077	0.474099
NPHP4|261734	0.939675	0.114961	0.673193	0.795321	0.597253
NPIPL3|23117	0.948989	0.13147	0.242401	0.695907	0.395663
NPR3|4883	0.973271	0.121165	0.61298	0.724559	0.564984
NR0B1|190	0.919242	0.0888851	0.88281	0.74617	0.532057
NR2F6|2063	0.918529	0.175992	0.349373	0.660588	0.515867
NRCAM|4897	0.937823	0.101876	0.326957	0.737757	0.431618
NRSN2|80023	0.951533	0.107997	0.421308	0.765077	0.459796
NSUN5P1|155400	0.969246	0.118462	0.860421	0.775501	0.621522
NSUN5P2|260294	0.927179	0.103961	0.846739	0.765713	0.591424
NSUN6|221078	0.936466	0.117421	0.187125	0.85881	0.384383
NT5C3L|115024	0.999524	0.130609	0.267435	0.83163	0.425907
NTRK1|4914	0.941068	0.0936984	0.85006	0.811286	0.560709
NTRK2|4915	0.86745	0.0831564	0.961918	0.758928	0.521662
NTS|4922	0.904062	0.108725	0.763403	0.650619	0.560201
NUCKS1|64710	0.936887	0.10772	0.952893	0.70096	0.585455
NUDT11|55190	0.97058	0.112045	0.875441	0.662477	0.574945
NUDT16P1|152195	0.929368	0.121401	0.436361	0.766538	0.549908
NUDT19|390916	0.957276	0.111894	0.0959318	0.651888	0.235126
NUP188|23511	0.963707	0.112911	0.141636	0.648465	0.330217
NXPH3|11248	0.989837	0.111483	0.0988139	0.670166	0.222797
NXPH4|11247	0.66225	0.110534	0.0837085	0.893738	0.18578
OAS1|4938	0.873357	0.0923811	0.462371	0.748765	0.494799
OBP2A|29991	0.988958	0.0973224	0.538288	0.808944	0.509783
ODZ3|55714	0.998892	0.0859226	0.749453	0.748324	0.453009
OFD1|8481	0.903874	0.155218	0.980956	0.814051	0.710353
OLFML2B|25903	0.981848	0.0868069	0.411242	0.744031	0.465817
OR2W3|343171	0.784604	0.0673802	0.433333	0.794908	0.431379
ORMDL1|94101	0.939408	0.129053	0.280548	0.771028	0.413554
ORMDL3|94103	0.919869	0.127575	0.97057	0.777551	0.646324
OSBPL10|114884	0.899997	0.116473	0.135926	0.595548	0.291012
OSCP1|127700	0.879467	0.0840263	0.372548	0.789911	0.44907
OTX1|5013	0.970973	0.0986834	0.530573	0.577676	0.471822
OTX2|5015	0.968085	0.093556	0.705139	0.713257	0.519815
P2RY11|5032	0.980562	0.0998444	0.744697	0.734599	0.544653
P4HB|5034	0.902499	0.150568	0.861728	0.690863	0.661412
PADI4|23569	0.947411	0.0906099	0.792008	0.851246	0.554347
PAFAH1B2|5049	0.960828	0.102367	0.574663	0.794625	0.539616
PAM|5066	0.985384	0.141861	0.247153	0.757573	0.391693
PAPPA|5069	0.942816	0.115993	0.856825	0.770425	0.612937
PAQR6|79957	0.960357	0.0848833	0.434689	0.679409	0.410442
PAR1|145624	0.981627	0.110287	0.342187	0.753695	0.447382
PARP4|143	0.99688	0.150333	0.559593	0.719067	0.59122
PATL2|197135	0.811336	0.0897633	0.949124	0.745103	0.530359
PBOV1|59351	0.929741	0.108097	0.397381	0.797952	0.488666
PCDH12|51294	0.998933	0.0978271	0.792158	0.800727	0.552571
PCDHB10|56126	0.997463	0.0878281	0.221153	0.693633	0.355651
PCDHB11|56125	0.935009	0.103545	0.877622	0.716743	0.53958
PCDHB12|56124	0.982536	0.0955242	0.675489	0.872594	0.547323
PCDHB7|56129	0.886608	0.0807873	0.909891	0.743685	0.507254
PCDHB8|56128	0.894198	0.0951564	0.958883	0.695884	0.54305
PCDHGA1|56114	0.962412	0.0780021	0.842244	0.684664	0.460549
PCDHGA2|56113	0.994669	0.102367	0.342203	0.75752	0.444829
PCDHGA3|56112	0.985298	0.0885982	0.442503	0.791878	0.420696
PCDHGB1|56104	0.981202	0.119509	0.42413	0.760254	0.454923
PCDHGC3|5098	0.897956	0.151947	0.114452	0.781849	0.304513
PCF11|51585	0.912564	0.112135	0.147337	0.778548	0.296582
PCLO|27445	0.924441	0.151544	0.784381	0.800216	0.660951
PCOLCE2|26577	0.916887	0.0924659	0.763693	0.75247	0.549395
PCSK5|5125	0.992985	0.103907	0.520941	0.728114	0.53316
PDCL3|79031	0.885242	0.0830968	0.718607	0.959899	0.511183
PDE5A|8654	0.989737	0.115416	0.23355	0.743466	0.348183
PDE6H|5149	0.982977	0.0929561	0.843529	0.733472	0.542107
PDGFC|56034	0.924615	0.136732	0.207506	0.740015	0.366449
PDGFD|80310	0.887474	0.100298	0.294826	0.856162	0.383865
PDGFRA|5156	0.978106	0.132111	0.0868097	0.627438	0.204299
PDGFRB|5159	0.99685	0.100417	0.288804	0.690456	0.430178
PDIA6|10130	0.861847	0.121708	0.0672998	0.775487	0.199728
PDLIM2|64236	0.98874	0.10044	0.536208	0.693212	0.525149
PDXDC2|283970	0.946394	0.121061	0.251805	0.759404	0.421666
PEG10|23089	0.869342	0.0824298	0.973821	0.68817	0.508661
PFKM|5213	0.976671	0.167917	0.191342	0.747083	0.416037
PGA3|643834	0.991646	0.0968652	0.521489	0.765711	0.475079
PGA5|5222	0.996336	0.094533	0.577835	0.774076	0.496176
PGF|5228	0.946973	0.0983495	0.614061	0.727368	0.538526
PGLYRP3|114771	0.989216	0.150103	0.780473	0.713016	0.65771
PGLYRP4|57115	0.933505	0.128445	0.84065	0.751995	0.636369
PGM3|5238	0.960752	0.0956479	0.5083	0.880688	0.494448
PGPEP1|54858	0.915971	0.0972249	0.197129	0.779505	0.325301
PHOSPHO1|162466	0.938765	0.0876954	0.994701	0.709758	0.530754
PIGA|5277	0.992424	0.111652	0.660662	0.672809	0.561267
PIGS|94005	0.942079	0.159938	0.860296	0.705921	0.698436
PIK3C3|5289	0.99729	0.089141	0.651828	0.783163	0.496158
PINX1|54984	0.894342	0.110494	0.213535	0.63037	0.341644
PION|54103	0.921966	0.132102	0.40109	0.872933	0.507231
PIP|5304	0.926956	0.0757699	0.162678	0.896961	0.301041
PITX3|5309	0.854478	0.064496	0.487046	0.728305	0.424428
PIWIL3|440822	0.890239	0.121361	0.581266	0.741325	0.598035
PLA2G1B|5319	0.894935	0.113943	0.717349	0.741699	0.585759
PLA2G6|8398	0.902694	0.111302	0.349809	0.844512	0.487059
PLAGL1|5325	0.959489	0.0952664	0.907279	0.731362	0.55251
PLCZ1|89869	0.901846	0.109723	0.615993	0.595193	0.520063
PLD5|200150	0.901462	0.084018	0.805302	0.812358	0.53131
PLEKHA6|22874	0.925098	0.11912	0.0662614	0.70439	0.191757
PLEKHG4B|153478	0.97995	0.109599	0.614472	0.725417	0.544374
PLEKHH1|57475	0.983588	0.109771	0.78954	0.796449	0.600982
PLGLB2|5342	0.875956	0.106262	0.149888	0.690782	0.238684
PLIN5|440503	0.921116	0.153443	0.551697	0.636097	0.589771
PLXNB1|5364	0.944469	0.0884824	0.0794561	0.751676	0.23553
PMS1|5378	0.98626	0.120214	0.651776	0.721514	0.560968
PMS2L3|5387	0.973101	0.117214	0.902069	0.769054	0.622893
POLB|5423	0.939227	0.176648	0.486828	0.807528	0.609157
POLR3D|661	0.988306	0.102571	0.521081	0.711546	0.53197
PPEF1|5475	0.961862	0.0966209	0.697999	0.773735	0.553579
PPFIBP2|8495	0.973755	0.109666	0.230154	0.818281	0.383981
PPP2R2C|5522	0.938769	0.0778252	0.988635	0.675052	0.487597
PPP2R3A|5523	0.831542	0.108931	0.551952	0.73195	0.546008
PPT2|9374	0.978325	0.0584452	0.379991	0.84756	0.327848
PPY|5539	0.874966	0.105151	0.907939	0.71559	0.58032
PRDM13|59336	0.943757	0.0801447	0.49375	0.843629	0.489057
PRICKLE3|4007	0.966316	0.122578	0.569535	0.962878	0.598014
PRKAR2A|5576	0.999297	0.139438	0.448749	0.740745	0.57954
PRKD2|25865	0.939616	0.0981862	0.279302	0.819594	0.365371
PRL|5617	0.946674	0.0851718	0.850835	0.812236	0.536515
PRMT5|10419	0.88441	0.17203	0.640588	0.721383	0.635849
PRND|23627	0.999501	0.0808982	0.908751	0.789623	0.500953
PRNP|5621	0.998697	0.0740117	0.282379	0.75854	0.383325
PROKR2|128674	0.889852	0.105721	0.704713	0.807723	0.588469
PRPF19|27339	0.950929	0.136672	0.676181	0.497787	0.54917
PRR11|55771	0.94211	0.135473	0.859994	0.689899	0.636784
PRRT4|401399	0.785948	0.120685	0.888952	0.827388	0.622405
PRSS23|11098	0.944287	0.137605	0.845464	0.828494	0.657568
PRSS27|83886	0.933469	0.126937	0.156929	0.976515	0.340674
PRSS37|136242	0.878347	0.11167	0.915698	0.814844	0.61725
PRSS8|5652	0.935074	0.109862	0.285896	0.972379	0.439377
PSMB10|5699	0.858169	0.0828393	0.45247	0.717176	0.46109
PSMB8|5696	0.872936	0.0926908	0.926126	0.848537	0.549549
PTF1A|256297	0.949617	0.109374	0.630118	0.833318	0.599274
PTPLB|201562	0.993344	0.131016	0.610298	0.71729	0.585525
PTPN14|5784	0.917226	0.130979	0.624955	0.78938	0.598963
PTPN21|11099	0.932373	0.130429	0.0706429	0.577053	0.179471
PTPN6|5777	0.671593	0.145893	0.611827	0.657159	0.591607
PTPRG|5793	0.856882	0.190648	0.779482	0.780839	0.716249
PVT1|5820	0.856687	0.0910768	0.141669	0.599194	0.256324
PYROXD2|84795	0.981991	0.128748	0.134694	0.84202	0.305655
RAB28|9364	0.89367	0.142915	0.107207	0.748838	0.251428
RAB5C|5878	0.981741	0.105067	0.324333	0.852201	0.481637
RABL2A|11159	0.916288	0.10544	0.218346	0.864045	0.347369
RAC3|5881	0.788654	0.141431	0.194201	0.840543	0.33142
RAD9A|5883	0.857915	0.142449	0.50726	0.662961	0.566773
RAPGEF5|9771	0.941591	0.110681	0.642472	0.730115	0.536394
RASA1|5921	0.999741	0.081726	0.221024	0.701941	0.335728
RASAL2|9462	0.915263	0.0911627	0.898637	0.798805	0.560564
RASD1|51655	0.970354	0.0885702	0.967419	0.692493	0.525959
RASGEF1C|255426	0.932675	0.0897725	0.406873	0.903841	0.485789
RASGRP4|115727	0.989928	0.0927478	0.91037	0.769747	0.554049
RBBP5|5929	0.953623	0.12147	0.264684	0.707113	0.41046
RBCK1|10616	0.954398	0.0922937	0.542715	0.78428	0.51345
[truncated: 275 more rows]

## Sheet: 1078 genes
Gene	ID	Label
[truncated: 1,078 more rows]
