# Supplementary material for: Integrative Analysis of Genomic and Clinical Data Reveals Intrinsic Characteristics of Bladder Urothelial Carcinoma Progression
Source: Genes (Basel). 2019 Jun 17;10(6):464. doi: 10.3390/genes10060464 (PMC6628253; doi:10.3390/genes10060464)
Supplement: Supplementary file 1 [file genes-10-00464-s001.zip › Table S3.xlsx]

## Sheet: Module genes
Black module (Gene|ID)	Blue module (Gene|ID)	Brown module (Gene|ID)	Green module (Gene|ID)	Red module (Gene|ID)	Turquoise module (Gene|ID)	Yellow module (Gene|ID)
AKR7A2|8574	ABCC9|10060	ABCC1|4363	ADAM23|8745	AXIN2|8313	ABCB9|23457	ACCN2|41
ATP13A4|84239	ACVR1|90	ABCE1|6059	ADRA1D|146	BRMS1L|84312	ACOT13|55856	ADRA1B|147
C1orf84|149469	ADAMTS12|81792	ACCN1|40	ALG1|56052	C18orf54|162681	AGAP4|119016	AIF1L|83543
CELA3B|23436	ADAMTS16|170690	ACLY|47	ANGPT1|284	C20orf177|63939	AGAP6|414189	ANLN|54443
CTRB1|1504	ADAMTS18|170692	ADRA2B|151	AP2A2|161	CNTN1|1272	AGER|177	ARID3A|1820
CTRB2|440387	ADAMTSL1|92949	AHCY|191	B4GALNT1|2583	DDX21|9188	AGXT2L2|85007	ATP12A|479
GCG|2641	ADCY7|113	ALPL|249	C12orf61|283416	DLX1|1745	AHSA2|130872	ATP6V1C2|245973
INS|3630	AHNAK|79026	AMDHD1|144193	CES4|51716	DLX4|1748	AK3|50808	C11orf20|25858
KRTAP5-2|440021	ALAS2|212	ANO1|55107	CLEC4G|339390	DYM|54808	AKR1B15|441282	C2orf62|375307
MAPK3|5595	ALDH1L2|160428	AP2B1|163	CLSTN2|64084	FGF19|9965	AKR1B1|231	C7orf33|202865
NKX6-2|84504	ANPEP|290	ASPM|259266	CXCL12|6387	GABRA3|2556	ALS2CL|259173	C8orf31|286122
PLA2G1B|5319	ANXA1|301	ATP1A1|476	CYTL1|54360	GLCE|26035	ANAPC4|29945	CAPG|822
PPY|5539	ANXA2P1|303	ATP6V0A1|535	DAD1|1603	GTF2A1|2957	ANGEL2|90806	CAST|831
PROKR2|128674	ANXA2P2|304	ATP6V1A|523	EMP3|2014	HOXC5|3222	ANKRD10|55608	CCDC54|84692
PRSS8|5652	ANXA2|302	ATP6V1B1|525	ENPP1|5167	KIF1B|23095	ANKRD22|118932	CDKN1C|1028
PTF1A|256297	ANXA5|308	ATP8B2|57198	EPDR1|54749	KLHDC10|23008	ANO9|338440	CGA|1081
REG1A|5967	ARCN1|372	AVIL|10677	F13A1|2162	KPNB1|3837	APLF|200558	CGB1|114335
RNF40|9810	ARHGAP29|9411	B3GALT2|8707	F2RL2|2151	LMAN1|3998	APOBEC3D|140564	CLIC3|9022
SFRP5|6425	ARL10|285598	B4GALNT2|124872	FAM101B|359845	MAN2A1|4124	APOBEC3F|200316	COL9A3|1299
SLC16A9|220963	ARL4C|10123	BSND|7809	FAM20C|56975	MEP1B|4225	APOBEC3G|60489	CSF3R|1441
SPNS1|83985	ARMC9|80210	C10orf90|118611	FHL3|2275	MFSD11|79157	APOL1|8542	CTPS|1503
SUSD2|56241	ARSI|340075	C11orf16|56673	FOLR2|2350	MGC12916|84815	APOL2|23780	DDB1|1642
	ATF6|22926	C11orf53|341032	FOXL1|2300	NELF|26012	APOL4|80832	DISP2|85455
	ATG9A|79065	C11orf87|399947	GALK1|2584	NELL2|4753	APOL6|80830	DNMT3L|29947
	ATP2B4|493	C14orf126|112487	GPC1|2817	NXPH3|11248	ARRDC2|27106	DUSP13|51207
	ATP6V0D1|9114	C14orf128|84837	HECW1|23072	PAFAH1B2|5049	ASB13|79754	EIF4A3|9775
	ATP6V1B2|526	C14orf86|283592	HHIPL2|79802	PAM|5066	ATF7IP2|80063	EIF4E1B|253314
	BACE1|23621	C16orf63|123811	HPD|3242	PDE5A|8654	ATOH8|84913	ENTPD2|954
	BAIAP2|10458	C17orf39|79018	IL31RA|133396	PIGS|94005	BAT1|7919	FAM49A|81553
	BARX2|8538	C18orf20|221241	LGALS1|3956	PRR11|55771	BATF|10538	FASN|2194
	C13orf15|28984	C18orf22|79863	LYVE1|10894	RIMBP2|23504	BCL2L14|79370	FLJ43390|646113
	C13orf33|84935	C19orf26|255057	MFF|56947	SLC1A5|6510	BLOC1S3|388552	GBX2|2637
	C14orf37|145407	C20orf117|140710	MRO|83876	STRN|6801	BTN2A1|11120	GNA12|2768
	C15orf38|348110	C5orf13|9315	NAMPT|10135	TCF4|6925	C11orf66|220004	GOLGA8G|283768
	C15orf54|400360	C9orf24|84688	NEFL|4747	TMPRSS15|5651	C13orf39|196541	GPR32|2854
	C17orf51|339263	CA10|56934	NES|10763	WLS|79971	C15orf58|390637	GRAMD2|196996
	C19orf59|199675	CA5A|763	NHEDC2|133308		C17orf86|654434	HDAC5|10014
	C5orf62|85027	CA7|766	NID2|22795		C19orf66|55337	HTRA4|203100
	C6orf138|442213	CACNA1B|774	NOTCH3|4854		C19orf6|91304	IGF2BP3|10643
	C6orf72|116254	CAD|790	NPR3|4883		C19orf71|100128569	KIF26A|26153
	CALU|813	CALCA|796	NR0B1|190		C1orf126|200197	KLRG2|346689
	CAPN2|824	CALHM3|119395	NRCAM|4897		C1orf159|54991	L1TD1|54596
	CBLN4|140689	CALM1|801	NTRK2|4915		C1orf213|148898	LIN28A|79727
	CCDC80|151887	CCDC102B|79839	PCDH12|51294		C1orf63|57035	LIN28B|389421
	CCDC8|83987	CCDC21|64793	PCOLCE2|26577		C20orf196|149840	LTBP1|4052
	CD109|135228	CCNA1|8900	PDGFD|80310		C20orf96|140680	MPRIP|23164
	CD276|80381	CCT6A|908	PGA3|643834		C22orf43|51233	NEBL|10529
	CD300LG|146894	CDC73|79577	PGA5|5222		C2orf60|129450	NLRP12|91662
	CDK6|1021	CEACAM21|90273	PHOSPHO1|162466		C2orf63|130162	OTX2|5015
	CERCAM|51148	CERK|64781	PLCZ1|89869		C3orf19|51244	PADI4|23569
	CHPF2|54480	CLDN10|9071	PRSS23|11098		C3orf23|285343	PCSK5|5125
	CHRNA1|1134	CLTC|1213	RASGRP4|115727		C3orf62|375341	PDE6H|5149
	CHSY1|22856	CMTM2|146225	SLC47A1|55244		C4orf21|55345	PEG10|23089
	CIDEC|63924	COBL|23242	SNX17|9784		C5orf56|441108	PGF|5228
	CKAP4|10970	COG8|84342	SOST|50964		C6orf115|58527	PLEKHG4B|153478
	CKMT2|1160	COPS3|8533	SPANXC|64663		C6orf134|79969	PPT2|9374
	CLEC11A|6320	CRNN|49860	STK32B|55351		C6orf136|221545	PTPLB|201562
	CNIH|10175	CSNK1A1P|161635	STXBP5L|9515		C6orf47|57827	PTPN21|11099
	CNN3|1266	CXADRP2|646243	TBXA2R|6915		C6orf62|81688	RASA1|5921
	CNTNAP3|79937	CXCR7|57007	THOP1|7064		C8orf44|56260	RPTOR|57521
	COL18A1|80781	CYP19A1|1588	TM4SF1|4071		CALML3|810	SIGLEC6|946
	COL4A2|1284	DARS2|55157	TMEM26|219623		CARD11|84433	SLC12A2|6558
	COL5A1|1289	DBN1|1627	TREML3|340206		CARD9|64170	SLC12A3|6559
	COL5A3|50509	DDX10|1662	TREML4|285852		CASP9|842	SLC16A6|9120
	COL6A1|1291	DMRT3|58524	TRIM16L|147166		CCDC130|81576	SLC22A11|55867
	COPS8|10920	DNTT|1791	TRPV2|51393		CCDC14|64770	SLC27A6|28965
	COPZ2|51226	DPH3B|100132911	TXNRD1|7296		CCDC24|149473	SLC2A14|144195
	CPXM1|56265	DSC1|1823	UBTD1|80019		CCNJL|79616	SLC2A3|6515
	CRTAP|10491	DSTYK|25778			CCNL1|57018	SNX24|28966
	CSGALNACT2|55454	EIF3A|8661			CCNL2|81669	SNX2|6643
	CSPG4|1464	ELOVL4|6785			CCNT2|905	SORT1|6272
	CTNNB1|1499	ENKUR|219670			CCRL2|9034	SPRR3|6707
	CUBN|8029	EPN2|22905			CCT6P1|643253	SRP68|6730
	CXCR1|3577	EPRS|2058			CD96|10225	SUN3|256979
	CYTH3|9265	ERMN|57471			CDC42EP5|148170	TET1|80312
	DIRAS3|9077	ESD|2098			CDK10|8558	TMEM104|54868
	DNAJB4|11080	ESF1|51575			CDK3|1018	TPPP3|51673
	DNM3|26052	EVC2|132884			CEACAM16|388551	TRIML1|339976
	DSEL|92126	FAM110B|90362			CELF6|60677	TUBAL3|79861
	DUSP14|11072	FAM5C|339479			CHKB-CPT1B|386593	TYRO3|7301
	DYRK3|8444	FGF12|2257			CHMP4C|92421	XAGE2|9502
	ECM1|1893	FGF1|2246			CIR1|9541	ZW10|9183
	EDNRA|1909	FNTB|2342			CLDN15|24146
	EFCAB1|79645	FOXI1|2299			CLEC2D|29121
	EHBP1|23301	FRG2B|441581			CLK1|1195
	EIF2AK4|440275	FRG2|448831			CNKSR1|10256
	EMP1|2012	G6PD|2539			COLQ|8292
	ENDOD1|23052	GEMIN5|25929			COX7B|1349
	EPHB3|2049	GPHN|10243			COX8C|341947
	EPHB4|2050	GPR37|2861			CPT1B|1375
	ERC1|23085	GPSM2|29899			CRB3|92359
	ESYT2|57488	GRB14|2888			CROCCL1|84809
	ETF1|2107	GRK5|2869			CRTC2|200186
	EXTL3|2137	GUCA1A|2978			CSAD|51380
	EYS|346007	GULP1|51454			CTRL|1506
	F10|2159	HAUS2|55142			CTU1|90353
	FAM126A|84668	HDAC4|9759			CYP2C8|1558
	FAM129B|64855	HEPACAM2|253012			CYP4Z1|199974
	FAM168A|23201	HIPK2|28996			CYTH2|9266
	FAM180A|389558	HMGN4|10473			CYorf15B|84663
	FAM27B|100133121	HOXC8|3224			DCAF4L1|285429
	FAM43A|131583	HSPA6|3310			DCDC2B|149069
	FJX1|24147	IARS2|55699			DEDD2|162989
	FKBP10|60681	ICAM5|7087			DEGS2|123099
	FKBP14|55033	IFT122|55764			DMTF1|9988
	FKBP9|11328	IL12A|3592			DNAH1|25981
	FLJ42709|441094	INSRR|3645			DNASE1L2|1775
	FLRT2|23768	IPO4|79711			DOK7|285489
	FN1|2335	KCNH2|3757			DOM3Z|1797
	FUT11|170384	KCNU1|157855			ECHDC2|55268
	GABRG1|2565	KIAA0087|9808			EFHD2|79180
	GANAB|23193	KIAA0391|9692			ELF4|2000
	GAS7|8522	KIAA1328|57536			ELMOD3|84173
	GFPT2|9945	KIAA1598|57698			ENGASE|64772
	GJA1|2697	KIAA1919|91749			ERCC5|2073
	GLI2|2736	KIFAP3|22920			ETV7|51513
	GLT25D1|79709	KRT4|3851			FAAH2|158584
	GPX8|493869	KRT79|338785			FAAH|2166
	GRIK2|2898	KRTDAP|388533			FAM113B|91523
	GUCY1B3|2983	LCN1|3933			FAM122B|159090
	GXYLT2|727936	LGTN|1939			FAM13A|10144
	HDLBP|3069	LOC100192378|100192378			FAM166B|730112
	HEYL|26508	LOC151162|151162			FAM193B|54540
	IGF1|3479	LOC441208|441208			FAM200B|285550
	IGF2R|3482	LRP12|29967			FAM25A|643161
	IGFL2|147920	LRP1B|53353			FAM25B|100132929
	IMPDH1|3614	MAFG|4097			FAM73B|84895
	INHBB|3625	MAP1B|4131			FANCF|2188
	IPO11|51194	MAP2|4133			FBP1|2203
	IQGAP1|8826	ME1|4199			FBXO46|23403
	ITFG1|81533	MED19|219541			FBXO6|26270
	ITGA1|3672	MESTIT1|317751			FCHSD1|89848
	ITGB8|3696	MGC45800|90768			FER1L4|80307
	JAG1|182	MID1IP1|58526			FITM1|161247
	JDP2|122953	MMS19|64210			FLJ12825|440101
	KANK4|163782	MRPL37|51253			FNBP4|23360
	KCNE4|23704	NCAM1|4684			FOXD4L1|200350
	KCTD20|222658	NCAPD2|9918			GAK|2580
	KCTD4|386618	NEURL|9148			GBA2|57704
	KDELC2|143888	NLN|57486			GEMIN8|54960
	KDSR|2531	NPAS3|64067			GGA1|26088
	KIAA0090|23065	NPHP4|261734			GGTLC1|92086
	LAMC1|3915	NRSN2|80023			GK|2710
	LDLRAD3|143458	NT5C3L|115024			GLTSCR1|29998
	LDLR|3949	NTRK1|4914			GLYCTK|132158
	LEPROT|54741	NTS|4922			GMIP|51291
	LHFP|10186	NUCKS1|64710			GOLGA2B|55592
	LOC100216001|100216001	NUP188|23511			GRIPAP1|56850
	LOC338588|338588	NXPH4|11247			GSDMB|55876
	LOX|4015	OBP2A|29991			HCG26|352961
	LRP1|4035	ODZ3|55714			HCG27|253018
	MAP1A|4130	OR2W3|343171			HCG4P6|80868
	MAP2K1|5604	OSCP1|127700			HDAC10|83933
	MAP7D1|55700	OTX1|5013			HDHD3|81932
	MAP7D3|79649	PCDHB11|56125			HEXDC|284004
	MARVELD1|83742	PCDHB8|56128			HIP1R|9026
	MBOAT2|129642	PCDHGB1|56104			HIST1H2BL|8340
	MDGA2|161357	PCLO|27445			HIST1H4C|8364
	MGC4473|79100	PFKM|5213			HIST1H4J|8363
	MMP16|4325	PGLYRP3|114771			HIST2H2AC|8338
	MT1A|4489	PGLYRP4|57115			HLA-L|3139
	MTMR2|8898	PIK3C3|5289			HNMT|3176
	MXRA7|439921	PINX1|54984			HOXB5|3215
	MYADM|91663	PIP|5304			HOXB7|3217
	MYH10|4628	PLAGL1|5325			HSH2D|84941
	MYO5A|4644	PLD5|200150			HSPA1L|3305
	MYO9A|4649	POLR3D|661			ID2B|84099
	NAV3|89795	PPP2R2C|5522			IDUA|3425
	NBAS|51594	PRDM13|59336			IFT27|11020
	NGF|4803	PRL|5617			IKBKB|3551
	NPC1|4864	PRMT5|10419			INSL3|3640
	NUDT11|55190	PRND|23627			IP6K2|51447
	OLFML2B|25903	PRPF19|27339			IRF1|3659
	OSBPL10|114884	PRRT4|401399			KCNJ15|3772
	PAPPA|5069	PRSS37|136242			KIAA0907|22889
	PCDHB10|56126	PVT1|5820			KIAA1530|57654
	PCDHB12|56124	RAB28|9364			KIAA1875|340390
	PCDHB7|56129	RAC3|5881			KIF21B|23046
	PCDHGA1|56114	RASD1|51655			KIF25|3834
	PCDHGA2|56113	RBBP5|5929			KLHL36|79786
	PCDHGA3|56112	RBP7|116362			KLRA1|10748
	PCDHGC3|5098	RHOXF2B|727940			KRT23|25984
	PDGFC|56034	RPAP1|26015			LENG8|114823
	PDGFRA|5156	SARS|6301			LIME1|54923
	PDGFRB|5159	SCD|6319			LIPT1|51601
	PDIA6|10130	SERPINB10|5273			LMBR1L|55716
	PDLIM2|64236	SERPINB12|89777			LOC100129637|100129637
	PGM3|5238	SERPINI1|5274			LOC100144604|100144604
	PITX3|5309	SH2D6|284948			LOC100272146|100272146
	PPEF1|5475	SLC2A12|154091			LOC100286793|100286793
	PPP2R3A|5523	SLC38A11|151258			LOC100288778|100288778
	PRKAR2A|5576	SLC9A3R1|9368			LOC146880|146880
	PRNP|5621	SLCO3A1|28232			LOC221442|221442
	PTPN14|5784	SOSTDC1|25928			LOC283314|283314
	PTPRG|5793	SPSB4|92369			LOC284232|284232
	RAB5C|5878	SPTBN2|6712			LOC284233|284233
	RAPGEF5|9771	SRP54|6729			LOC284900|284900
	RASAL2|9462	SSRP1|6749			LOC285074|285074
	RBMS3|27303	STAC2|342667			LOC285359|285359
	RCAN1|1827	STRAP|11171			LOC388692|388692
	RDX|5962	STXBP1|6812			LOC391322|391322
	RNF217|154214	SUPT16H|11198			LOC400927|400927
	RNF26|79102	SUPT6H|6830			LOC401052|401052
	RTTN|25914	TAF4B|6875			LOC440944|440944
	RUNX2|860	TAS1R3|83756			LOC642846|642846
	SAMD8|142891	TBCD|6904			LOC91316|91316
	SC65|10609	TBXAS1|6916			LUC7L|55692
	SCEL|8796	TCL1B|9623			LY6G5B|58496
	SCRN1|9805	TGFBR2|7048			MAGEB16|139604
	SEC23A|10484	TKT|7086			MAPK8IP3|23162
	SEPT7|989	TMCC2|9911			ME3|10873
	SERINC1|57515	TMEM48|55706			MFAP3L|9848
	SERPINF1|5176	TMEM5|10329			MFSD2A|84879
	SGCB|6443	TMEM61|199964			MRFAP1L1|114932
	SGTB|54557	TMX2|51075			MRPS6|64968
	SHC4|399694	TNN|63923			MSL3|10943
	SIDT2|51092	TPD52L1|7164			MST1R|4486
	SLC13A5|284111	TRIM16|10626			MTERFD3|80298
	SLC45A1|50651	TRIM9|114088			MZF1|7593
	SNAI2|6591	TROVE2|6738			NADSYN1|55191
	SORBS3|10174	TUBA1A|7846			NBR2|10230
	SPOCK1|6695	TUBGCP5|114791			NCRNA00105|80161
	SRPX|8406	TULP3|7289			NCRNA00115|79854
	STT3A|3703	UBE2QL1|134111			NDOR1|27158
	STX5|6811	UCHL1|7345			NFKBID|84807
	STYX|6815	UCHL5|51377			NFYA|4800
	SULF2|55959	USP13|8975			NPAS2|4862
	SUMF2|25870	USP5|8078			NPIPL3|23117
	SVEP1|79987	UTP18|51096			NR2F6|2063
	SYDE1|85360	VDAC2|7417			NSUN5P1|155400
	TAF13|6884	VWA5B2|90113			NSUN5P2|260294
	TBC1D16|125058	XPOT|11260			NSUN6|221078
	TEAD4|7004	YARS|8565			NUDT16P1|152195
	TEX2|55852	ZC3HAV1L|92092			NUDT19|390916
	TGFBI|7045	ZNF385D|79750			OAS1|4938
	THBS3|7059	ZNF804B|219578			OFD1|8481
	TMEM109|79073				ORMDL1|94101
	TMEM158|25907				ORMDL3|94103
	TMEM17|200728				P2RY11|5032
	TMTC1|83857				P4HB|5034
	TNFAIP8L3|388121				PAQR6|79957
	TNFRSF6B|8771				PAR1|145624
	TOX4|9878				PARP4|143
	TPST1|8460				PATL2|197135
	TRAM2|9697				PBOV1|59351
	TSPAN9|10867				PCF11|51585
	TWIST2|117581				PDCL3|79031
	UACA|55075				PDXDC2|283970
	VIM|7431				PGPEP1|54858
	VKORC1|79001				PIGA|5277
	WWTR1|25937				PION|54103
	ZNF474|133923				PIWIL3|440822
	ZNF532|55205				PLA2G6|8398
					PLEKHA6|22874
					PLEKHH1|57475
					PLGLB2|5342
					PLIN5|440503
					PLXNB1|5364
					PMS1|5378
					PMS2L3|5387
					POLB|5423
					PPFIBP2|8495
					PRICKLE3|4007
					PRKD2|25865
					PRSS27|83886
					PSMB10|5699
					PSMB8|5696
					PTPN6|5777
					PYROXD2|84795
					RABL2A|11159
					RAD9A|5883
					RASGEF1C|255426
					RBCK1|10616
					RBM6|10180
					REEP6|92840
					REV1|51455
					RG9MTD3|158234
					RGPD6|729540
					RGS17|26575
					RPL32P3|132241
					RPP21|79897
					RTP2|344892
					RTP4|64108
					RWDD3|25950
					SCGB2A2|4250
					SCXB|642658
					SDCBP2|27111
					SEC31B|25956
					SEMA4D|10507
					SEPT7P2|641977
					SERINC4|619189
					SETMAR|6419
					SFRS16|11129
					SFRS17A|8227
					SH3GLB2|56904
					SHC3|53358
					SKINTL|391037
					SLC10A5|347051
					SLC1A6|6511
					SLC25A34|284723
					SLC45A3|85414
					SLC5A9|200010
					SLC6A2|6530
					SLC7A9|11136
					SMAD6|4091
					SP140L|93349
					SPDYA|245711
					SPG7|6687
					SPOCD1|90853
					SPSB3|90864
					STAG3L3|442578
					STAP2|55620
					STAT6|6778
					SYCP3|50511
					TAF1C|9013
					TBC1D3B|414059
					TBC1D3P2|440452
					TBC1D3|729873
					TCEANC|170082
					TCTE3|6991
					TECR|9524
					THUMPD2|80745
					TIA1|7072
					TMC7|79905
					TMEM51|55092
					TNFAIP2|7127
					TNK1|8711
					TOP3B|8940
					TRAPPC2|6399
					TRIM26|7726
					TRIM27|5987
					TRIM38|10475
					TRPV1|7442
					TSPAN14|81619
					TSPYL6|388951
					TTLL3|26140
					UBD|10537
					UCP3|7352
					UNC93B1|81622
					UPK3A|7380
					USF1|7391
					WASH3P|374666
					WASH7P|653635
					WDR52|55779
					WDR6|11180
					YTHDC1|91746
					ZCWPW1|55063
					ZFPM1|161882
					ZNF100|163227
					ZNF137|7696
					ZNF160|90338
					ZNF165|7718
					ZNF169|169841
					ZNF182|7569
					ZNF187|7741
					ZNF193|7746
					ZNF195|7748
					ZNF254|9534
					ZNF443|10224
					ZNF480|147657
					ZNF493|284443
					ZNF506|440515
					ZNF513|130557
					ZNF524|147807
					ZNF564|163050
					ZNF577|84765
					ZNF600|162966
					ZNF630|57232
					ZNF638|27332
					ZNF705A|440077
					ZNF708|7562
					ZNF763|284390
					ZNF799|90576
					ZNF814|730051
					ZNF823|55552
					ZNF841|284371
					ZNRD1|30834
					ZRANB2|9406
					ZRSR2|8233
					ZSCAN16|80345
					ZSCAN5B|342933
