# Supplementary material for: Integrative Analysis of Genomic and Clinical Data Reveals Intrinsic Characteristics of Bladder Urothelial Carcinoma Progression
Source: Genes (Basel). 2019 Jun 17;10(6):464. doi: 10.3390/genes10060464 (PMC6628253; doi:10.3390/genes10060464)
Supplement: Supplementary file 1 [file genes-10-00464-s001.zip › Table S4.xlsx]

## Sheet: Sheet1
Blue module (Gene|ID)	overall connectivity	Intramodular connectivity								Turquoise module (Gene|ID)	overall connectivity	Intramodular connectivity
ABCC9|10060	13.131	8.35915								ABCB9|23457	5.47783	1.74405
ACVR1|90	12.9737	8.07489								ACOT13|55856	6.38104	4.12399
ADAMTS12|81792	10.9705	7.03864								AGAP4|119016	31.8163	30.5118
ADAMTS16|170690	12.9102	8.82626								AGAP6|414189	29.3692	27.9892
ADAMTS18|170692	7.84235	2.42665								AGER|177	19.9853	18.4713
ADAMTSL1|92949	12.3039	6.53628								AGXT2L2|85007	14.2204	11.8459
ADCY7|113	14.8168	8.11522								AHSA2|130872	21.0291	19.6643
AHNAK|79026	11.6115	6.50989								AK3|50808	4.99064	2.77153
ALAS2|212	6.60681	2.76708								AKR1B1|231	5.82211	1.48318
ALDH1L2|160428	14.7424	9.24054								AKR1B15|441282	5.91112	1.64151
ANPEP|290	8.20616	3.99766								ALS2CL|259173	14.2723	12.9862
ANXA1|301	9.93496	5.13654								ANAPC4|29945	15.3919	14.0816
ANXA2|302	13.033	8.14452								ANGEL2|90806	10.7534	8.50838
ANXA2P1|303	12.092	7.47647								ANKRD10|55608	20.1098	18.471
ANXA2P2|304	13.9309	8.90299								ANKRD22|118932	5.1023	3.46273
ANXA5|308	17.8218	10.8724								ANO9|338440	12.94	11.4711
ARCN1|372	8.21529	3.98478								APLF|200558	5.96524	3.77647
ARHGAP29|9411	7.94416	3.14198								APOBEC3D|140564	6.0284	4.18395
ARL10|285598	10.5516	4.33716								APOBEC3F|200316	7.06609	5.54066
ARL4C|10123	15.0282	9.59132								APOBEC3G|60489	4.83292	3.12444
ARMC9|80210	16.1286	9.88721								APOL1|8542	6.18256	4.76988
ARSI|340075	12.2628	7.36999								APOL2|23780	6.92843	5.3444
ATF6|22926	6.99162	2.68313								APOL4|80832	6.15823	4.89014
ATG9A|79065	8.95522	4.03875								APOL6|80830	4.75163	1.80027
ATP2B4|493	8.35715	4.22214								ARRDC2|27106	11.8575	9.78637
ATP6V0D1|9114	7.51685	3.2982								ASB13|79754	5.58929	4.0932
ATP6V1B2|526	12.0219	5.76094								ATF7IP2|80063	10.3356	9.13534
BACE1|23621	14.3418	8.83555								ATOH8|84913	8.90504	7.43206
BAIAP2|10458	7.35475	3.14595								BAT1|7919	12.0312	9.41945
BARX2|8538	7.59211	3.209								BATF|10538	9.38761	8.01491
C13orf15|28984	12.8352	8.25382								BCL2L14|79370	5.0322	3.70767
C13orf33|84935	13.9392	10.1632								BLOC1S3|388552	6.40651	4.87238
C14orf37|145407	10.8535	6.1419								BTN2A1|11120	8.12205	5.29039
C15orf38|348110	7.53824	3.57								C11orf66|220004	10.4476	8.69984
C15orf54|400360	6.92396	3.32851								C13orf39|196541	10.1942	7.37013
C17orf51|339263	11.4193	5.55282								C15orf58|390637	8.29611	6.99427
C19orf59|199675	7.77147	4.40296								C17orf86|654434	14.6719	12.53
C5orf62|85027	15.4613	10.9333								C19orf6|91304	17.9157	16.374
C6orf138|442213	6.12677	2.65313								C19orf66|55337	8.90338	6.93517
C6orf72|116254	8.73251	4.82973								C19orf71|100128569	10.6714	8.99338
CALU|813	19.1709	13.1035								C1orf126|200197	19.6087	18.6548
CAPN2|824	12.1286	7.32829								C1orf159|54991	23.3244	22.0279
CBLN4|140689	5.67076	2.22468								C1orf213|148898	22.4374	21.1985
CCDC8|83987	10.8116	6.42859								C1orf63|57035	19.4695	18.2565
CCDC80|151887	16.3042	11.6841								C20orf196|149840	4.98075	2.76948
CD109|135228	14.7431	9.1495								C20orf96|140680	14.0346	12.2192
CD276|80381	12.5083	7.54889								C22orf43|51233	9.52032	7.81037
CD300LG|146894	12.6002	8.70988								C2orf60|129450	7.42621	5.23219
CDK6|1021	11.7151	6.00983								C2orf63|130162	19.0209	17.834
CERCAM|51148	14.2143	8.88539								C3orf19|51244	12.8372	11.5565
CHPF2|54480	10.2557	5.73971								C3orf23|285343	9.87291	8.83449
CHRNA1|1134	8.2489	2.76109								C3orf62|375341	16.5443	15.3926
CHSY1|22856	15.2311	10.1951								C4orf21|55345	11.8698	9.74323
CIDEC|63924	11.69	7.79597								C5orf56|441108	7.36476	3.97066
CKAP4|10970	10.7014	5.68939								C6orf115|58527	5.93157	4.71702
CKMT2|1160	5.9527	2.20329								C6orf134|79969	13.241	11.654
CLEC11A|6320	12.0983	5.76002								C6orf136|221545	12.8006	11.4192
CNIH|10175	9.72328	4.76412								C6orf47|57827	5.62222	3.86205
CNN3|1266	10.1057	5.56882								C6orf62|81688	6.89753	4.74875
CNTNAP3|79937	7.90762	3.79501								C8orf44|56260	12.8169	11.0279
COL18A1|80781	17.4718	11.6955								CALML3|810	5.7163	1.1976
COL4A2|1284	14.5056	8.91823								CARD11|84433	8.33252	7.34834
COL5A1|1289	17.3722	12.988								CARD9|64170	4.74588	1.90587
COL5A3|50509	15.837	10.9557								CASP9|842	10.569	9.37643
COL6A1|1291	16.8717	10.2667								CCDC130|81576	29.8113	28.3628
COPS8|10920	14.7325	8.72056								CCDC14|64770	22.4739	20.8323
COPZ2|51226	15.3511	10.3811								CCDC24|149473	15.5272	14.0988
CPXM1|56265	12.3283	8.04958								CCNJL|79616	4.46567	2.80677
CRTAP|10491	14.3845	8.4103								CCNL1|57018	20.0103	18.692
CSGALNACT2|55454	13.9211	9.33623								CCNL2|81669	34.2879	33.1228
CSPG4|1464	9.83231	5.78599								CCNT2|905	14.7962	13.5489
CTNNB1|1499	9.55284	4.11978								CCRL2|9034	4.75155	2.90238
CUBN|8029	8.55386	4.18988								CCT6P1|643253	14.5945	13.0545
CXCR1|3577	7.92736	4.5977								CD96|10225	6.20978	4.88112
CYTH3|9265	12.2335	6.81537								CDC42EP5|148170	8.65878	7.26448
DIRAS3|9077	11.1466	5.40267								CDK10|8558	22.8124	21.3348
DNAJB4|11080	12.7004	5.83528								CDK3|1018	27.4864	26.1045
DNM3|26052	6.49878	2.23419								CEACAM16|388551	8.04044	5.43296
DSEL|92126	9.1993	4.31103								CELF6|60677	9.85524	7.69504
DUSP14|11072	10.8043	5.44475								CHKB-CPT1B|386593	31.3676	30.238
DYRK3|8444	13.4549	7.48038								CHMP4C|92421	5.37506	3.94048
ECM1|1893	8.64787	4.22147								CIR1|9541	7.40674	6.03761
EDNRA|1909	15.9245	11.3842								CLDN15|24146	8.09361	5.92883
EFCAB1|79645	6.00712	2.05017								CLEC2D|29121	7.68936	5.42405
EHBP1|23301	13.3193	6.67291								CLK1|1195	19.1941	17.7834
EIF2AK4|440275	9.24476	4.15617								CNKSR1|10256	18.3057	17.3618
EMP1|2012	10.009	6.0626								COLQ|8292	16.1249	14.6517
ENDOD1|23052	6.84173	3.45531								COX7B|1349	8.04507	6.15421
EPHB3|2049	7.79198	2.52265								COX8C|341947	9.24951	6.53953
EPHB4|2050	7.3662	3.12201								CPT1B|1375	23.3933	22.039
ERC1|23085	10.6252	5.2965								CRB3|92359	11.9142	10.8086
ESYT2|57488	8.44914	3.95374								CROCCL1|84809	16.8329	15.0686
ETF1|2107	12.6304	5.66014								CRTC2|200186	8.799	7.03191
EXTL3|2137	8.39097	3.46167								CSAD|51380	25.2046	23.8707
EYS|346007	5.0913	2.0076								CTRL|1506	6.63359	4.40001
F10|2159	13.2023	9.04303								CTU1|90353	9.60832	7.17728
FAM126A|84668	15.5545	8.51244								CYorf15B|84663	10.6134	9.07849
FAM129B|64855	8.35239	4.20987								CYP2C8|1558	15.0438	13.7283
FAM168A|23201	13.8403	5.78563								CYP4Z1|199974	6.83052	5.04386
FAM180A|389558	15.8028	11.6409								CYTH2|9266	16.7318	15.2738
FAM27B|100133121	6.84717	2.70105								DCAF4L1|285429	8.72894	6.84697
FAM43A|131583	9.81738	4.38037								DCDC2B|149069	5.99014	4.19856
FJX1|24147	7.60803	3.69628								DEDD2|162989	6.29101	4.77781
FKBP10|60681	15.2725	8.34027								DEGS2|123099	8.51234	7.32196
FKBP14|55033	10.7723	6.56418								DMTF1|9988	21.5842	19.6237
FKBP9|11328	13.1455	8.18403								DNAH1|25981	13.0459	11.1784
FLJ42709|441094	9.57482	5.35618								DNASE1L2|1775	13.9255	12.0885
FLRT2|23768	9.29598	5.52671								DOK7|285489	9.77287	8.50278
FN1|2335	15.0021	9.61992								DOM3Z|1797	12.6798	10.5613
FUT11|170384	9.8382	4.81874								ECHDC2|55268	26.7956	25.7789
GABRG1|2565	7.08877	2.5392								EFHD2|79180	6.31192	5.12332
GANAB|23193	10.0428	3.80323								ELF4|2000	5.40901	4.00463
GAS7|8522	13.9954	9.35276								ELMOD3|84173	17.8413	16.4241
GFPT2|9945	14.8632	9.77595								ENGASE|64772	22.4342	21.2371
GJA1|2697	6.65733	2.57655								ERCC5|2073	12.1715	11.0315
GLI2|2736	10.8387	4.44722								ETV7|51513	6.25762	3.98033
GLT25D1|79709	13.7821	8.04679								FAAH|2166	18.12	17.0963
GPX8|493869	19.6787	13.4946								FAAH2|158584	6.83096	5.18074
GRIK2|2898	6.84438	2.36241								FAM113B|91523	6.1332	4.60601
GUCY1B3|2983	13.1309	8.32358								FAM122B|159090	8.3104	6.77167
GXYLT2|727936	15.3013	10.7315								FAM13A|10144	9.59596	8.24553
HDLBP|3069	11.0277	6.17663								FAM166B|730112	4.86653	2.80188
HEYL|26508	14.098	8.14619								FAM193B|54540	29.6483	28.3201
IGF1|3479	14.116	9.50953								FAM200B|285550	10.5983	9.15928
IGF2R|3482	14.7972	7.25624								FAM25A|643161	10.4967	7.75235
IGFL2|147920	6.34153	2.50196								FAM25B|100132929	9.5807	7.00308
IMPDH1|3614	8.58531	3.53763								FAM73B|84895	17.124	15.8608
INHBB|3625	8.59431	3.88493								FANCF|2188	6.89759	4.76812
IPO11|51194	12.1728	5.0442								FBP1|2203	10.6907	9.72355
IQGAP1|8826	11.0085	5.8185								FBXO46|23403	10.9085	9.47435
ITFG1|81533	7.66503	3.46564								FBXO6|26270	4.71696	2.57343
ITGA1|3672	13.463	8.40988								FCHSD1|89848	22.8647	21.7401
ITGB8|3696	8.32567	3.84981								FER1L4|80307	26.9798	26.0683
JAG1|182	8.59313	4.29572								FITM1|161247	12.5597	10.7074
JDP2|122953	9.40341	4.583								FLJ12825|440101	12.9909	11.2569
KANK4|163782	9.05806	4.12096								FNBP4|23360	19.3545	17.8252
KCNE4|23704	16.499	11.3479								FOXD4L1|200350	13.6661	12.2007
KCTD20|222658	10.4262	4.785								GAK|2580	11.2362	9.9529
KCTD4|386618	5.78252	1.90882								GBA2|57704	10.0836	7.55871
KDELC2|143888	9.86051	4.763								GEMIN8|54960	17.8946	16.7646
KDSR|2531	8.90489	4.28475								GGA1|26088	19.5141	17.9441
KIAA0090|23065	11.4078	5.07292								GGTLC1|92086	10.2363	7.15511
LAMC1|3915	11.9006	6.69329								GK|2710	5.37303	3.49107
LDLR|3949	8.62743	4.0689								GLTSCR1|29998	17.5417	16.3246
LDLRAD3|143458	10.2812	4.35724								GLYCTK|132158	8.53493	6.69052
LEPROT|54741	11.1074	5.86498								GMIP|51291	10.3086	9.14079
LHFP|10186	14.8153	9.21052								GOLGA2B|55592	17.6255	16.0371
LOC100216001|100216001	8.02666	4.47224								GRIPAP1|56850	7.05648	5.42263
LOC338588|338588	6.7839	3.22742								GSDMB|55876	13.5067	12.5235
LOX|4015	18.4756	13.2736								HCG26|352961	6.38115	3.57116
LRP1|4035	16.8481	11.2104								HCG27|253018	6.95242	4.6071
MAP1A|4130	15.6728	8.19305								HCG4P6|80868	6.4911	4.41009
MAP2K1|5604	8.14247	3.09109								HDAC10|83933	18.1532	16.8691
MAP7D1|55700	13.0083	7.97128								HDHD3|81932	9.40176	7.97115
MAP7D3|79649	14.0065	7.43016								HEXDC|284004	15.5354	13.9789
MARVELD1|83742	15.2135	10.2497								HIP1R|9026	15.2488	14.1562
MBOAT2|129642	8.01931	3.20467								HIST1H2BL|8340	5.44522	2.78815
MDGA2|161357	6.69674	2.41063								HIST1H4C|8364	5.87232	3.19139
MGC4473|79100	7.95326	3.64814								HIST1H4J|8363	7.8874	5.89145
MMP16|4325	9.8502	5.22466								HIST2H2AC|8338	9.62271	7.66518
MT1A|4489	9.72298	5.92063								HLA-L|3139	5.92275	3.10573
MTMR2|8898	8.47569	3.52042								HNMT|3176	7.45719	6.05948
MXRA7|439921	14.5212	8.3579								HOXB5|3215	10.623	9.1546
MYADM|91663	15.4886	10.2904								HOXB7|3217	9.2678	7.9704
MYH10|4628	11.4275	5.28876								HSH2D|84941	11.0467	9.78197
MYO5A|4644	15.3808	8.63875								HSPA1L|3305	6.55701	4.12387
MYO9A|4649	10.9168	4.64719								ID2B|84099	7.74797	6.07134
NAV3|89795	13.3885	7.52099								IDUA|3425	19.2633	17.9001
NBAS|51594	10.3469	4.70765								IFT27|11020	14.57	13.2226
NGF|4803	10.9119	5.70006								IKBKB|3551	11.6133	10.4783
NPC1|4864	9.80126	5.09828								INSL3|3640	6.97214	4.37377
NUDT11|55190	10.5345	3.60906								IP6K2|51447	23.3122	22.0901
OLFML2B|25903	16.9581	11.8079								IRF1|3659	7.03204	3.43387
OSBPL10|114884	8.35855	4.49287								KCNJ15|3772	6.12448	4.91226
PAPPA|5069	7.4155	3.47097								KIAA0907|22889	21.0294	19.4743
PCDHB10|56126	7.47612	2.80042								KIAA1530|57654	17.713	16.3803
PCDHB12|56124	9.01631	3.50657								KIAA1875|340390	11.6349	10.0148
PCDHB7|56129	7.3765	2.78905								KIF21B|23046	6.64563	3.98461
PCDHGA1|56114	7.7705	3.19524								KIF25|3834	9.89701	6.93062
PCDHGA2|56113	8.32568	4.24432								KLHL36|79786	6.18469	4.59724
PCDHGA3|56112	7.86401	3.86646								KLRA1|10748	17.9657	16.647
PCDHGC3|5098	13.3171	8.84903								KRT23|25984	5.2593	1.42967
PDGFC|56034	16.1121	10.8639								LENG8|114823	16.8213	15.1913
PDGFRA|5156	12.546	8.04753								LIME1|54923	10.2036	8.13993
PDGFRB|5159	20.0955	14.5062								LIPT1|51601	8.45558	7.07499
PDIA6|10130	9.55488	3.65396								LMBR1L|55716	19.6243	18.5135
PDLIM2|64236	16.0885	10.2085								LOC100129637|100129637	16.9088	15.2584
PGM3|5238	8.15645	3.64283								LOC100144604|100144604	9.44418	7.98674
PITX3|5309	10.697	5.53288								LOC100272146|100272146	7.93445	6.14191
PPEF1|5475	11.6014	6.45349								LOC100286793|100286793	5.82037	3.24159
PPP2R3A|5523	9.45121	4.13468								LOC100288778|100288778	15.3594	13.9554
PRKAR2A|5576	11.5831	4.48874								LOC146880|146880	21.849	20.6445
PRNP|5621	10.4299	5.76222								LOC221442|221442	13.6052	12.2697
PTPN14|5784	9.14651	4.38854								LOC283314|283314	7.0164	4.25478
PTPRG|5793	12.2485	6.28389								LOC284232|284232	16.2643	14.7866
RAB5C|5878	7.20039	3.23556								LOC284233|284233	15.8677	14.4389
RAPGEF5|9771	8.849	3.56577								LOC284900|284900	19.3843	17.8076
RASAL2|9462	10.0102	5.25687								LOC285074|285074	10.7189	8.72631
RBMS3|27303	13.6465	6.98705								LOC285359|285359	12.982	11.5447
RCAN1|1827	7.77855	3.65973								LOC388692|388692	10.6098	9.11924
RDX|5962	5.39901	1.9199								LOC391322|391322	13.4622	11.892
RNF217|154214	13.3907	6.00464								LOC400927|400927	10.1538	8.25913
RNF26|79102	7.81771	2.75061								LOC401052|401052	9.37547	7.49481
RTTN|25914	9.51645	4.50981								LOC440944|440944	10.4417	8.76053
RUNX2|860	10.0136	5.02174								LOC642846|642846	19.7062	18.1249
SAMD8|142891	9.79067	4.15619								LOC91316|91316	20.8973	19.5059
SC65|10609	10.0605	4.96188								LUC7L|55692	30.3867	28.8358
SCEL|8796	7.28243	2.91582								LY6G5B|58496	11.9323	9.8727
SCRN1|9805	12.0843	6.18275								MAGEB16|139604	5.59664	1.71886
SEC23A|10484	13.8692	8.89086								MAPK8IP3|23162	27.7259	26.4949
SEPT7|989	10.8983	5.6474								ME3|10873	15.6769	14.3062
SERINC1|57515	10.3158	5.49643								MFAP3L|9848	8.96103	7.85767
SERPINF1|5176	15.6196	11.0771								MFSD2A|84879	4.40654	2.9388
SGCB|6443	16.5059	9.08304								MRFAP1L1|114932	5.60831	3.9849
SGTB|54557	20.2633	10.1009								MRPS6|64968	4.35945	1.77719
SHC4|399694	7.58437	4.28829								MSL3|10943	5.80609	3.65248
SIDT2|51092	9.90376	4.76991								MST1R|4486	6.8649	5.41612
SLC13A5|284111	6.87852	2.80585								MTERFD3|80298	17.6607	15.944
SLC45A1|50651	7.68471	2.97891								MZF1|7593	26.333	25.1038
SNAI2|6591	11.9419	6.35909								NADSYN1|55191	18.4366	17.5017
SORBS3|10174	12.3697	6.13756								NBR2|10230	9.99871	8.58884
SPOCK1|6695	10.1751	6.15053								NCRNA00105|80161	20.3412	18.6878
SRPX|8406	12.7627	8.13447								NCRNA00115|79854	14.2597	12.6053
STT3A|3703	5.98067	2.18526								NDOR1|27158	8.86819	6.96213
STX5|6811	7.84214	3.03098								NFKBID|84807	11.2339	9.54607
STYX|6815	10.8255	5.16287								NFYA|4800	7.21594	5.45268
SULF2|55959	10.4801	6.23584								NPAS2|4862	11.4541	10.5695
SUMF2|25870	6.61103	2.61934								NPIPL3|23117	26.3113	24.8908
SVEP1|79987	15.4595	11.2799								NR2F6|2063	16.4408	15.1993
SYDE1|85360	17.6194	11.3254								NSUN5P1|155400	23.5239	21.7444
TAF13|6884	11.3151	5.42334								NSUN5P2|260294	24.7429	23.0436
TBC1D16|125058	9.86684	4.63151								NSUN6|221078	19.778	18.7195
TEAD4|7004	13.3606	6.54698								NUDT16P1|152195	5.78835	4.4024
TEX2|55852	10.7952	4.53898								NUDT19|390916	5.12727	3.13647
TGFBI|7045	12.1904	7.55148								OAS1|4938	4.88776	3.49628
THBS3|7059	7.93743	2.96567								OFD1|8481	21.0428	19.8561
TMEM109|79073	7.11834	3.27418								ORMDL1|94101	13.1664	11.6341
TMEM158|25907	14.4256	7.14405								ORMDL3|94103	8.25134	7.08486
TMEM17|200728	7.88086	3.22049								P2RY11|5032	12.1295	9.88163
TMTC1|83857	8.27501	3.14654								P4HB|5034	5.96506	1.74306
TNFAIP8L3|388121	14.4022	9.48347								PAQR6|79957	10.6875	8.72887
TNFRSF6B|8771	9.97547	4.93821								PAR1|145624	8.5935	7.04835
TOX4|9878	8.24682	2.96673								PARP4|143	5.57461	3.90129
TPST1|8460	11.5899	7.53115								PATL2|197135	6.21517	3.07069
TRAM2|9697	15.5833	9.10054								PBOV1|59351	8.05212	6.70591
TSPAN9|10867	9.59407	5.55138								PCF11|51585	14.8271	13.4584
TWIST2|117581	12.2741	7.6906								PDCL3|79031	5.07848	3.20633
UACA|55075	10.915	6.0295								PDXDC2|283970	18.1658	17.0301
VIM|7431	16.5797	10.4705								PGPEP1|54858	13.4639	12.0817
VKORC1|79001	10.4626	4.97026								PIGA|5277	4.79093	2.97303
WWTR1|25937	16.2592	10.0129								PION|54103	7.35028	5.41044
ZNF474|133923	7.45068	2.65575								PIWIL3|440822	4.94014	1.68178
ZNF532|55205	13.1633	6.19063								PLA2G6|8398	21.9508	20.6389
										PLEKHA6|22874	11.5548	10.3434
										PLEKHH1|57475	18.4345	17.1468
										PLGLB2|5342	13.3119	11.4745
										PLIN5|440503	14.1615	12.9838
										PLXNB1|5364	24.6518	23.5308
										PMS1|5378	7.75295	5.48289
										PMS2L3|5387	15.591	14.1308
										POLB|5423	4.13836	2.17201
										PPFIBP2|8495	16.4663	15.5951
										PRICKLE3|4007	7.02904	5.61072
										PRKD2|25865	7.66691	6.28895
										PRSS27|83886	6.73805	3.60805
										PSMB10|5699	8.23052	6.07648
										PSMB8|5696	7.33728	3.90271
										PTPN6|5777	8.22591	6.68406
										PYROXD2|84795	13.9982	12.6631
										RABL2A|11159	9.84349	7.52384
										RAD9A|5883	15.4357	14.0328
										RASGEF1C|255426	6.12756	1.71775
										RBCK1|10616	7.73093	5.53174
										RBM6|10180	24.5384	23.2236
										REEP6|92840	9.88019	7.95985
										REV1|51455	7.79596	6.25668
										RG9MTD3|158234	11.8501	10.0858
										RGPD6|729540	10.6672	9.11789
										RGS17|26575	5.58162	1.68437
										RPL32P3|132241	17.1425	15.251
										RPP21|79897	12.9731	11.5378
										RTP2|344892	5.35844	3.33544
										RTP4|64108	5.29285	3.33585
										RWDD3|25950	8.23973	6.73443
										SCGB2A2|4250	4.64805	1.48493
										SCXB|642658	14.7003	12.8163
										SDCBP2|27111	6.21945	4.87193
										SEC31B|25956	15.0391	12.4755
										SEMA4D|10507	5.68739	3.31995
										SEPT7P2|641977	17.6125	15.6369
										SERINC4|619189	19.2725	17.7934
										SETMAR|6419	9.91191	8.58076
										SFRS16|11129	24.2101	22.9588
										SFRS17A|8227	14.6754	13.196
										SH3GLB2|56904	17.2363	16.0843
										SHC3|53358	5.581	3.84405
										SKINTL|391037	11.6564	9.97521
										SLC10A5|347051	9.57931	7.97742
										SLC1A6|6511	4.81326	1.79105
										SLC25A34|284723	7.27423	5.14084
										SLC45A3|85414	6.83435	5.42135
										SLC5A9|200010	6.12956	3.61982
										SLC6A2|6530	9.89722	6.84662
										SLC7A9|11136	6.50045	4.47288
										SMAD6|4091	8.70932	7.35496
										SP140L|93349	5.52871	3.33354
										SPDYA|245711	21.744	20.4028
										SPG7|6687	17.6337	16.0623
										SPOCD1|90853	10.8884	9.62372
										SPSB3|90864	21.1419	19.6923
										STAG3L3|442578	11.8995	9.99101
										STAP2|55620	14.4605	13.3842
										STAT6|6778	10.4989	9.2294
										SYCP3|50511	9.04477	7.04288
										TAF1C|9013	22.9386	21.501
										TBC1D3|729873	28.9721	27.6808
										TBC1D3B|414059	28.9455	27.6484
										TBC1D3P2|440452	11.7721	9.90127
										TCEANC|170082	6.90373	4.64373
										TCTE3|6991	18.6003	17.0253
										TECR|9524	6.59586	4.03121
										THUMPD2|80745	13.689	12.3545
										TIA1|7072	24.0419	22.8286
										TMC7|79905	14.2806	13.3747
										TMEM51|55092	11.2616	10.3401
										TNFAIP2|7127	9.90904	8.96855
										TNK1|8711	7.19241	5.85143
										TOP3B|8940	13.6376	12.136
										TRAPPC2|6399	11.2555	10.0004
										TRIM26|7726	5.50826	4.10776
										TRIM27|5987	9.35754	7.55447
										TRIM38|10475	6.45602	5.08844
										TRPV1|7442	15.2844	13.6546
										TSPAN14|81619	8.56332	7.46745
										TSPYL6|388951	4.50218	1.77821
										TTLL3|26140	30.1304	28.9584
										UBD|10537	5.61003	2.8112
										UCP3|7352	14.3079	12.5925
										UNC93B1|81622	7.76367	6.57803
										UPK3A|7380	7.27218	5.19753
										USF1|7391	7.02549	5.26292
										WASH3P|374666	25.0987	23.7432
										WASH7P|653635	28.6351	27.4309
										WDR52|55779	22.5409	21.395
										WDR6|11180	18.153	16.6756
										YTHDC1|91746	10.8609	8.82672
										ZCWPW1|55063	7.83112	6.08333
										ZFPM1|161882	14.6327	13.2706
										ZNF100|163227	15.7821	14.3823
										ZNF137|7696	17.8921	16.7743
										ZNF160|90338	17.5388	16.2289
										ZNF165|7718	7.62549	6.12592
										ZNF169|169841	10.1791	7.74557
										ZNF182|7569	19.561	18.17
										ZNF187|7741	10.6329	8.17181
										ZNF193|7746	20.6159	19.1883
										ZNF195|7748	16.8189	15.4151
										ZNF254|9534	13.1527	11.5224
										ZNF443|10224	23.8889	22.8137
										ZNF480|147657	10.7508	9.58703
										ZNF493|284443	18.5417	17.2403
										ZNF506|440515	18.921	17.8765
										ZNF513|130557	21.9068	20.6916
										ZNF524|147807	11.3249	9.49676
										ZNF564|163050	16.0583	14.8848
										ZNF577|84765	15.3229	13.9022
										ZNF600|162966	18.1316	17.1122
										ZNF630|57232	12.7963	11.4634
										ZNF638|27332	14.9836	13.1292
										ZNF705A|440077	4.48974	1.77857
										ZNF708|7562	14.7262	13.2146
										ZNF763|284390	25.1944	24.0422
										ZNF799|90576	22.0017	20.8902
										ZNF814|730051	19.4165	18.0971
										ZNF823|55552	17.8819	16.7275
										ZNF841|284371	12.6471	11.1157
										ZNRD1|30834	7.68687	6.10283
										ZRANB2|9406	11.0934	8.67174
										ZRSR2|8233	12.8996	11.3571
										ZSCAN16|80345	12.8668	11.376
										ZSCAN5B|342933	7.93652	5.28416
