# Supplementary material for: Integrative Analysis of Genomic and Clinical Data Reveals Intrinsic Characteristics of Bladder Urothelial Carcinoma Progression
Source: Genes (Basel). 2019 Jun 17;10(6):464. doi: 10.3390/genes10060464 (PMC6628253; doi:10.3390/genes10060464)
Supplement: Supplementary file 1 [file genes-10-00464-s001.zip › Table S5.xlsx]

## Sheet: CNV stage frequency
Amplification (Gene|ID)	Stage I+II (129)	Stage III (139/139*129)	Stage III (139)	Stage IV (132/132*129)	Stage IV (132)						Deletion (Gene|ID)	Stage I+II (129)	Stage III (139/139*129)	Stage III (139)	Stage IV (132/132*129)	Stage IV (132)
ABCB9|23457	33	32.482	35	28.3409	29						ABCB9|23457	20	16.705	18	30.2955	31
ABCC1|4363	20	26.9137	29	33.2273	34						ABCC1|4363	31	38.0504	41	41.0455	42
ABCC9|10060	47	32.482	35	36.1591	37						ABCC9|10060	12	21.3453	23	22.4773	23
ABCE1|6059	14	14.8489	16	11.7273	12						ABCE1|6059	43	45.4748	49	58.6364	60
ACCN1|40	46	51.0432	55	57.6591	59						ACCN1|40	8	10.2086	11	17.5909	18
ACCN2|41	35	25.0576	27	26.3864	27						ACCN2|41	20	17.6331	19	25.4091	26
ACLY|47	40	45.4748	49	57.6591	59						ACLY|47	8	11.1367	12	11.7273	12
ACOT13|55856	40	36.1942	39	47.8864	49						ACOT13|55856	16	24.1295	26	24.4318	25
ACVR1|90	15	15.777	17	17.5909	18						ACVR1|90	31	30.6259	33	43.9773	45
ADAM23|8745	7	11.1367	12	11.7273	12						ADAM23|8745	47	46.4029	50	58.6364	60
ADAMTS12|81792	64	64.036	69	58.6364	60						ADAMTS12|81792	5	11.1367	12	16.6136	17
ADAMTS16|170690	65	67.7482	73	62.5455	64						ADAMTS16|170690	9	12.9928	14	15.6364	16
ADAMTS18|170692	19	35.2662	38	36.1591	37						ADAMTS18|170692	35	32.482	35	36.1591	37
ADAMTSL1|92949	22	23.2014	25	26.3864	27						ADAMTSL1|92949	61	64.964	70	54.7273	56
ADCY7|113	16	29.6978	32	30.2955	31						ADCY7|113	35	32.482	35	41.0455	42
ADRA1B|147	5	9.28058	10	9.77273	10						ADRA1B|147	56	58.4676	63	70.3636	72
ADRA1D|146	55	63.1079	68	68.4091	70						ADRA1D|146	13	9.28058	10	14.6591	15
ADRA2B|151	26	26.9137	29	39.0909	40						ADRA2B|151	21	13.9209	15	17.5909	18
AGAP4|119016	20	22.2734	24	29.3182	30						AGAP4|119016	37	35.2662	38	33.2273	34
AGAP6|414189	18	21.3453	23	24.4318	25						AGAP6|414189	39	36.1942	39	39.0909	40
AGER|177	33	33.4101	36	38.1136	39						AGER|177	18	23.2014	25	32.25	33
AGXT2L2|85007	3	11.1367	12	9.77273	10						AGXT2L2|85007	60	61.2518	66	70.3636	72
AHCY|191	75	78.8849	85	89.9091	92						AHCY|191	1	0	0	1.95455	2
AHNAK|79026	24	25.9856	28	38.1136	39						AHNAK|79026	27	24.1295	26	29.3182	30
AHSA2|130872	35	39.9065	43	58.6364	60						AHSA2|130872	10	7.42446	8	8.79545	9
AIF1L|83543	14	25.0576	27	16.6136	17						AIF1L|83543	54	52.8993	57	50.8182	52
AK3|50808	24	29.6978	32	27.3636	28						AK3|50808	56	58.4676	63	52.7727	54
AKR1B1|231	37	35.2662	38	58.6364	60						AKR1B1|231	15	15.777	17	12.7045	13
AKR1B15|441282	37	35.2662	38	58.6364	60						AKR1B15|441282	15	16.705	18	12.7045	13
AKR7A2|8574	23	21.3453	23	33.2273	34						AKR7A2|8574	26	24.1295	26	20.5227	21
ALAS2|212	22	18.5612	20	21.5	22						ALAS2|212	27	22.2734	24	23.4545	24
ALDH1L2|160428	35	29.6978	32	24.4318	25						ALDH1L2|160428	19	17.6331	19	31.2727	32
ALG1|56052	11	14.8489	16	18.5682	19						ALG1|56052	45	54.7554	59	60.5909	62
ALPL|249	22	21.3453	23	33.2273	34						ALPL|249	27	24.1295	26	22.4773	23
ALS2CL|259173	31	34.3381	37	40.0682	41						ALS2CL|259173	30	27.8417	30	39.0909	40
AMDHD1|144193	36	27.8417	30	26.3864	27						AMDHD1|144193	20	19.4892	21	33.2273	34
ANAPC4|29945	21	16.705	18	10.75	11						ANAPC4|29945	35	40.8345	44	61.5682	63
ANGEL2|90806	40	32.482	35	49.8409	51						ANGEL2|90806	24	16.705	18	19.5455	20
ANGPT1|284	77	79.8129	86	79.1591	81						ANGPT1|284	4	4.64029	5	10.75	11
ANKRD10|55608	40	44.5468	48	48.8636	50						ANKRD10|55608	18	25.9856	28	22.4773	23
ANKRD22|118932	9	5.56835	6	15.6364	16						ANKRD22|118932	54	48.259	52	56.6818	58
ANLN|54443	48	52.8993	57	64.5	66						ANLN|54443	5	5.56835	6	13.6818	14
ANO1|55107	44	31.554	34	43.9773	45						ANO1|55107	19	25.9856	28	24.4318	25
ANO9|338440	6	7.42446	8	10.75	11						ANO9|338440	64	58.4676	63	79.1591	81
ANPEP|290	13	12.0647	13	19.5455	20						ANPEP|290	42	47.3309	51	43	44
ANXA1|301	13	23.2014	25	15.6364	16						ANXA1|301	58	57.5396	62	57.6591	59
ANXA2|302	11	7.42446	8	17.5909	18						ANXA2|302	40	53.8273	58	42.0227	43
ANXA5|308	13	8.35252	9	9.77273	10						ANXA5|308	42	50.1151	54	56.6818	58
AP2A2|161	7	7.42446	8	10.75	11						AP2A2|161	62	58.4676	63	78.1818	80
AP2B1|163	42	48.259	52	53.75	55						AP2B1|163	10	12.9928	14	14.6591	15
APLF|200558	33	38.9784	42	56.6818	58						APLF|200558	11	8.35252	9	8.79545	9
APOBEC3D|140564	20	19.4892	21	13.6818	14						APOBEC3D|140564	49	52.8993	57	61.5682	63
APOBEC3F|200316	20	19.4892	21	13.6818	14						APOBEC3F|200316	49	52.8993	57	61.5682	63
APOBEC3G|60489	20	19.4892	21	13.6818	14						APOBEC3G|60489	49	52.8993	57	61.5682	63
APOL1|8542	24	21.3453	23	17.5909	18						APOL1|8542	46	51.0432	55	53.75	55
APOL2|23780	24	21.3453	23	17.5909	18						APOL2|23780	46	51.0432	55	53.75	55
APOL4|80832	24	23.2014	25	17.5909	18						APOL4|80832	45	49.1871	53	53.75	55
APOL6|80830	25	25.0576	27	20.5227	21						APOL6|80830	44	46.4029	50	51.7955	53
ARCN1|372	13	11.1367	12	21.5	22						ARCN1|372	49	48.259	52	46.9091	48
ARHGAP29|9411	22	22.2734	24	34.2045	35						ARHGAP29|9411	24	12.9928	14	28.3409	29
ARID3A|1820	18	17.6331	19	20.5227	21						ARID3A|1820	33	46.4029	50	56.6818	58
ARL10|285598	4	11.1367	12	10.75	11						ARL10|285598	58	61.2518	66	69.3864	71
ARL4C|10123	1	8.35252	9	8.79545	9						ARL4C|10123	66	56.6115	61	70.3636	72
ARMC9|80210	2	8.35252	9	6.84091	7						ARMC9|80210	65	58.4676	63	70.3636	72
ARRDC2|27106	18	23.2014	25	23.4545	24						ARRDC2|27106	27	36.1942	39	44.9545	46
ARSI|340075	4	11.1367	12	10.75	11						ARSI|340075	55	55.6835	60	69.3864	71
ASB13|79754	52	55.6835	60	63.5227	65						ASB13|79754	15	13.9209	15	10.75	11
ASPM|259266	41	40.8345	44	50.8182	52						ASPM|259266	20	12.9928	14	17.5909	18
ATF6|22926	63	55.6835	60	77.2045	79						ATF6|22926	9	2.78417	3	5.86364	6
ATF7IP2|80063	21	26.9137	29	32.25	33						ATF7IP2|80063	31	40.8345	44	45.9318	47
ATG9A|79065	4	9.28058	10	8.79545	9						ATG9A|79065	58	53.8273	58	70.3636	72
ATOH8|84913	32	37.1223	40	50.8182	52						ATOH8|84913	13	8.35252	9	9.77273	10
ATP12A|479	30	34.3381	37	42.0227	43						ATP12A|479	27	26.9137	29	28.3409	29
ATP13A4|84239	63	67.7482	73	73.2955	75						ATP13A4|84239	3	4.64029	5	4.88636	5
ATP1A1|476	27	25.0576	27	40.0682	41						ATP1A1|476	15	12.9928	14	20.5227	21
ATP2B4|493	38	35.2662	38	46.9091	48						ATP2B4|493	24	14.8489	16	21.5	22
ATP6V0A1|535	40	45.4748	49	56.6818	58						ATP6V0A1|535	8	10.2086	11	12.7045	13
ATP6V0D1|9114	21	38.9784	42	38.1136	39						ATP6V0D1|9114	37	27.8417	30	36.1591	37
ATP6V1A|523	49	55.6835	60	68.4091	70						ATP6V1A|523	7	10.2086	11	8.79545	9
ATP6V1B1|525	34	39.9065	43	56.6818	58						ATP6V1B1|525	10	8.35252	9	8.79545	9
ATP6V1B2|526	13	15.777	17	8.79545	9						ATP6V1B2|526	77	68.6763	74	88.9318	91
ATP6V1C2|245973	40	39.9065	43	58.6364	60						ATP6V1C2|245973	12	7.42446	8	9.77273	10
ATP8B2|57198	58	51.0432	55	71.3409	73						ATP8B2|57198	10	4.64029	5	4.88636	5
AVIL|10677	35	25.9856	28	25.4091	26						AVIL|10677	22	18.5612	20	25.4091	26
AXIN2|8313	51	59.3957	64	72.3182	74						AXIN2|8313	3	6.4964	7	6.84091	7
B3GALT2|8707	41	42.6906	46	57.6591	59						B3GALT2|8707	18	10.2086	11	14.6591	15
B4GALNT1|2583	33	25.0576	27	26.3864	27						B4GALNT1|2583	24	18.5612	20	24.4318	25
B4GALNT2|124872	43	47.3309	51	63.5227	65						B4GALNT2|124872	7	11.1367	12	11.7273	12
BACE1|23621	11	12.0647	13	20.5227	21						BACE1|23621	51	46.4029	50	47.8864	49
BAIAP2|10458	49	59.3957	64	70.3636	72						BAIAP2|10458	5	7.42446	8	7.81818	8
BARX2|8538	11	14.8489	16	24.4318	25						BARX2|8538	52	47.3309	51	43.9773	45
BAT1|7919	33	33.4101	36	38.1136	39						BAT1|7919	18	23.2014	25	32.25	33
BATF|10538	17	28.7698	31	20.5227	21						BATF|10538	36	36.1942	39	44.9545	46
BCL2L14|79370	45	33.4101	36	36.1591	37						BCL2L14|79370	15	25.0576	27	24.4318	25
BLOC1S3|388552	46	51.0432	55	59.6136	61						BLOC1S3|388552	12	18.5612	20	18.5682	19
BRMS1L|84312	15	25.9856	28	20.5227	21						BRMS1L|84312	40	34.3381	37	48.8636	50
BSND|7809	28	21.3453	23	32.25	33						BSND|7809	18	14.8489	16	17.5909	18
BTN2A1|11120	35	36.1942	39	42.0227	43						BTN2A1|11120	20	24.1295	26	28.3409	29
C10orf90|118611	7	12.0647	13	17.5909	18						C10orf90|118611	54	43.6187	47	53.75	55
C11orf16|56673	6	6.4964	7	9.77273	10						C11orf16|56673	68	58.4676	63	80.1364	82
C11orf53|341032	11	12.0647	13	20.5227	21						C11orf53|341032	50	47.3309	51	47.8864	49
C11orf66|220004	25	25.9856	28	39.0909	40						C11orf66|220004	26	24.1295	26	28.3409	29
C11orf87|399947	12	12.0647	13	21.5	22						C11orf87|399947	49	45.4748	49	46.9091	48
C12orf61|283416	36	25.0576	27	24.4318	25						C12orf61|283416	20	18.5612	20	28.3409	29
C13orf15|28984	19	26.9137	29	32.25	33						C13orf15|28984	40	40.8345	44	44.9545	46
C13orf33|84935	31	37.1223	40	46.9091	48						C13orf33|84935	27	26.9137	29	22.4773	23
C13orf39|196541	39	42.6906	46	47.8864	49						C13orf39|196541	23	27.8417	30	22.4773	23
C14orf126|112487	16	25.9856	28	24.4318	25						C14orf126|112487	37	35.2662	38	48.8636	50
C14orf37|145407	20	23.2014	25	20.5227	21						C14orf37|145407	35	39.9065	43	48.8636	50
C15orf38|348110	13	12.0647	13	19.5455	20						C15orf38|348110	43	48.259	52	43	44
C15orf54|400360	13	5.56835	6	13.6818	14						C15orf54|400360	43	54.7554	59	52.7727	54
C15orf58|390637	13	12.0647	13	19.5455	20						C15orf58|390637	42	48.259	52	43	44
C16orf63|123811	20	26.9137	29	33.2273	34						C16orf63|123811	31	38.0504	41	41.0455	42
C17orf39|79018	11	16.705	18	18.5682	19						C17orf39|79018	60	64.036	69	61.5682	63
C17orf51|339263	36	38.0504	41	43.9773	45						C17orf51|339263	24	31.554	34	36.1591	37
C18orf20|221241	21	17.6331	19	12.7045	13						C18orf20|221241	53	58.4676	63	58.6364	60
C18orf54|162681	20	16.705	18	12.7045	13						C18orf54|162681	55	57.5396	62	59.6136	61
C19orf26|255057	17	16.705	18	19.5455	20						C19orf26|255057	34	47.3309	51	57.6591	59
C19orf59|199675	20	21.3453	23	23.4545	24						C19orf59|199675	29	41.7626	45	53.75	55
C19orf6|91304	18	17.6331	19	19.5455	20						C19orf6|91304	33	45.4748	49	56.6818	58
C19orf66|55337	25	23.2014	25	26.3864	27						C19orf66|55337	25	38.9784	42	49.8409	51
C19orf71|100128569	16	18.5612	20	19.5455	20						C19orf71|100128569	35	45.4748	49	57.6591	59
C1orf159|54991	27	23.2014	25	35.1818	36						C1orf159|54991	25	25.0576	27	21.5	22
C1orf213|148898	25	20.4173	22	31.2727	32						C1orf213|148898	25	24.1295	26	23.4545	24
C1orf63|57035	24	17.6331	19	31.2727	32						C1orf63|57035	24	25.0576	27	23.4545	24
C1orf84|149469	28	24.1295	26	34.2045	35						C1orf84|149469	20	13.9209	15	18.5682	19
C20orf117|140710	73	74.2446	80	83.0682	85						C20orf117|140710	3	2.78417	3	4.88636	5
C20orf177|63939	69	70.5324	76	81.1136	83						C20orf177|63939	6	5.56835	6	8.79545	9
C20orf196|149840	55	63.1079	68	69.3864	71						C20orf196|149840	13	9.28058	10	14.6591	15
C20orf96|140680	57	63.1079	68	68.4091	70						C20orf96|140680	12	9.28058	10	14.6591	15
C22orf43|51233	26	27.8417	30	21.5	22						C22orf43|51233	40	42.6906	46	53.75	55
C2orf60|129450	8	14.8489	16	11.7273	12						C2orf60|129450	43	38.0504	41	54.7273	56
C2orf62|375307	4	9.28058	10	9.77273	10						C2orf62|375307	58	53.8273	58	68.4091	70
C2orf63|130162	36	38.0504	41	54.7273	56						C2orf63|130162	10	8.35252	9	9.77273	10
C3orf19|51244	51	44.5468	48	65.4773	67						C3orf19|51244	11	21.3453	23	21.5	22
C3orf23|285343	33	33.4101	36	43.9773	45						C3orf23|285343	28	27.8417	30	36.1591	37
C3orf62|375341	30	30.6259	33	36.1591	37						C3orf62|375341	32	35.2662	38	46.9091	48
C4orf21|55345	13	8.35252	9	8.79545	9						C4orf21|55345	41	48.259	52	56.6818	58
C5orf13|9315	6	9.28058	10	8.79545	9						C5orf13|9315	56	60.3237	65	73.2955	75
C5orf56|441108	5	10.2086	11	10.75	11						C5orf56|441108	55	57.5396	62	67.4318	69
C5orf62|85027	4	12.0647	13	9.77273	10						C5orf62|85027	56	55.6835	60	70.3636	72
C6orf115|58527	14	14.8489	16	12.7045	13						C6orf115|58527	46	51.0432	55	68.4091	70
C6orf134|79969	35	36.1942	39	38.1136	39						C6orf134|79969	17	21.3453	23	31.2727	32
C6orf136|221545	35	36.1942	39	38.1136	39						C6orf136|221545	17	21.3453	23	31.2727	32
C6orf138|442213	29	25.9856	28	34.2045	35						C6orf138|442213	24	26.9137	29	37.1364	38
C6orf47|57827	33	33.4101	36	38.1136	39						C6orf47|57827	18	23.2014	25	32.25	33
C6orf62|81688	38	37.1223	40	46.9091	48						C6orf62|81688	16	23.2014	25	25.4091	26
C7orf33|202865	38	35.2662	38	50.8182	52						C7orf33|202865	18	17.6331	19	14.6591	15
C8orf31|286122	76	78.8849	85	73.2955	75						C8orf31|286122	5	6.4964	7	11.7273	12
C8orf44|56260	69	67.7482	73	70.3636	72						C8orf44|56260	7	5.56835	6	12.7045	13
C9orf24|84688	20	23.2014	25	29.3182	30						C9orf24|84688	54	57.5396	62	53.75	55
CA10|56934	44	51.9712	56	65.4773	67						CA10|56934	8	9.28058	10	12.7045	13
CA5A|763	20	34.3381	37	31.2727	32						CA5A|763	37	28.7698	31	39.0909	40
CA7|766	21	38.9784	42	34.2045	35						CA7|766	37	27.8417	30	39.0909	40
CACNA1B|774	15	25.9856	28	18.5682	19						CACNA1B|774	51	51.9712	56	52.7727	54
CAD|790	37	39.9065	43	54.7273	56						CAD|790	12	5.56835	6	11.7273	12
CALCA|796	8	10.2086	11	10.75	11						CALCA|796	66	55.6835	60	79.1591	81
CALHM3|119395	7	7.42446	8	13.6818	14						CALHM3|119395	56	49.1871	53	54.7273	56
CALM1|801	18	29.6978	32	22.4773	23						CALM1|801	34	38.9784	42	40.0682	41
CALML3|810	52	55.6835	60	63.5227	65						CALML3|810	15	13.9209	15	10.75	11
CALU|813	38	31.554	34	58.6364	60						CALU|813	15	16.705	18	11.7273	12
CAPG|822	30	36.1942	39	51.7955	53						CAPG|822	13	8.35252	9	9.77273	10
CAPN2|824	45	35.2662	38	53.75	55						CAPN2|824	20	14.8489	16	17.5909	18
CARD11|84433	46	59.3957	64	74.2727	76						CARD11|84433	7	7.42446	8	7.81818	8
CASP9|842	26	22.2734	24	33.2273	34						CASP9|842	25	24.1295	26	20.5227	21
CAST|831	6	8.35252	9	11.7273	12						CAST|831	55	62.1799	67	68.4091	70
CBLN4|140689	70	70.5324	76	82.0909	84						CBLN4|140689	7	4.64029	5	7.81818	8
CCDC102B|79839	20	16.705	18	11.7273	12						CCDC102B|79839	54	60.3237	65	61.5682	63
CCDC130|81576	18	21.3453	23	23.4545	24						CCDC130|81576	30	38.9784	42	43.9773	45
CCDC14|64770	52	58.4676	63	73.2955	75						CCDC14|64770	8	6.4964	7	6.84091	7
CCDC21|64793	21	17.6331	19	29.3182	30						CCDC21|64793	26	28.7698	31	24.4318	25
CCDC24|149473	28	24.1295	26	34.2045	35						CCDC24|149473	18	13.9209	15	17.5909	18
CCDC54|84692	48	54.7554	59	65.4773	67						CCDC54|84692	6	9.28058	10	9.77273	10
CCDC8|83987	43	45.4748	49	59.6136	61						CCDC8|83987	13	22.2734	24	20.5227	21
CCDC80|151887	49	55.6835	60	67.4318	69						CCDC80|151887	7	10.2086	11	8.79545	9
CCNA1|8900	24	30.6259	33	36.1591	37						CCNA1|8900	36	33.4101	36	37.1364	38
CCNJL|79616	5	9.28058	10	9.77273	10						CCNJL|79616	56	58.4676	63	70.3636	72
CCNL1|57018	61	64.964	70	71.3409	73						CCNL1|57018	3	3.71223	4	7.81818	8
CCNL2|81669	27	23.2014	25	35.1818	36						CCNL2|81669	25	25.0576	27	21.5	22
CCNT2|905	14	13.9209	15	22.4773	23						CCNT2|905	33	29.6978	32	34.2045	35
CCRL2|9034	32	33.4101	36	41.0455	42						CCRL2|9034	30	27.8417	30	39.0909	40
CCT6A|908	51	54.7554	59	68.4091	70						CCT6A|908	5	9.28058	10	4.88636	5
CCT6P1|643253	45	48.259	52	60.5909	62						CCT6P1|643253	10	11.1367	12	8.79545	9
CD109|135228	11	14.8489	16	11.7273	12						CD109|135228	50	43.6187	47	60.5909	62
CD276|80381	13	10.2086	11	17.5909	18						CD276|80381	42	49.1871	53	43	44
CD300LG|146894	38	46.4029	50	57.6591	59						CD300LG|146894	10	11.1367	12	11.7273	12
CD96|10225	49	56.6115	61	68.4091	70						CD96|10225	6	10.2086	11	8.79545	9
CDC42EP5|148170	44	47.3309	51	62.5455	64						CDC42EP5|148170	16	19.4892	21	16.6136	17
CDC73|79577	41	42.6906	46	58.6364	60						CDC73|79577	18	10.2086	11	14.6591	15
CDK10|8558	21	34.3381	37	30.2955	31						CDK10|8558	36	30.6259	33	41.0455	42
CDK3|1018	52	61.2518	66	68.4091	70						CDK3|1018	4	4.64029	5	8.79545	9
CDK6|1021	44	42.6906	46	57.6591	59						CDK6|1021	12	11.1367	12	9.77273	10
CDKN1C|1028	6	7.42446	8	10.75	11						CDKN1C|1028	68	60.3237	65	79.1591	81
CEACAM16|388551	46	50.1151	54	62.5455	64						CEACAM16|388551	11	18.5612	20	15.6364	16
CEACAM21|90273	46	47.3309	51	59.6136	61						CEACAM21|90273	12	19.4892	21	16.6136	17
CELA3B|23436	23	21.3453	23	33.2273	34						CELA3B|23436	27	24.1295	26	22.4773	23
CELF6|60677	13	9.28058	10	18.5682	19						CELF6|60677	41	49.1871	53	41.0455	42
CERCAM|51148	12	25.9856	28	16.6136	17						CERCAM|51148	55	52.8993	57	51.7955	53
CERK|64781	15	13.9209	15	13.6818	14						CERK|64781	52	56.6115	61	65.4773	67
CES4|51716	17	28.7698	31	26.3864	27						CES4|51716	39	35.2662	38	43	44
CGA|1081	6	9.28058	10	6.84091	7						CGA|1081	55	46.4029	50	71.3409	73
CGB1|114335	43	44.5468	48	60.5909	62						CGB1|114335	17	22.2734	24	21.5	22
CHMP4C|92421	75	71.4604	77	74.2727	76						CHMP4C|92421	4	5.56835	6	12.7045	13
CHPF2|54480	37	34.3381	37	52.7727	54						CHPF2|54480	15	17.6331	19	15.6364	16
CHRNA1|1134	14	19.4892	21	19.5455	20						CHRNA1|1134	31	27.8417	30	42.0227	43
CHSY1|22856	16	13.9209	15	20.5227	21						CHSY1|22856	41	50.1151	54	44.9545	46
CIDEC|63924	49	50.1151	54	68.4091	70						CIDEC|63924	16	17.6331	19	19.5455	20
CIR1|9541	14	20.4173	22	19.5455	20						CIR1|9541	31	27.8417	30	41.0455	42
CKAP4|10970	37	29.6978	32	25.4091	26						CKAP4|10970	18	17.6331	19	31.2727	32
CKMT2|1160	7	8.35252	9	9.77273	10						CKMT2|1160	55	63.1079	68	72.3182	74
CLDN10|9071	39	40.8345	44	43.9773	45						CLDN10|9071	22	28.7698	31	29.3182	30
CLDN15|24146	41	42.6906	46	58.6364	60						CLDN15|24146	10	12.0647	13	9.77273	10
CLEC11A|6320	43	46.4029	50	60.5909	62						CLEC11A|6320	16	22.2734	24	21.5	22
CLEC2D|29121	46	36.1942	39	35.1818	36						CLEC2D|29121	14	20.4173	22	23.4545	24
CLEC4G|339390	20	21.3453	23	23.4545	24						CLEC4G|339390	29	41.7626	45	53.75	55
CLIC3|9022	13	28.7698	31	18.5682	19						CLIC3|9022	54	50.1151	54	52.7727	54
CLK1|1195	8	12.0647	13	12.7045	13						CLK1|1195	43	39.9065	43	54.7273	56
CLSTN2|64084	58	62.1799	67	73.2955	75						CLSTN2|64084	6	4.64029	5	6.84091	7
CLTC|1213	46	54.7554	59	71.3409	73						CLTC|1213	7	4.64029	5	10.75	11
CMTM2|146225	21	38.9784	42	34.2045	35						CMTM2|146225	37	27.8417	30	38.1136	39
CNIH|10175	18	24.1295	26	21.5	22						CNIH|10175	33	38.0504	41	46.9091	48
CNKSR1|10256	22	17.6331	19	29.3182	30						CNKSR1|10256	25	27.8417	30	24.4318	25
CNN3|1266	21	22.2734	24	33.2273	34						CNN3|1266	22	13.9209	15	28.3409	29
CNTN1|1272	35	25.9856	28	32.25	33						CNTN1|1272	19	19.4892	21	21.5	22
CNTNAP3|79937	19	25.0576	27	23.4545	24						CNTNAP3|79937	60	59.3957	64	58.6364	60
COBL|23242	51	52.8993	57	65.4773	67						COBL|23242	6	6.4964	7	8.79545	9
COG8|84342	24	41.7626	45	39.0909	40						COG8|84342	35	27.8417	30	35.1818	36
COL18A1|80781	39	38.9784	42	46.9091	48						COL18A1|80781	24	25.9856	28	32.25	33
COL4A2|1284	40	44.5468	48	49.8409	51						COL4A2|1284	19	25.9856	28	22.4773	23
COL5A1|1289	13	25.9856	28	18.5682	19						COL5A1|1289	54	50.1151	54	52.7727	54
COL5A3|50509	26	22.2734	24	25.4091	26						COL5A3|50509	24	40.8345	44	49.8409	51
COL6A1|1291	39	38.9784	42	45.9318	47						COL6A1|1291	24	25.9856	28	32.25	33
COL9A3|1299	68	67.7482	73	80.1364	82						COL9A3|1299	8	5.56835	6	9.77273	10
COLQ|8292	50	44.5468	48	64.5	66						COLQ|8292	12	20.4173	22	21.5	22
COPS3|8533	11	15.777	17	16.6136	17						COPS3|8533	61	64.036	69	71.3409	73
COPS8|10920	1	8.35252	9	6.84091	7						COPS8|10920	66	55.6835	60	71.3409	73
COPZ2|51226	41	46.4029	50	62.5455	64						COPZ2|51226	6	11.1367	12	12.7045	13
COX7B|1349	16	16.705	18	20.5227	21						COX7B|1349	31	24.1295	26	22.4773	23
COX8C|341947	18	27.8417	30	20.5227	21						COX8C|341947	37	38.9784	42	41.0455	42
CPT1B|1375	15	14.8489	16	12.7045	13						CPT1B|1375	53	59.3957	64	67.4318	69
CPXM1|56265	56	63.1079	68	69.3864	71						CPXM1|56265	13	9.28058	10	13.6818	14
CRB3|92359	19	19.4892	21	21.5	22						CRB3|92359	31	44.5468	48	55.7045	57
CRNN|49860	62	51.9712	56	74.2727	76						CRNN|49860	9	4.64029	5	4.88636	5
CRTAP|10491	41	39.9065	43	54.7273	56						CRTAP|10491	18	20.4173	22	28.3409	29
CRTC2|200186	59	51.9712	56	73.2955	75						CRTC2|200186	10	3.71223	4	3.90909	4
CSAD|51380	36	25.9856	28	24.4318	25						CSAD|51380	23	16.705	18	25.4091	26
CSF3R|1441	23	18.5612	20	29.3182	30						CSF3R|1441	24	19.4892	21	24.4318	25
CSGALNACT2|55454	27	26.9137	29	31.2727	32						CSGALNACT2|55454	33	31.554	34	28.3409	29
CSPG4|1464	13	11.1367	12	17.5909	18						CSPG4|1464	42	49.1871	53	43	44
CTNNB1|1499	38	36.1942	39	47.8864	49						CTNNB1|1499	23	25.0576	27	34.2045	35
CTPS|1503	28	26.9137	29	36.1591	37						CTPS|1503	19	12.0647	13	17.5909	18
CTRB1|1504	20	38.0504	41	35.1818	36						CTRB1|1504	35	29.6978	32	36.1591	37
CTRB2|440387	20	37.1223	40	35.1818	36						CTRB2|440387	35	29.6978	32	36.1591	37
CTRL|1506	23	39.9065	43	40.0682	41						CTRL|1506	36	27.8417	30	34.2045	35
CTU1|90353	43	46.4029	50	61.5682	63						CTU1|90353	16	22.2734	24	19.5455	20
CUBN|8029	47	43.6187	47	49.8409	51						CUBN|8029	18	19.4892	21	18.5682	19
CXCL12|6387	23	23.2014	25	31.2727	32						CXCL12|6387	35	34.3381	37	28.3409	29
CXCR1|3577	4	9.28058	10	8.79545	9						CXCR1|3577	58	53.8273	58	68.4091	70
CXCR7|57007	1	8.35252	9	6.84091	7						CXCR7|57007	66	56.6115	61	71.3409	73
CYP19A1|1588	15	8.35252	9	19.5455	20						CYP19A1|1588	41	51.0432	55	44.9545	46
CYP2C8|1558	8	5.56835	6	13.6818	14						CYP2C8|1558	54	48.259	52	58.6364	60
CYP4Z1|199974	28	22.2734	24	33.2273	34						CYP4Z1|199974	18	15.777	17	15.6364	16
CYTH2|9266	44	41.7626	45	61.5682	63						CYTH2|9266	16	23.2014	25	20.5227	21
CYTH3|9265	47	60.3237	65	76.2273	78						CYTH3|9265	6	6.4964	7	7.81818	8
CYTL1|54360	22	15.777	17	13.6818	14						CYTL1|54360	36	40.8345	44	58.6364	60
DAD1|1603	18	29.6978	32	32.25	33						DAD1|1603	36	33.4101	36	40.0682	41
DARS2|55157	53	51.0432	55	69.3864	71						DARS2|55157	11	6.4964	7	8.79545	9
DBN1|1627	3	11.1367	12	10.75	11						DBN1|1627	60	60.3237	65	69.3864	71
DCAF4L1|285429	19	13.9209	15	11.7273	12						DCAF4L1|285429	36	38.0504	41	59.6136	61
DCDC2B|149069	20	17.6331	19	25.4091	26						DCDC2B|149069	24	23.2014	25	26.3864	27
DDB1|1642	26	25.0576	27	38.1136	39						DDB1|1642	25	25.0576	27	28.3409	29
DDX10|1662	11	12.0647	13	20.5227	21						DDX10|1662	50	46.4029	50	47.8864	49
DDX21|9188	12	10.2086	11	18.5682	19						DDX21|9188	43	44.5468	48	47.8864	49
DEDD2|162989	46	48.259	52	58.6364	60						DEDD2|162989	12	20.4173	22	16.6136	17
DEGS2|123099	19	27.8417	30	23.4545	24						DEGS2|123099	38	36.1942	39	40.0682	41
DIRAS3|9077	25	19.4892	21	31.2727	32						DIRAS3|9077	19	14.8489	16	21.5	22
DISP2|85455	11	5.56835	6	12.7045	13						DISP2|85455	46	53.8273	58	52.7727	54
DLX1|1745	13	18.5612	20	20.5227	21						DLX1|1745	31	28.7698	31	39.0909	40
DLX4|1748	42	48.259	52	65.4773	67						DLX4|1748	8	10.2086	11	9.77273	10
DMRT3|58524	24	30.6259	33	27.3636	28						DMRT3|58524	56	57.5396	62	52.7727	54
DMTF1|9988	42	42.6906	46	55.7045	57						DMTF1|9988	11	11.1367	12	11.7273	12
DNAH1|25981	29	29.6978	32	35.1818	36						DNAH1|25981	31	36.1942	39	45.9318	47
DNAJB4|11080	24	22.2734	24	34.2045	35						DNAJB4|11080	21	14.8489	16	20.5227	21
DNASE1L2|1775	11	12.0647	13	18.5682	19						DNASE1L2|1775	45	57.5396	62	59.6136	61
DNM3|26052	53	53.8273	58	69.3864	71						DNM3|26052	11	4.64029	5	9.77273	10
DNMT3L|29947	38	38.0504	41	45.9318	47						DNMT3L|29947	23	25.0576	27	34.2045	35
DNTT|1791	8	5.56835	6	13.6818	14						DNTT|1791	54	49.1871	53	56.6818	58
DOK7|285489	26	15.777	17	15.6364	16						DOK7|285489	34	38.9784	42	57.6591	59
DOM3Z|1797	33	33.4101	36	38.1136	39						DOM3Z|1797	18	23.2014	25	32.25	33
DSC1|1823	31	26.9137	29	16.6136	17						DSC1|1823	36	44.5468	48	52.7727	54
DSEL|92126	20	16.705	18	12.7045	13						DSEL|92126	54	60.3237	65	58.6364	60
DSTYK|25778	38	37.1223	40	47.8864	49						DSTYK|25778	25	12.9928	14	19.5455	20
DUSP13|51207	14	10.2086	11	24.4318	25						DUSP13|51207	42	45.4748	49	44.9545	46
DUSP14|11072	43	46.4029	50	55.7045	57						DUSP14|11072	9	12.9928	14	13.6818	14
DYM|54808	20	19.4892	21	13.6818	14						DYM|54808	55	55.6835	60	57.6591	59
DYRK3|8444	38	35.2662	38	49.8409	51						DYRK3|8444	24	13.9209	15	19.5455	20
ECHDC2|55268	28	21.3453	23	31.2727	32						ECHDC2|55268	19	14.8489	16	19.5455	20
ECM1|1893	62	52.8993	57	75.25	77						ECM1|1893	7	4.64029	5	4.88636	5
EDNRA|1909	15	15.777	17	12.7045	13						EDNRA|1909	43	45.4748	49	57.6591	59
EFCAB1|79645	61	63.1079	68	67.4318	69						EFCAB1|79645	17	10.2086	11	16.6136	17
EFHD2|79180	25	22.2734	24	33.2273	34						EFHD2|79180	25	24.1295	26	20.5227	21
EHBP1|23301	35	40.8345	44	58.6364	60						EHBP1|23301	11	7.42446	8	9.77273	10
EIF2AK4|440275	12	6.4964	7	11.7273	12						EIF2AK4|440275	45	53.8273	58	53.75	55
EIF3A|8661	7	11.1367	12	16.6136	17						EIF3A|8661	56	42.6906	46	53.75	55
EIF4A3|9775	48	63.1079	68	70.3636	72						EIF4A3|9775	6	4.64029	5	7.81818	8
EIF4E1B|253314	3	11.1367	12	10.75	11						EIF4E1B|253314	60	61.2518	66	69.3864	71
ELF4|2000	16	20.4173	22	20.5227	21						ELF4|2000	30	24.1295	26	26.3864	27
ELMOD3|84173	30	36.1942	39	51.7955	53						ELMOD3|84173	13	8.35252	9	9.77273	10
ELOVL4|6785	10	9.28058	10	11.7273	12						ELOVL4|6785	52	49.1871	53	64.5	66
EMP1|2012	44	34.3381	37	36.1591	37						EMP1|2012	15	24.1295	26	23.4545	24
EMP3|2014	43	41.7626	45	61.5682	63						EMP3|2014	16	23.2014	25	20.5227	21
ENDOD1|23052	20	13.9209	15	27.3636	28						ENDOD1|23052	38	42.6906	46	38.1136	39
ENGASE|64772	51	62.1799	67	70.3636	72						ENGASE|64772	5	4.64029	5	7.81818	8
ENKUR|219670	39	38.9784	42	42.0227	43						ENKUR|219670	21	22.2734	24	18.5682	19
ENPP1|5167	10	13.9209	15	12.7045	13						ENPP1|5167	52	50.1151	54	68.4091	70
ENTPD2|954	13	28.7698	31	18.5682	19						ENTPD2|954	54	50.1151	54	52.7727	54
EPDR1|54749	48	52.8993	57	67.4318	69						EPDR1|54749	6	6.4964	7	10.75	11
EPHB3|2049	63	69.6043	75	75.25	77						EPHB3|2049	3	1.85612	2	3.90909	4
EPHB4|2050	42	42.6906	46	58.6364	60						EPHB4|2050	10	12.9928	14	8.79545	9
EPN2|22905	21	21.3453	23	27.3636	28						EPN2|22905	47	59.3957	64	53.75	55
EPRS|2058	43	35.2662	38	52.7727	54						EPRS|2058	23	13.9209	15	18.5682	19
ERC1|23085	48	38.9784	42	39.0909	40						ERC1|23085	12	18.5612	20	21.5	22
ERCC5|2073	38	42.6906	46	47.8864	49						ERCC5|2073	24	27.8417	30	22.4773	23
ERMN|57471	15	15.777	17	16.6136	17						ERMN|57471	31	31.554	34	43	44
ESD|2098	17	25.0576	27	26.3864	27						ESD|2098	41	44.5468	48	50.8182	52
ESF1|51575	60	61.2518	66	74.2727	76						ESF1|51575	13	9.28058	10	11.7273	12
ESYT2|57488	37	34.3381	37	49.8409	51						ESYT2|57488	17	22.2734	24	18.5682	19
ETF1|2107	4	12.9928	14	9.77273	10						ETF1|2107	55	56.6115	61	67.4318	69
ETV7|51513	28	26.9137	29	35.1818	36						ETV7|51513	25	28.7698	31	34.2045	35
EVC2|132884	22	16.705	18	13.6818	14						EVC2|132884	36	38.9784	42	60.5909	62
EXTL3|2137	12	16.705	18	10.75	11						EXTL3|2137	76	68.6763	74	87.9545	90
EYS|346007	19	20.4173	22	22.4773	23						EYS|346007	41	36.1942	39	54.7273	56
F10|2159	40	43.6187	47	49.8409	51						F10|2159	18	25.0576	27	23.4545	24
F13A1|2162	45	38.9784	42	40.0682	41						F13A1|2162	19	25.0576	27	27.3636	28
F2RL2|2151	6	9.28058	10	9.77273	10						F2RL2|2151	58	64.036	69	75.25	77
FAAH|2166	28	21.3453	23	35.1818	36						FAAH|2166	18	16.705	18	13.6818	14
FAAH2|158584	24	20.4173	22	23.4545	24						FAAH2|158584	25	20.4173	22	21.5	22
FAM101B|359845	11	17.6331	19	17.5909	18						FAM101B|359845	62	60.3237	65	69.3864	71
FAM110B|90362	67	61.2518	66	68.4091	70						FAM110B|90362	11	9.28058	10	15.6364	16
FAM113B|91523	33	26.9137	29	26.3864	27						FAM113B|91523	21	16.705	18	27.3636	28
FAM122B|159090	18	20.4173	22	22.4773	23						FAM122B|159090	28	23.2014	25	25.4091	26
FAM126A|84668	45	54.7554	59	74.2727	76						FAM126A|84668	6	7.42446	8	9.77273	10
FAM129B|64855	13	25.0576	27	15.6364	16						FAM129B|64855	54	52.8993	57	52.7727	54
FAM13A|10144	15	11.1367	12	14.6591	15						FAM13A|10144	38	44.5468	48	50.8182	52
FAM166B|730112	24	25.0576	27	31.2727	32						FAM166B|730112	51	54.7554	59	50.8182	52
FAM168A|23201	31	23.2014	25	39.0909	40						FAM168A|23201	27	33.4101	36	32.25	33
FAM180A|389558	37	34.3381	37	57.6591	59						FAM180A|389558	15	16.705	18	12.7045	13
FAM193B|54540	3	12.0647	13	10.75	11						FAM193B|54540	60	60.3237	65	69.3864	71
FAM200B|285550	21	19.4892	21	12.7045	13						FAM200B|285550	36	38.0504	41	58.6364	60
FAM20C|56975	46	58.4676	63	71.3409	73						FAM20C|56975	9	10.2086	11	8.79545	9
FAM25A|643161	9	8.35252	9	18.5682	19						FAM25A|643161	51	45.4748	49	55.7045	57
FAM25B|100132929	20	22.2734	24	29.3182	30						FAM25B|100132929	37	35.2662	38	33.2273	34
FAM27B|100133121	19	25.0576	27	23.4545	24						FAM27B|100133121	60	59.3957	64	58.6364	60
FAM43A|131583	62	66.8201	72	73.2955	75						FAM43A|131583	3	2.78417	3	4.88636	5
FAM49A|81553	41	41.7626	45	57.6591	59						FAM49A|81553	13	7.42446	8	9.77273	10
FAM5C|339479	43	45.4748	49	58.6364	60						FAM5C|339479	18	9.28058	10	13.6818	14
FAM73B|84895	13	25.9856	28	17.5909	18						FAM73B|84895	53	52.8993	57	49.8409	51
FANCF|2188	8	9.28058	10	9.77273	10						FANCF|2188	59	53.8273	58	79.1591	81
FASN|2194	49	57.5396	62	72.3182	74						FASN|2194	5	9.28058	10	7.81818	8
FBP1|2203	15	25.9856	28	17.5909	18						FBP1|2203	59	53.8273	58	53.75	55
FBXO46|23403	47	47.3309	51	59.6136	61						FBXO46|23403	12	21.3453	23	19.5455	20
FBXO6|26270	26	23.2014	25	34.2045	35						FBXO6|26270	24	23.2014	25	20.5227	21
FCHSD1|89848	4	10.2086	11	12.7045	13						FCHSD1|89848	55	57.5396	62	66.4545	68
FER1L4|80307	75	77.0288	83	86.9773	89						FER1L4|80307	2	0	0	3.90909	4
FGF1|2246	4	10.2086	11	11.7273	12						FGF1|2246	56	57.5396	62	69.3864	71
FGF12|2257	62	66.8201	72	73.2955	75						FGF12|2257	3	5.56835	6	4.88636	5
FGF19|9965	47	34.3381	37	44.9545	46						FGF19|9965	17	24.1295	26	24.4318	25
FHL3|2275	24	20.4173	22	31.2727	32						FHL3|2275	22	17.6331	19	22.4773	23
FITM1|161247	18	29.6978	32	25.4091	26						FITM1|161247	35	35.2662	38	43	44
FJX1|24147	12	10.2086	11	22.4773	23						FJX1|24147	50	49.1871	53	60.5909	62
FKBP10|60681	40	45.4748	49	57.6591	59						FKBP10|60681	8	11.1367	12	11.7273	12
FKBP14|55033	47	53.8273	58	70.3636	72						FKBP14|55033	5	5.56835	6	10.75	11
FKBP9|11328	50	53.8273	58	67.4318	69						FKBP9|11328	5	6.4964	7	9.77273	10
FLRT2|23768	18	26.9137	29	22.4773	23						FLRT2|23768	35	38.9784	42	39.0909	40
FN1|2335	5	10.2086	11	9.77273	10						FN1|2335	57	52.8993	57	67.4318	69
FNBP4|23360	11	10.2086	11	21.5	22						FNBP4|23360	50	47.3309	51	59.6136	61
FNTB|2342	18	23.2014	25	20.5227	21						FNTB|2342	39	39.9065	43	46.9091	48
FOLR2|2350	34	22.2734	24	39.0909	40						FOLR2|2350	24	33.4101	36	30.2955	31
FOXD4L1|200350	18	22.2734	24	25.4091	26						FOXD4L1|200350	25	20.4173	22	28.3409	29
FOXI1|2299	4	9.28058	10	8.79545	9						FOXI1|2299	58	61.2518	66	69.3864	71
FOXL1|2300	20	35.2662	38	31.2727	32						FOXL1|2300	37	28.7698	31	39.0909	40
FRG2|448831	18	9.28058	10	10.75	11						FRG2|448831	47	53.8273	58	62.5455	64
FRG2B|441581	7	14.8489	16	17.5909	18						FRG2B|441581	50	45.4748	49	52.7727	54
FUT11|170384	15	11.1367	12	23.4545	24						FUT11|170384	42	44.5468	48	43.9773	45
G6PD|2539	24	20.4173	22	26.3864	27						G6PD|2539	24	24.1295	26	23.4545	24
GABRA3|2556	24	20.4173	22	22.4773	23						GABRA3|2556	24	22.2734	24	25.4091	26
GABRG1|2565	23	13.9209	15	13.6818	14						GABRG1|2565	31	38.9784	42	51.7955	53
GAK|2580	27	17.6331	19	14.6591	15						GAK|2580	38	38.9784	42	59.6136	61
GALK1|2584	52	61.2518	66	68.4091	70						GALK1|2584	4	4.64029	5	8.79545	9
GANAB|23193	24	26.9137	29	38.1136	39						GANAB|23193	27	24.1295	26	29.3182	30
GAS7|8522	11	13.9209	15	14.6591	15						GAS7|8522	61	65.8921	71	72.3182	74
GBA2|57704	23	25.0576	27	31.2727	32						GBA2|57704	51	54.7554	59	49.8409	51
GBX2|2637	1	8.35252	9	6.84091	7						GBX2|2637	67	56.6115	61	71.3409	73
GCG|2641	16	15.777	17	18.5682	19						GCG|2641	30	30.6259	33	42.0227	43
GEMIN5|25929	4	12.0647	13	9.77273	10						GEMIN5|25929	56	54.7554	59	69.3864	71
GEMIN8|54960	25	25.0576	27	23.4545	24						GEMIN8|54960	27	21.3453	23	25.4091	26
GFPT2|9945	4	11.1367	12	10.75	11						GFPT2|9945	57	59.3957	64	70.3636	72
GGA1|26088	24	22.2734	24	14.6591	15						GGA1|26088	46	49.1871	53	58.6364	60
GGTLC1|92086	63	69.6043	75	72.3182	74						GGTLC1|92086	10	5.56835	6	11.7273	12
GJA1|2697	6	11.1367	12	8.79545	9						GJA1|2697	53	51.0432	55	72.3182	74
GK|2710	22	25.9856	28	23.4545	24						GK|2710	27	19.4892	21	25.4091	26
GLCE|26035	13	8.35252	9	17.5909	18						GLCE|26035	40	51.0432	55	42.0227	43
GLI2|2736	16	19.4892	21	20.5227	21						GLI2|2736	26	23.2014	25	32.25	33
GLT25D1|79709	18	24.1295	26	23.4545	24						GLT25D1|79709	28	35.2662	38	44.9545	46
GLTSCR1|29998	42	41.7626	45	60.5909	62						GLTSCR1|29998	15	23.2014	25	20.5227	21
GLYCTK|132158	28	28.7698	31	35.1818	36						GLYCTK|132158	31	36.1942	39	45.9318	47
GMIP|51291	21	28.7698	31	26.3864	27						GMIP|51291	25	33.4101	36	43.9773	45
GNA12|2768	47	59.3957	64	74.2727	76						GNA12|2768	7	7.42446	8	7.81818	8
GOLGA2B|55592	34	28.7698	31	25.4091	26						GOLGA2B|55592	19	19.4892	21	31.2727	32
GOLGA8G|283768	11	9.28058	10	15.6364	16						GOLGA8G|283768	46	50.1151	54	56.6818	58
GPC1|2817	1	8.35252	9	6.84091	7						GPC1|2817	66	56.6115	61	69.3864	71
GPHN|10243	19	25.9856	28	19.5455	20						GPHN|10243	39	40.8345	44	49.8409	51
GPR32|2854	43	46.4029	50	60.5909	62						GPR32|2854	16	22.2734	24	21.5	22
GPR37|2861	38	32.482	35	57.6591	59						GPR37|2861	17	17.6331	19	11.7273	12
GPSM2|29899	20	23.2014	25	34.2045	35						GPSM2|29899	19	13.9209	15	26.3864	27
GPX8|493869	13	15.777	17	16.6136	17						GPX8|493869	47	59.3957	64	66.4545	68
GRAMD2|196996	13	9.28058	10	17.5909	18						GRAMD2|196996	41	49.1871	53	43	44
GRB14|2888	15	16.705	18	18.5682	19						GRB14|2888	31	29.6978	32	43	44
GRIK2|2898	9	9.28058	10	7.81818	8						GRIK2|2898	54	51.0432	55	73.2955	75
GRIPAP1|56850	22	20.4173	22	24.4318	25						GRIPAP1|56850	26	27.8417	30	25.4091	26
GRK5|2869	7	11.1367	12	16.6136	17						GRK5|2869	56	42.6906	46	53.75	55
GSDMB|55876	45	48.259	52	59.6136	61						GSDMB|55876	6	11.1367	12	8.79545	9
GTF2A1|2957	18	27.8417	30	21.5	22						GTF2A1|2957	35	37.1223	40	40.0682	41
GUCA1A|2978	32	29.6978	32	36.1591	37						GUCA1A|2978	22	25.0576	27	35.1818	36
GUCY1B3|2983	15	12.0647	13	9.77273	10						GUCY1B3|2983	48	49.1871	53	60.5909	62
GULP1|51454	12	17.6331	19	18.5682	19						GULP1|51454	34	32.482	35	44.9545	46
GXYLT2|727936	27	30.6259	33	37.1364	38						GXYLT2|727936	31	35.2662	38	40.0682	41
HAUS2|55142	11	5.56835	6	13.6818	14						HAUS2|55142	46	53.8273	58	51.7955	53
HCG27|253018	34	36.1942	39	39.0909	40						HCG27|253018	18	22.2734	24	30.2955	31
HDAC10|83933	15	14.8489	16	12.7045	13						HDAC10|83933	53	59.3957	64	67.4318	69
HDAC4|9759	1	8.35252	9	5.86364	6						HDAC4|9759	65	55.6835	60	69.3864	71
HDAC5|10014	38	46.4029	50	57.6591	59						HDAC5|10014	10	12.0647	13	12.7045	13
HDHD3|81932	13	25.9856	28	13.6818	14						HDHD3|81932	55	53.8273	58	52.7727	54
HDLBP|3069	1	8.35252	9	6.84091	7						HDLBP|3069	66	55.6835	60	70.3636	72
HECW1|23072	49	52.8993	57	68.4091	70						HECW1|23072	5	7.42446	8	9.77273	10
HEPACAM2|253012	43	42.6906	46	56.6818	58						HEPACAM2|253012	11	10.2086	11	10.75	11
HEXDC|284004	49	58.4676	63	70.3636	72						HEXDC|284004	6	8.35252	9	7.81818	8
HEYL|26508	27	26.9137	29	41.0455	42						HEYL|26508	20	12.9928	14	16.6136	17
HHIPL2|79802	45	36.1942	39	53.75	55						HHIPL2|79802	20	14.8489	16	17.5909	18
HIP1R|9026	33	32.482	35	29.3182	30						HIP1R|9026	19	16.705	18	29.3182	30
HIPK2|28996	38	35.2662	38	53.75	55						HIPK2|28996	15	15.777	17	12.7045	13
HIST1H2BL|8340	35	35.2662	38	41.0455	42						HIST1H2BL|8340	18	24.1295	26	29.3182	30
HIST1H4C|8364	35	36.1942	39	43	44						HIST1H4C|8364	19	24.1295	26	27.3636	28
HIST1H4J|8363	36	35.2662	38	41.0455	42						HIST1H4J|8363	18	24.1295	26	29.3182	30
HIST2H2AC|8338	58	47.3309	51	71.3409	73						HIST2H2AC|8338	7	6.4964	7	5.86364	6
HMGN4|10473	35	35.2662	38	43	44						HMGN4|10473	20	25.0576	27	28.3409	29
HNMT|3176	11	13.9209	15	18.5682	19						HNMT|3176	35	30.6259	33	37.1364	38
HOXB5|3215	42	47.3309	51	63.5227	65						HOXB5|3215	6	12.0647	13	12.7045	13
HOXB7|3217	42	47.3309	51	63.5227	65						HOXB7|3217	6	12.0647	13	12.7045	13
HOXC5|3222	36	25.0576	27	25.4091	26						HOXC5|3222	21	15.777	17	24.4318	25
HOXC8|3224	36	25.0576	27	24.4318	25						HOXC8|3224	21	15.777	17	24.4318	25
HPD|3242	34	32.482	35	29.3182	30						HPD|3242	19	16.705	18	31.2727	32
HSH2D|84941	20	23.2014	25	24.4318	25						HSH2D|84941	30	38.0504	41	42.0227	43
HSPA1L|3305	33	33.4101	36	38.1136	39						HSPA1L|3305	18	23.2014	25	32.25	33
HSPA6|3310	64	57.5396	62	78.1818	80						HSPA6|3310	10	2.78417	3	4.88636	5
HTRA4|203100	41	36.1942	39	41.0455	42						HTRA4|203100	43	39.9065	43	53.75	55
IARS2|55699	43	34.3381	37	53.75	55						IARS2|55699	23	14.8489	16	17.5909	18
ICAM5|7087	25	24.1295	26	27.3636	28						ICAM5|7087	25	38.0504	41	48.8636	50
IDUA|3425	27	17.6331	19	14.6591	15						IDUA|3425	38	38.9784	42	59.6136	61
IFT122|55764	53	61.2518	66	72.3182	74						IFT122|55764	8	4.64029	5	7.81818	8
IFT27|11020	24	21.3453	23	17.5909	18						IFT27|11020	46	50.1151	54	57.6591	59
IGF1|3479	35	30.6259	33	24.4318	25						IGF1|3479	18	19.4892	21	31.2727	32
IGF2BP3|10643	45	54.7554	59	73.2955	75						IGF2BP3|10643	6	6.4964	7	9.77273	10
IGF2R|3482	12	14.8489	16	6.84091	7						IGF2R|3482	49	53.8273	58	77.2045	79
IGFL2|147920	46	46.4029	50	61.5682	63						IGFL2|147920	11	21.3453	23	18.5682	19
IKBKB|3551	45	43.6187	47	43.9773	45						IKBKB|3551	40	31.554	34	46.9091	48
IL12A|3592	61	65.8921	71	69.3864	71						IL12A|3592	3	2.78417	3	8.79545	9
IL31RA|133396	11	12.9928	14	15.6364	16						IL31RA|133396	50	60.3237	65	68.4091	70
IMPDH1|3614	39	31.554	34	57.6591	59						IMPDH1|3614	16	16.705	18	12.7045	13
INHBB|3625	16	19.4892	21	21.5	22						INHBB|3625	26	23.2014	25	31.2727	32
INS|3630	7	8.35252	9	10.75	11						INS|3630	66	59.3957	64	79.1591	81
INSL3|3640	18	23.2014	25	23.4545	24						INSL3|3640	27	36.1942	39	44.9545	46
INSRR|3645	55	51.0432	55	67.4318	69						INSRR|3645	12	5.56835	6	9.77273	10
IP6K2|51447	28	31.554	34	37.1364	38						IP6K2|51447	33	35.2662	38	44.9545	46
IPO11|51194	6	11.1367	12	7.81818	8						IPO11|51194	57	59.3957	64	78.1818	80
IPO4|79711	18	29.6978	32	25.4091	26						IPO4|79711	35	35.2662	38	43	44
IQGAP1|8826	13	12.0647	13	19.5455	20						IQGAP1|8826	42	48.259	52	43	44
IRF1|3659	5	10.2086	11	10.75	11						IRF1|3659	55	57.5396	62	67.4318	69
ITFG1|81533	20	28.7698	31	32.25	33						ITFG1|81533	34	34.3381	37	41.0455	42
ITGA1|3672	17	16.705	18	18.5682	19						ITGA1|3672	43	53.8273	58	62.5455	64
ITGB8|3696	46	55.6835	60	74.2727	76						ITGB8|3696	5	6.4964	7	9.77273	10
JAG1|182	59	61.2518	66	74.2727	76						JAG1|182	14	10.2086	11	10.75	11
JDP2|122953	17	27.8417	30	20.5227	21						JDP2|122953	36	36.1942	39	44.9545	46
KANK4|163782	25	20.4173	22	32.25	33						KANK4|163782	19	14.8489	16	22.4773	23
KCNE4|23704	3	8.35252	9	7.81818	8						KCNE4|23704	60	55.6835	60	71.3409	73
KCNH2|3757	37	34.3381	37	52.7727	54						KCNH2|3757	15	17.6331	19	15.6364	16
KCNJ15|3772	34	39.9065	43	45.9318	47						KCNJ15|3772	25	24.1295	26	31.2727	32
KCNU1|157855	30	32.482	35	37.1364	38						KCNU1|157855	57	49.1871	53	57.6591	59
KCTD20|222658	29	26.9137	29	35.1818	36						KCTD20|222658	25	28.7698	31	34.2045	35
KCTD4|386618	18	25.0576	27	29.3182	30						KCTD4|386618	40	41.7626	45	46.9091	48
KDELC2|143888	11	12.9928	14	20.5227	21						KDELC2|143888	50	46.4029	50	47.8864	49
KDSR|2531	20	18.5612	20	10.75	11						KDSR|2531	54	57.5396	62	59.6136	61
KIAA0087|9808	46	55.6835	60	70.3636	72						KIAA0087|9808	5	6.4964	7	9.77273	10
KIAA0090|23065	23	21.3453	23	33.2273	34						KIAA0090|23065	26	24.1295	26	20.5227	21
KIAA0391|9692	15	27.8417	30	20.5227	21						KIAA0391|9692	39	35.2662	38	49.8409	51
KIAA0907|22889	54	52.8993	57	68.4091	70						KIAA0907|22889	12	5.56835	6	7.81818	8
KIAA1328|57536	24	25.0576	27	17.5909	18						KIAA1328|57536	45	46.4029	50	54.7273	56
KIAA1530|57654	26	19.4892	21	14.6591	15						KIAA1530|57654	39	38.9784	42	58.6364	60
KIAA1598|57698	7	10.2086	11	16.6136	17						KIAA1598|57698	56	44.5468	48	53.75	55
KIAA1875|340390	75	79.8129	86	71.3409	73						KIAA1875|340390	6	6.4964	7	12.7045	13
KIAA1919|91749	7	10.2086	11	6.84091	7						KIAA1919|91749	55	51.0432	55	76.2273	78
KIF1B|23095	26	23.2014	25	35.1818	36						KIF1B|23095	24	24.1295	26	21.5	22
KIF21B|23046	38	38.0504	41	48.8636	50						KIF21B|23046	23	12.9928	14	17.5909	18
KIF25|3834	12	13.9209	15	7.81818	8						KIF25|3834	49	53.8273	58	78.1818	80
KIF26A|26153	18	29.6978	32	24.4318	25						KIF26A|26153	38	35.2662	38	41.0455	42
KIFAP3|22920	56	53.8273	58	72.3182	74						KIFAP3|22920	10	4.64029	5	7.81818	8
KLHDC10|23008	38	32.482	35	58.6364	60						KLHDC10|23008	16	16.705	18	11.7273	12
KLHL36|79786	20	35.2662	38	32.25	33						KLHL36|79786	36	28.7698	31	40.0682	41
KLRA1|10748	46	36.1942	39	36.1591	37						KLRA1|10748	14	20.4173	22	23.4545	24
KLRG2|346689	38	35.2662	38	53.75	55						KLRG2|346689	15	15.777	17	12.7045	13
KPNB1|3837	41	45.4748	49	62.5455	64						KPNB1|3837	6	12.0647	13	11.7273	12
KRT23|25984	41	45.4748	49	57.6591	59						KRT23|25984	7	13.9209	15	10.75	11
KRT4|3851	39	25.0576	27	24.4318	25						KRT4|3851	22	16.705	18	25.4091	26
KRT79|338785	39	25.0576	27	24.4318	25						KRT79|338785	22	16.705	18	25.4091	26
KRTDAP|388533	44	50.1151	54	60.5909	62						KRTDAP|388533	16	16.705	18	15.6364	16
L1TD1|54596	25	20.4173	22	33.2273	34						L1TD1|54596	19	14.8489	16	21.5	22
LAMC1|3915	45	47.3309	51	64.5	66						LAMC1|3915	15	7.42446	8	9.77273	10
LCN1|3933	12	25.9856	28	18.5682	19						LCN1|3933	55	51.0432	55	53.75	55
LDLR|3949	24	24.1295	26	27.3636	28						LDLR|3949	26	39.9065	43	44.9545	46
LDLRAD3|143458	11	12.0647	13	21.5	22						LDLRAD3|143458	52	48.259	52	63.5227	65
LENG8|114823	44	47.3309	51	62.5455	64						LENG8|114823	16	19.4892	21	16.6136	17
LEPROT|54741	25	19.4892	21	30.2955	31						LEPROT|54741	21	14.8489	16	23.4545	24
LGALS1|3956	23	22.2734	24	13.6818	14						LGALS1|3956	47	49.1871	53	59.6136	61
LGTN|1939	38	35.2662	38	48.8636	50						LGTN|1939	24	13.9209	15	20.5227	21
LHFP|10186	23	26.9137	29	37.1364	38						LHFP|10186	35	39.9065	43	41.0455	42
LIME1|54923	68	67.7482	73	82.0909	84						LIME1|54923	8	5.56835	6	7.81818	8
LIN28A|79727	21	17.6331	19	28.3409	29						LIN28A|79727	27	28.7698	31	25.4091	26
LIN28B|389421	11	9.28058	10	9.77273	10						LIN28B|389421	52	51.0432	55	70.3636	72
LIPT1|51601	24	26.9137	29	38.1136	39						LIPT1|51601	24	16.705	18	19.5455	20
LMAN1|3998	20	16.705	18	12.7045	13						LMAN1|3998	53	56.6115	61	59.6136	61
LMBR1L|55716	32	25.0576	27	25.4091	26						LMBR1L|55716	21	17.6331	19	25.4091	26
LOC100129637|100129637	20	34.3381	37	31.2727	32						LOC100129637|100129637	37	28.7698	31	40.0682	41
LOC151162|151162	14	13.9209	15	23.4545	24						LOC151162|151162	33	29.6978	32	34.2045	35
LOC221442|221442	32	28.7698	31	37.1364	38						LOC221442|221442	22	26.9137	29	34.2045	35
LOX|4015	5	9.28058	10	10.75	11						LOX|4015	56	61.2518	66	69.3864	71
LRP1|4035	32	25.0576	27	26.3864	27						LRP1|4035	24	18.5612	20	24.4318	25
LRP12|29967	77	78.8849	85	80.1364	82						LRP12|29967	4	4.64029	5	7.81818	8
LRP1B|53353	13	13.9209	15	18.5682	19						LRP1B|53353	44	51.0432	55	45.9318	47
LTBP1|4052	35	38.0504	41	53.75	55						LTBP1|4052	12	5.56835	6	9.77273	10
LUC7L|55692	12	12.0647	13	18.5682	19						LUC7L|55692	46	56.6115	61	56.6818	58
LY6G5B|58496	33	33.4101	36	38.1136	39						LY6G5B|58496	18	23.2014	25	32.25	33
LYVE1|10894	8	7.42446	8	9.77273	10						LYVE1|10894	64	58.4676	63	80.1364	82
MAFG|4097	49	59.3957	64	71.3409	73						MAFG|4097	5	7.42446	8	6.84091	7
MAGEB16|139604	23	24.1295	26	23.4545	24						MAGEB16|139604	25	22.2734	24	26.3864	27
MAN2A1|4124	5	8.35252	9	9.77273	10						MAN2A1|4124	56	61.2518	66	72.3182	74
MAP1A|4130	12	5.56835	6	14.6591	15						MAP1A|4130	45	52.8993	57	47.8864	49
MAP1B|4131	6	9.28058	10	7.81818	8						MAP1B|4131	58	63.1079	68	76.2273	78
MAP2|4133	4	10.2086	11	11.7273	12						MAP2|4133	53	48.259	52	60.5909	62
MAP2K1|5604	15	7.42446	8	17.5909	18						MAP2K1|5604	40	50.1151	54	43	44
MAP7D1|55700	23	18.5612	20	28.3409	29						MAP7D1|55700	24	20.4173	22	25.4091	26
MAP7D3|79649	19	19.4892	21	22.4773	23						MAP7D3|79649	27	24.1295	26	25.4091	26
MAPK3|5595	24	29.6978	32	42.0227	43						MAPK3|5595	23	30.6259	33	30.2955	31
MAPK8IP3|23162	11	12.9928	14	18.5682	19						MAPK8IP3|23162	46	56.6115	61	59.6136	61
MARVELD1|83742	8	5.56835	6	14.6591	15						MARVELD1|83742	54	49.1871	53	56.6818	58
MBOAT2|129642	41	39.9065	43	60.5909	62						MBOAT2|129642	11	7.42446	8	7.81818	8
MDGA2|161357	18	25.9856	28	23.4545	24						MDGA2|161357	35	36.1942	39	46.9091	48
ME1|4199	7	9.28058	10	11.7273	12						ME1|4199	55	48.259	52	68.4091	70
ME3|10873	22	20.4173	22	26.3864	27						ME3|10873	37	37.1223	40	38.1136	39
MED19|219541	28	26.9137	29	39.0909	40						MED19|219541	26	25.0576	27	31.2727	32
MEP1B|4225	30	27.8417	30	16.6136	17						MEP1B|4225	38	43.6187	47	52.7727	54
MFAP3L|9848	18	12.0647	13	9.77273	10						MFAP3L|9848	44	50.1151	54	61.5682	63
MFF|56947	2	8.35252	9	7.81818	8						MFF|56947	62	57.5396	62	71.3409	73
MFSD11|79157	51	60.3237	65	68.4091	70						MFSD11|79157	4	5.56835	6	8.79545	9
MFSD2A|84879	30	26.9137	29	41.0455	42						MFSD2A|84879	19	12.0647	13	16.6136	17
MID1IP1|58526	22	23.2014	25	22.4773	23						MID1IP1|58526	27	21.3453	23	26.3864	27
MMP16|4325	75	73.3165	79	78.1818	80						MMP16|4325	4	4.64029	5	10.75	11
MMS19|64210	8	6.4964	7	14.6591	15						MMS19|64210	54	48.259	52	56.6818	58
MPRIP|23164	11	16.705	18	16.6136	17						MPRIP|23164	61	64.036	69	71.3409	73
MRFAP1L1|114932	23	17.6331	19	14.6591	15						MRFAP1L1|114932	35	37.1223	40	58.6364	60
MRO|83876	20	13.9209	15	11.7273	12						MRO|83876	56	60.3237	65	60.5909	62
MRPL37|51253	27	20.4173	22	32.25	33						MRPL37|51253	19	15.777	17	19.5455	20
MRPS6|64968	36	40.8345	44	48.8636	50						MRPS6|64968	23	21.3453	23	28.3409	29
MSL3|10943	22	25.0576	27	23.4545	24						MSL3|10943	30	21.3453	23	25.4091	26
MST1R|4486	29	28.7698	31	36.1591	37						MST1R|4486	32	36.1942	39	46.9091	48
MT1A|4489	17	27.8417	30	25.4091	26						MT1A|4489	38	36.1942	39	42.0227	43
MTERFD3|80298	36	29.6978	32	24.4318	25						MTERFD3|80298	19	17.6331	19	31.2727	32
MTMR2|8898	21	13.9209	15	28.3409	29						MTMR2|8898	38	42.6906	46	38.1136	39
MXRA7|439921	51	61.2518	66	68.4091	70						MXRA7|439921	4	4.64029	5	8.79545	9
MYADM|91663	43	49.1871	53	63.5227	65						MYADM|91663	16	19.4892	21	15.6364	16
MYH10|4628	9	13.9209	15	15.6364	16						MYH10|4628	62	64.964	70	69.3864	71
MYO5A|4644	16	8.35252	9	18.5682	19						MYO5A|4644	41	51.9712	56	43.9773	45
MYO9A|4649	15	9.28058	10	17.5909	18						MYO9A|4649	40	49.1871	53	42.0227	43
MZF1|7593	39	46.4029	50	56.6818	58						MZF1|7593	21	21.3453	23	23.4545	24
NADSYN1|55191	33	25.0576	27	41.0455	42						NADSYN1|55191	25	33.4101	36	28.3409	29
NAMPT|10135	40	38.0504	41	58.6364	60						NAMPT|10135	13	12.9928	14	11.7273	12
NAV3|89795	33	25.9856	28	24.4318	25						NAV3|89795	24	21.3453	23	34.2045	35
NBAS|51594	39	41.7626	45	57.6591	59						NBAS|51594	13	6.4964	7	9.77273	10
NBR2|10230	38	46.4029	50	57.6591	59						NBR2|10230	10	9.28058	10	12.7045	13
NCAM1|4684	11	10.2086	11	20.5227	21						NCAM1|4684	51	48.259	52	48.8636	50
NCAPD2|9918	48	40.8345	44	38.1136	39						NCAPD2|9918	13	16.705	18	19.5455	20
NCRNA00115|79854	27	23.2014	25	35.1818	36						NCRNA00115|79854	25	25.0576	27	21.5	22
NDOR1|27158	13	27.8417	30	18.5682	19						NDOR1|27158	54	51.0432	55	52.7727	54
NEBL|10529	41	40.8345	44	42.0227	43						NEBL|10529	21	18.5612	20	20.5227	21
NEFL|4747	12	16.705	18	8.79545	9						NEFL|4747	77	69.6043	75	88.9318	91
NELF|26012	14	27.8417	30	20.5227	21						NELF|26012	52	51.0432	55	51.7955	53
NELL2|4753	33	27.8417	30	25.4091	26						NELL2|4753	22	16.705	18	26.3864	27
NES|10763	54	51.0432	55	67.4318	69						NES|10763	12	5.56835	6	9.77273	10
NEURL|9148	7	7.42446	8	13.6818	14						NEURL|9148	56	49.1871	53	54.7273	56
NFKBID|84807	43	50.1151	54	61.5682	63						NFKBID|84807	16	16.705	18	14.6591	15
NFYA|4800	32	28.7698	31	37.1364	38						NFYA|4800	22	25.9856	28	34.2045	35
NGF|4803	27	25.9856	28	40.0682	41						NGF|4803	15	12.9928	14	21.5	22
NHEDC2|133308	13	7.42446	8	10.75	11						NHEDC2|133308	40	47.3309	51	53.75	55
NID2|22795	17	25.0576	27	21.5	22						NID2|22795	34	38.0504	41	43.9773	45
NLN|57486	6	12.0647	13	6.84091	7						NLN|57486	59	60.3237	65	79.1591	81
NLRP12|91662	43	49.1871	53	63.5227	65						NLRP12|91662	16	19.4892	21	15.6364	16
NOTCH3|4854	21	22.2734	24	25.4091	26						NOTCH3|4854	27	38.0504	41	43	44
NPAS2|4862	22	25.0576	27	34.2045	35						NPAS2|4862	25	16.705	18	23.4545	24
NPAS3|64067	15	25.9856	28	23.4545	24						NPAS3|64067	38	36.1942	39	48.8636	50
NPC1|4864	34	33.4101	36	27.3636	28						NPC1|4864	31	32.482	35	43	44
NPHP4|261734	27	22.2734	24	36.1591	37						NPHP4|261734	26	25.9856	28	22.4773	23
NPR3|4883	66	62.1799	67	56.6818	58						NPR3|4883	4	12.0647	13	17.5909	18
NR0B1|190	22	25.9856	28	22.4773	23						NR0B1|190	27	19.4892	21	26.3864	27
NR2F6|2063	18	23.2014	25	24.4318	25						NR2F6|2063	29	37.1223	40	43.9773	45
NRCAM|4897	42	38.0504	41	55.7045	57						NRCAM|4897	12	12.0647	13	13.6818	14
NRSN2|80023	57	63.1079	68	68.4091	70						NRSN2|80023	12	9.28058	10	14.6591	15
NSUN5P1|155400	40	41.7626	45	59.6136	61						NSUN5P1|155400	12	13.9209	15	11.7273	12
NSUN5P2|260294	41	40.8345	44	59.6136	61						NSUN5P2|260294	12	14.8489	16	11.7273	12
NSUN6|221078	42	43.6187	47	49.8409	51						NSUN6|221078	20	19.4892	21	17.5909	18
NT5C3L|115024	40	45.4748	49	57.6591	59						NT5C3L|115024	8	11.1367	12	11.7273	12
NTRK1|4914	55	51.0432	55	67.4318	69						NTRK1|4914	12	5.56835	6	9.77273	10
NTRK2|4915	13	25.9856	28	16.6136	17						NTRK2|4915	60	54.7554	59	55.7045	57
NTS|4922	32	25.9856	28	23.4545	24						NTS|4922	25	20.4173	22	35.1818	36
NUCKS1|64710	38	36.1942	39	49.8409	51						NUCKS1|64710	25	13.9209	15	19.5455	20
NUDT11|55190	21	18.5612	20	23.4545	24						NUDT11|55190	27	26.9137	29	26.3864	27
NUDT16P1|152195	55	60.3237	65	70.3636	72						NUDT16P1|152195	8	4.64029	5	9.77273	10
NUDT19|390916	46	50.1151	54	62.5455	64						NUDT19|390916	13	15.777	17	15.6364	16
NUP188|23511	13	25.9856	28	16.6136	17						NUP188|23511	53	52.8993	57	51.7955	53
NXPH3|11248	43	47.3309	51	63.5227	65						NXPH3|11248	9	10.2086	11	11.7273	12
NXPH4|11247	32	25.0576	27	26.3864	27						NXPH4|11247	24	18.5612	20	24.4318	25
OAS1|4938	36	32.482	35	29.3182	30						OAS1|4938	17	15.777	17	29.3182	30
OBP2A|29991	12	25.9856	28	18.5682	19						OBP2A|29991	55	51.0432	55	53.75	55
ODZ3|55714	15	12.9928	14	8.79545	9						ODZ3|55714	47	52.8993	57	67.4318	69
OFD1|8481	24	25.0576	27	23.4545	24						OFD1|8481	28	21.3453	23	25.4091	26
OLFML2B|25903	63	55.6835	60	77.2045	79						OLFML2B|25903	9	2.78417	3	5.86364	6
OR2W3|343171	43	35.2662	38	54.7273	56						OR2W3|343171	17	14.8489	16	16.6136	17
ORMDL1|94101	12	19.4892	21	17.5909	18						ORMDL1|94101	34	32.482	35	44.9545	46
ORMDL3|94103	45	48.259	52	59.6136	61						ORMDL3|94103	6	11.1367	12	8.79545	9
OSBPL10|114884	41	40.8345	44	54.7273	56						OSBPL10|114884	19	20.4173	22	28.3409	29
OSCP1|127700	23	18.5612	20	29.3182	30						OSCP1|127700	24	19.4892	21	24.4318	25
OTX1|5013	35	40.8345	44	56.6818	58						OTX1|5013	10	7.42446	8	10.75	11
OTX2|5015	17	24.1295	26	20.5227	21						OTX2|5015	34	38.9784	42	47.8864	49
P2RY11|5032	25	23.2014	25	27.3636	28						P2RY11|5032	25	38.9784	42	48.8636	50
P4HB|5034	49	60.3237	65	71.3409	73						P4HB|5034	5	7.42446	8	6.84091	7
PADI4|23569	23	20.4173	22	34.2045	35						PADI4|23569	24	25.0576	27	19.5455	20
PAFAH1B2|5049	11	12.0647	13	20.5227	21						PAFAH1B2|5049	51	47.3309	51	47.8864	49
PAM|5066	7	8.35252	9	10.75	11						PAM|5066	55	63.1079	68	71.3409	73
PAPPA|5069	14	25.0576	27	13.6818	14						PAPPA|5069	54	53.8273	58	53.75	55
PAQR6|79957	54	51.9712	56	69.3864	71						PAQR6|79957	12	5.56835	6	7.81818	8
PARP4|143	30	34.3381	37	42.0227	43						PARP4|143	29	27.8417	30	29.3182	30
PATL2|197135	12	6.4964	7	15.6364	16						PATL2|197135	45	52.8993	57	46.9091	48
PBOV1|59351	14	15.777	17	12.7045	13						PBOV1|59351	46	50.1151	54	68.4091	70
PCDH12|51294	4	10.2086	11	11.7273	12						PCDH12|51294	55	57.5396	62	67.4318	69
PCDHB10|56126	4	10.2086	11	10.75	11						PCDHB10|56126	55	57.5396	62	69.3864	71
PCDHB11|56125	4	10.2086	11	10.75	11						PCDHB11|56125	55	57.5396	62	69.3864	71
PCDHB12|56124	4	10.2086	11	10.75	11						PCDHB12|56124	55	57.5396	62	69.3864	71
PCDHB7|56129	4	10.2086	11	11.7273	12						PCDHB7|56129	55	57.5396	62	67.4318	69
PCDHB8|56128	4	10.2086	11	11.7273	12						PCDHB8|56128	55	57.5396	62	67.4318	69
PCDHGA1|56114	4	10.2086	11	12.7045	13						PCDHGA1|56114	55	57.5396	62	66.4545	68
PCDHGA2|56113	4	10.2086	11	12.7045	13						PCDHGA2|56113	55	57.5396	62	66.4545	68
PCDHGA3|56112	4	10.2086	11	12.7045	13						PCDHGA3|56112	55	57.5396	62	66.4545	68
PCDHGB1|56104	4	10.2086	11	12.7045	13						PCDHGB1|56104	55	57.5396	62	66.4545	68
PCDHGC3|5098	4	10.2086	11	12.7045	13						PCDHGC3|5098	55	57.5396	62	66.4545	68
PCF11|51585	24	20.4173	22	27.3636	28						PCF11|51585	32	34.3381	37	36.1591	37
PCLO|27445	42	41.7626	45	56.6818	58						PCLO|27445	11	11.1367	12	12.7045	13
PCOLCE2|26577	60	60.3237	65	74.2727	76						PCOLCE2|26577	4	6.4964	7	6.84091	7
PCSK5|5125	13	23.2014	25	14.6591	15						PCSK5|5125	58	57.5396	62	55.7045	57
PDCL3|79031	22	25.9856	28	33.2273	34						PDCL3|79031	24	16.705	18	22.4773	23
PDE5A|8654	13	9.28058	10	8.79545	9						PDE5A|8654	41	49.1871	53	57.6591	59
PDE6H|5149	44	33.4101	36	36.1591	37						PDE6H|5149	15	23.2014	25	22.4773	23
PDGFC|56034	15	12.0647	13	9.77273	10						PDGFC|56034	47	49.1871	53	60.5909	62
PDGFD|80310	20	13.9209	15	24.4318	25						PDGFD|80310	42	42.6906	46	43.9773	45
PDGFRA|5156	26	15.777	17	16.6136	17						PDGFRA|5156	25	33.4101	36	44.9545	46
PDGFRB|5159	4	11.1367	12	10.75	11						PDGFRB|5159	55	55.6835	60	69.3864	71
PDIA6|10130	40	39.9065	43	58.6364	60						PDIA6|10130	12	7.42446	8	9.77273	10
PDLIM2|64236	12	15.777	17	9.77273	10						PDLIM2|64236	79	70.5324	76	91.8636	94
PEG10|23089	43	43.6187	47	56.6818	58						PEG10|23089	11	10.2086	11	10.75	11
PFKM|5213	32	26.9137	29	25.4091	26						PFKM|5213	20	17.6331	19	24.4318	25
PGA3|643834	26	25.0576	27	38.1136	39						PGA3|643834	26	25.0576	27	28.3409	29
PGA5|5222	26	25.0576	27	38.1136	39						PGA5|5222	26	25.0576	27	28.3409	29
PGF|5228	17	27.8417	30	20.5227	21						PGF|5228	36	36.1942	39	44.9545	46
PGLYRP3|114771	61	53.8273	58	74.2727	76						PGLYRP3|114771	9	2.78417	3	3.90909	4
PGLYRP4|57115	61	53.8273	58	74.2727	76						PGLYRP4|57115	9	2.78417	3	3.90909	4
PGM3|5238	7	9.28058	10	10.75	11						PGM3|5238	55	48.259	52	68.4091	70
PGPEP1|54858	20	25.0576	27	23.4545	24						PGPEP1|54858	26	35.2662	38	44.9545	46
PHOSPHO1|162466	43	46.4029	50	63.5227	65						PHOSPHO1|162466	8	11.1367	12	11.7273	12
PIGA|5277	25	25.0576	27	24.4318	25						PIGA|5277	27	21.3453	23	24.4318	25
PIGS|94005	50	51.0432	55	64.5	66						PIGS|94005	5	8.35252	9	9.77273	10
PIK3C3|5289	20	22.2734	24	15.6364	16						PIK3C3|5289	51	51.0432	55	56.6818	58
PINX1|54984	13	16.705	18	10.75	11						PINX1|54984	74	66.8201	72	88.9318	91
PION|54103	40	39.9065	43	57.6591	59						PION|54103	12	13.9209	15	11.7273	12
PIP|5304	38	35.2662	38	55.7045	57						PIP|5304	16	14.8489	16	11.7273	12
PITX3|5309	7	5.56835	6	13.6818	14						PITX3|5309	56	48.259	52	56.6818	58
PIWIL3|440822	26	26.9137	29	21.5	22						PIWIL3|440822	39	44.5468	48	52.7727	54
PLA2G1B|5319	34	31.554	34	28.3409	29						PLA2G1B|5319	19	16.705	18	31.2727	32
PLA2G6|8398	21	22.2734	24	14.6591	15						PLA2G6|8398	48	50.1151	54	59.6136	61
PLAGL1|5325	13	14.8489	16	11.7273	12						PLAGL1|5325	49	50.1151	54	71.3409	73
PLCZ1|89869	47	33.4101	36	36.1591	37						PLCZ1|89869	11	21.3453	23	22.4773	23
PLD5|200150	42	35.2662	38	52.7727	54						PLD5|200150	19	16.705	18	17.5909	18
PLEKHA6|22874	39	35.2662	38	47.8864	49						PLEKHA6|22874	24	14.8489	16	23.4545	24
PLEKHG4B|153478	65	66.8201	72	61.5682	63						PLEKHG4B|153478	6	12.9928	14	17.5909	18
PLEKHH1|57475	19	25.0576	27	20.5227	21						PLEKHH1|57475	38	38.9784	42	47.8864	49
PLGLB2|5342	31	36.1942	39	50.8182	52						PLGLB2|5342	13	10.2086	11	9.77273	10
PLIN5|440503	17	19.4892	21	21.5	22						PLIN5|440503	34	44.5468	48	55.7045	57
PLXNB1|5364	29	30.6259	33	38.1136	39						PLXNB1|5364	32	35.2662	38	43	44
PMS1|5378	12	19.4892	21	17.5909	18						PMS1|5378	34	32.482	35	44.9545	46
PMS2L3|5387	40	41.7626	45	59.6136	61						PMS2L3|5387	12	13.9209	15	12.7045	13
POLB|5423	45	43.6187	47	43.9773	45						POLB|5423	39	31.554	34	46.9091	48
POLR3D|661	12	15.777	17	9.77273	10						POLR3D|661	79	70.5324	76	89.9091	92
PPEF1|5475	25	24.1295	26	25.4091	26						PPEF1|5475	27	23.2014	25	24.4318	25
PPFIBP2|8495	6	6.4964	7	10.75	11						PPFIBP2|8495	68	59.3957	64	79.1591	81
PPP2R2C|5522	23	16.705	18	14.6591	15						PPP2R2C|5522	35	38.9784	42	58.6364	60
PPP2R3A|5523	56	60.3237	65	73.2955	75						PPP2R3A|5523	7	5.56835	6	6.84091	7
PPT2|9374	33	33.4101	36	38.1136	39						PPT2|9374	18	23.2014	25	32.25	33
PPY|5539	38	46.4029	50	57.6591	59						PPY|5539	10	11.1367	12	12.7045	13
PRDM13|59336	7	9.28058	10	7.81818	8						PRDM13|59336	55	49.1871	53	71.3409	73
PRICKLE3|4007	22	20.4173	22	24.4318	25						PRICKLE3|4007	26	27.8417	30	25.4091	26
PRKAR2A|5576	28	31.554	34	36.1591	37						PRKAR2A|5576	34	35.2662	38	45.9318	47
PRKD2|25865	43	43.6187	47	59.6136	61						PRKD2|25865	14	20.4173	22	20.5227	21
PRL|5617	52	42.6906	46	52.7727	54						PRL|5617	12	21.3453	23	20.5227	21
PRMT5|10419	18	29.6978	32	32.25	33						PRMT5|10419	37	34.3381	37	40.0682	41
PRND|23627	54	63.1079	68	68.4091	70						PRND|23627	14	10.2086	11	14.6591	15
PRNP|5621	54	63.1079	68	68.4091	70						PRNP|5621	14	10.2086	11	14.6591	15
PROKR2|128674	55	63.1079	68	69.3864	71						PROKR2|128674	13	10.2086	11	13.6818	14
PRPF19|27339	26	25.9856	28	38.1136	39						PRPF19|27339	26	25.0576	27	28.3409	29
PRR11|55771	46	55.6835	60	72.3182	74						PRR11|55771	6	4.64029	5	9.77273	10
PRRT4|401399	39	31.554	34	57.6591	59						PRRT4|401399	16	16.705	18	12.7045	13
PRSS23|11098	21	19.4892	21	26.3864	27						PRSS23|11098	39	38.0504	41	38.1136	39
PRSS27|83886	11	12.0647	13	19.5455	20						PRSS27|83886	45	57.5396	62	58.6364	60
PRSS37|136242	38	35.2662	38	54.7273	56						PRSS37|136242	16	15.777	17	13.6818	14
PRSS8|5652	19	28.7698	31	39.0909	40						PRSS8|5652	28	30.6259	33	32.25	33
PSMB10|5699	23	39.9065	43	40.0682	41						PSMB10|5699	36	27.8417	30	34.2045	35
PSMB8|5696	33	33.4101	36	38.1136	39						PSMB8|5696	18	23.2014	25	32.25	33
PTF1A|256297	39	38.9784	42	43	44						PTF1A|256297	21	20.4173	22	20.5227	21
PTPLB|201562	52	58.4676	63	73.2955	75						PTPLB|201562	8	6.4964	7	6.84091	7
PTPN14|5784	41	34.3381	37	48.8636	50						PTPN14|5784	24	14.8489	16	19.5455	20
PTPN21|11099	18	28.7698	31	22.4773	23						PTPN21|11099	36	38.9784	42	39.0909	40
PTPN6|5777	48	39.9065	43	38.1136	39						PTPN6|5777	12	17.6331	19	19.5455	20
PTPRG|5793	27	29.6978	32	39.0909	40						PTPRG|5793	31	36.1942	39	42.0227	43
PYROXD2|84795	8	4.64029	5	13.6818	14						PYROXD2|84795	54	50.1151	54	57.6591	59
RAB28|9364	23	15.777	17	13.6818	14						RAB28|9364	33	40.8345	44	57.6591	59
RAB5C|5878	40	45.4748	49	56.6818	58						RAB5C|5878	8	10.2086	11	12.7045	13
RABL2A|11159	18	22.2734	24	25.4091	26						RABL2A|11159	25	20.4173	22	28.3409	29
RAC3|5881	49	58.4676	63	72.3182	74						RAC3|5881	5	7.42446	8	6.84091	7
RAD9A|5883	34	29.6978	32	43	44						RAD9A|5883	22	23.2014	25	24.4318	25
RAPGEF5|9771	44	54.7554	59	75.25	77						RAPGEF5|9771	6	7.42446	8	8.79545	9
RASA1|5921	6	8.35252	9	10.75	11						RASA1|5921	56	63.1079	68	73.2955	75
RASAL2|9462	53	49.1871	53	64.5	66						RASAL2|9462	9	7.42446	8	10.75	11
RASD1|51655	11	16.705	18	18.5682	19						RASD1|51655	61	64.036	69	68.4091	70
RASGEF1C|255426	4	11.1367	12	11.7273	12						RASGEF1C|255426	57	59.3957	64	68.4091	70
RASGRP4|115727	47	50.1151	54	63.5227	65						RASGRP4|115727	14	16.705	18	14.6591	15
RBBP5|5929	38	38.0504	41	48.8636	50						RBBP5|5929	25	12.9928	14	19.5455	20
RBCK1|10616	57	63.1079	68	68.4091	70						RBCK1|10616	12	9.28058	10	14.6591	15
RBM6|10180	29	28.7698	31	36.1591	37						RBM6|10180	33	36.1942	39	46.9091	48
RBMS3|27303	39	38.9784	42	52.7727	54						RBMS3|27303	22	22.2734	24	29.3182	30
RBP7|116362	27	22.2734	24	36.1591	37						RBP7|116362	23	25.0576	27	20.5227	21
RCAN1|1827	36	39.9065	43	47.8864	49						RCAN1|1827	24	22.2734	24	28.3409	29
RDX|5962	11	13.9209	15	19.5455	20						RDX|5962	50	44.5468	48	48.8636	50
REEP6|92840	17	18.5612	20	21.5	22						REEP6|92840	34	45.4748	49	57.6591	59
REG1A|5967	30	38.0504	41	51.7955	53						REG1A|5967	13	9.28058	10	9.77273	10
REV1|51455	24	25.9856	28	37.1364	38						REV1|51455	24	16.705	18	21.5	22
RG9MTD3|158234	19	24.1295	26	27.3636	28						RG9MTD3|158234	52	56.6115	61	53.75	55
RGPD6|729540	17	24.1295	26	26.3864	27						RGPD6|729540	26	21.3453	23	28.3409	29
RGS17|26575	9	13.9209	15	6.84091	7						RGS17|26575	49	52.8993	57	76.2273	78
RHOXF2B|727940	12	20.4173	22	23.4545	24						RHOXF2B|727940	29	24.1295	26	21.5	22
RIMBP2|23504	30	32.482	35	28.3409	29						RIMBP2|23504	28	18.5612	20	35.1818	36
RNF217|154214	6	10.2086	11	10.75	11						RNF217|154214	53	51.0432	55	70.3636	72
RNF26|79102	13	12.0647	13	20.5227	21						RNF26|79102	49	46.4029	50	47.8864	49
RNF40|9810	21	28.7698	31	38.1136	39						RNF40|9810	26	29.6978	32	33.2273	34
RPAP1|26015	11	5.56835	6	12.7045	13						RPAP1|26015	45	53.8273	58	52.7727	54
RPL32P3|132241	53	61.2518	66	72.3182	74						RPL32P3|132241	8	4.64029	5	7.81818	8
RPP21|79897	34	35.2662	38	38.1136	39						RPP21|79897	17	21.3453	23	30.2955	31
RPTOR|57521	49	60.3237	65	70.3636	72						RPTOR|57521	5	6.4964	7	8.79545	9
RTP2|344892	63	70.5324	76	73.2955	75						RTP2|344892	4	0.928058	1	3.90909	4
RTP4|64108	64	68.6763	74	73.2955	75						RTP4|64108	3	1.85612	2	4.88636	5
RTTN|25914	20	16.705	18	13.6818	14						RTTN|25914	52	60.3237	65	59.6136	61
RUNX2|860	32	29.6978	32	37.1364	38						RUNX2|860	22	27.8417	30	35.1818	36
RWDD3|25950	21	23.2014	25	34.2045	35						RWDD3|25950	22	13.9209	15	29.3182	30
SAMD8|142891	14	10.2086	11	24.4318	25						SAMD8|142891	43	45.4748	49	44.9545	46
SARS|6301	22	23.2014	25	34.2045	35						SARS|6301	16	12.9928	14	26.3864	27
SC65|10609	40	45.4748	49	57.6591	59						SC65|10609	8	11.1367	12	11.7273	12
SCD|6319	8	6.4964	7	14.6591	15						SCD|6319	56	49.1871	53	57.6591	59
SCEL|8796	35	37.1223	40	38.1136	39						SCEL|8796	24	29.6978	32	33.2273	34
SCGB2A2|4250	24	25.9856	28	38.1136	39						SCGB2A2|4250	27	23.2014	25	30.2955	31
SCRN1|9805	47	53.8273	58	71.3409	73						SCRN1|9805	5	5.56835	6	9.77273	10
SCXB|642658	74	79.8129	86	71.3409	73						SCXB|642658	7	6.4964	7	12.7045	13
SDCBP2|27111	55	63.1079	68	68.4091	70						SDCBP2|27111	14	9.28058	10	14.6591	15
SEC23A|10484	14	25.9856	28	20.5227	21						SEC23A|10484	42	35.2662	38	49.8409	51
SEC31B|25956	8	6.4964	7	13.6818	14						SEC31B|25956	56	48.259	52	57.6591	59
SEMA4D|10507	14	25.9856	28	18.5682	19						SEMA4D|10507	59	52.8993	57	51.7955	53
SEPT7|989	47	52.8993	57	64.5	66						SEPT7|989	7	5.56835	6	12.7045	13
SEPT7P2|641977	50	51.9712	56	67.4318	69						SEPT7P2|641977	5	6.4964	7	9.77273	10
SERINC1|57515	6	10.2086	11	9.77273	10						SERINC1|57515	53	51.0432	55	71.3409	73
SERINC4|619189	12	5.56835	6	14.6591	15						SERINC4|619189	45	52.8993	57	47.8864	49
SERPINB10|5273	21	18.5612	20	11.7273	12						SERPINB10|5273	53	57.5396	62	59.6136	61
SERPINB12|89777	21	18.5612	20	10.75	11						SERPINB12|89777	53	57.5396	62	59.6136	61
SERPINF1|5176	12	16.705	18	18.5682	19						SERPINF1|5176	62	61.2518	66	69.3864	71
SERPINI1|5274	61	68.6763	74	74.2727	76						SERPINI1|5274	4	2.78417	3	4.88636	5
SETMAR|6419	47	46.4029	50	56.6818	58						SETMAR|6419	16	20.4173	22	26.3864	27
SFRP5|6425	8	5.56835	6	14.6591	15						SFRP5|6425	54	49.1871	53	56.6818	58
SFRS16|11129	46	50.1151	54	58.6364	60						SFRS16|11129	12	18.5612	20	18.5682	19
SFRS17A|8227	23	25.0576	27	26.3864	27						SFRS17A|8227	33	25.0576	27	25.4091	26
SGCB|6443	24	14.8489	16	16.6136	17						SGCB|6443	27	34.3381	37	44.9545	46
SGTB|54557	6	12.0647	13	6.84091	7						SGTB|54557	59	60.3237	65	79.1591	81
SH2D6|284948	30	36.1942	39	51.7955	53						SH2D6|284948	13	8.35252	9	9.77273	10
SH3GLB2|56904	13	25.9856	28	17.5909	18						SH3GLB2|56904	53	52.8993	57	49.8409	51
SHC3|53358	14	25.9856	28	18.5682	19						SHC3|53358	59	51.9712	56	51.7955	53
SHC4|399694	15	8.35252	9	17.5909	18						SHC4|399694	43	51.9712	56	45.9318	47
SIDT2|51092	11	12.0647	13	20.5227	21						SIDT2|51092	51	47.3309	51	47.8864	49
SIGLEC6|946	42	47.3309	51	62.5455	64						SIGLEC6|946	16	20.4173	22	19.5455	20
SKINTL|391037	28	21.3453	23	34.2045	35						SKINTL|391037	18	14.8489	16	17.5909	18
SLC10A5|347051	75	71.4604	77	74.2727	76						SLC10A5|347051	4	5.56835	6	12.7045	13
SLC12A2|6558	7	8.35252	9	10.75	11						SLC12A2|6558	54	60.3237	65	68.4091	70
SLC12A3|6559	16	28.7698	31	25.4091	26						SLC12A3|6559	38	35.2662	38	42.0227	43
SLC13A5|284111	13	14.8489	16	17.5909	18						SLC13A5|284111	60	63.1079	68	70.3636	72
SLC16A6|9120	49	60.3237	65	71.3409	73						SLC16A6|9120	5	5.56835	6	6.84091	7
SLC16A9|220963	16	15.777	17	19.5455	20						SLC16A9|220963	42	41.7626	45	47.8864	49
SLC1A5|6510	43	43.6187	47	59.6136	61						SLC1A5|6510	14	21.3453	23	20.5227	21
SLC1A6|6511	21	23.2014	25	24.4318	25						SLC1A6|6511	27	37.1223	40	43	44
SLC22A11|55867	25	25.9856	28	36.1591	37						SLC22A11|55867	28	23.2014	25	31.2727	32
SLC25A34|284723	25	22.2734	24	33.2273	34						SLC25A34|284723	26	24.1295	26	20.5227	21
SLC27A6|28965	7	8.35252	9	10.75	11						SLC27A6|28965	55	61.2518	66	69.3864	71
SLC2A12|154091	11	14.8489	16	12.7045	13						SLC2A12|154091	50	49.1871	53	68.4091	70
SLC2A14|144195	48	38.0504	41	37.1364	38						SLC2A14|144195	12	18.5612	20	20.5227	21
SLC2A3|6515	48	38.0504	41	37.1364	38						SLC2A3|6515	12	18.5612	20	20.5227	21
SLC38A11|151258	15	16.705	18	17.5909	18						SLC38A11|151258	31	28.7698	31	43.9773	45
SLC45A1|50651	27	22.2734	24	36.1591	37						SLC45A1|50651	23	25.9856	28	20.5227	21
SLC45A3|85414	38	37.1223	40	49.8409	51						SLC45A3|85414	25	12.9928	14	19.5455	20
SLC47A1|55244	24	20.4173	22	31.2727	32						SLC47A1|55244	44	57.5396	62	47.8864	49
SLC5A9|200010	29	22.2734	24	34.2045	35						SLC5A9|200010	18	13.9209	15	17.5909	18
SLC6A2|6530	17	28.7698	31	26.3864	27						SLC6A2|6530	39	35.2662	38	43	44
SLC7A9|11136	45	50.1151	54	62.5455	64						SLC7A9|11136	13	15.777	17	15.6364	16
SLC9A3R1|9368	52	61.2518	66	68.4091	70						SLC9A3R1|9368	4	4.64029	5	7.81818	8
SLCO3A1|28232	13	10.2086	11	21.5	22						SLCO3A1|28232	42	48.259	52	42.0227	43
SMAD6|4091	14	7.42446	8	17.5909	18						SMAD6|4091	40	50.1151	54	42.0227	43
SNAI2|6591	61	64.036	69	67.4318	69						SNAI2|6591	17	9.28058	10	16.6136	17
SNX17|9784	36	39.9065	43	54.7273	56						SNX17|9784	12	5.56835	6	11.7273	12
SNX2|6643	5	9.28058	10	11.7273	12						SNX2|6643	55	61.2518	66	68.4091	70
SNX24|28966	5	9.28058	10	11.7273	12						SNX24|28966	55	61.2518	66	68.4091	70
SORBS3|10174	12	15.777	17	9.77273	10						SORBS3|10174	79	70.5324	76	91.8636	94
SORT1|6272	21	23.2014	25	34.2045	35						SORT1|6272	17	13.9209	15	26.3864	27
SOST|50964	38	45.4748	49	57.6591	59						SOST|50964	10	11.1367	12	12.7045	13
SOSTDC1|25928	51	61.2518	66	77.2045	79						SOSTDC1|25928	4	5.56835	6	7.81818	8
SP140L|93349	2	8.35252	9	6.84091	7						SP140L|93349	63	56.6115	61	70.3636	72
SPANXC|64663	21	19.4892	21	21.5	22						SPANXC|64663	25	22.2734	24	25.4091	26
SPDYA|245711	36	39.9065	43	53.75	55						SPDYA|245711	12	5.56835	6	10.75	11
SPG7|6687	21	34.3381	37	30.2955	31						SPG7|6687	36	30.6259	33	41.0455	42
SPNS1|83985	22	29.6978	32	41.0455	42						SPNS1|83985	25	30.6259	33	30.2955	31
SPOCD1|90853	21	17.6331	19	25.4091	26						SPOCD1|90853	22	23.2014	25	25.4091	26
SPOCK1|6695	4	12.0647	13	8.79545	9						SPOCK1|6695	56	57.5396	62	68.4091	70
SPRR3|6707	61	52.8993	57	73.2955	75						SPRR3|6707	9	2.78417	3	4.88636	5
SPSB3|90864	11	12.9928	14	18.5682	19						SPSB3|90864	45	56.6115	61	59.6136	61
SPSB4|92369	58	61.2518	66	73.2955	75						SPSB4|92369	6	4.64029	5	6.84091	7
SPTBN2|6712	27	31.554	34	42.0227	43						SPTBN2|6712	26	20.4173	22	25.4091	26
SRP54|6729	15	28.7698	31	20.5227	21						SRP54|6729	39	35.2662	38	47.8864	49
SRP68|6730	52	61.2518	66	69.3864	71						SRP68|6730	4	4.64029	5	7.81818	8
SRPX|8406	23	23.2014	25	23.4545	24						SRPX|8406	26	21.3453	23	26.3864	27
SSRP1|6749	27	26.9137	29	38.1136	39						SSRP1|6749	27	25.9856	28	31.2727	32
STAC2|342667	46	47.3309	51	56.6818	58						STAC2|342667	5	10.2086	11	13.6818	14
STAG3L3|442578	41	40.8345	44	59.6136	61						STAG3L3|442578	12	14.8489	16	11.7273	12
STAP2|55620	17	18.5612	20	20.5227	21						STAP2|55620	34	45.4748	49	56.6818	58
STAT6|6778	32	25.0576	27	26.3864	27						STAT6|6778	24	18.5612	20	24.4318	25
STK32B|55351	22	16.705	18	13.6818	14						STK32B|55351	36	40.8345	44	59.6136	61
STRAP|11171	45	33.4101	36	36.1591	37						STRAP|11171	15	22.2734	24	21.5	22
STRN|6801	34	38.9784	42	51.7955	53						STRN|6801	12	6.4964	7	9.77273	10
STT3A|3703	11	13.9209	15	22.4773	23						STT3A|3703	50	46.4029	50	44.9545	46
STX5|6811	24	25.9856	28	39.0909	40						STX5|6811	28	24.1295	26	28.3409	29
STXBP1|6812	13	25.0576	27	16.6136	17						STXBP1|6812	54	52.8993	57	51.7955	53
STXBP5L|9515	50	59.3957	64	70.3636	72						STXBP5L|9515	8	6.4964	7	7.81818	8
STYX|6815	17	25.0576	27	21.5	22						STYX|6815	34	38.0504	41	44.9545	46
SULF2|55959	76	75.1727	81	83.0682	85						SULF2|55959	2	1.85612	2	6.84091	7
SUMF2|25870	51	54.7554	59	68.4091	70						SUMF2|25870	5	9.28058	10	4.88636	5
SUN3|256979	50	51.9712	56	67.4318	69						SUN3|256979	4	6.4964	7	8.79545	9
SUPT16H|11198	16	26.9137	29	33.2273	34						SUPT16H|11198	35	36.1942	39	39.0909	40
SUPT6H|6830	51	52.8993	57	63.5227	65						SUPT6H|6830	5	7.42446	8	10.75	11
SUSD2|56241	27	26.9137	29	21.5	22						SUSD2|56241	38	43.6187	47	51.7955	53
SVEP1|79987	13	27.8417	30	14.6591	15						SVEP1|79987	57	54.7554	59	53.75	55
SYCP3|50511	36	31.554	34	24.4318	25						SYCP3|50511	18	18.5612	20	31.2727	32
SYDE1|85360	21	22.2734	24	24.4318	25						SYDE1|85360	27	38.0504	41	43	44
TAF13|6884	21	23.2014	25	34.2045	35						TAF13|6884	17	13.9209	15	26.3864	27
TAF1C|9013	20	35.2662	38	32.25	33						TAF1C|9013	36	28.7698	31	40.0682	41
TAF4B|6875	35	29.6978	32	23.4545	24						TAF4B|6875	32	38.9784	42	44.9545	46
TAS1R3|83756	27	23.2014	25	35.1818	36						TAS1R3|83756	25	25.0576	27	21.5	22
TBC1D16|125058	49	62.1799	67	70.3636	72						TBC1D16|125058	6	4.64029	5	7.81818	8
TBC1D3|729873	45	48.259	52	56.6818	58						TBC1D3|729873	5	11.1367	12	13.6818	14
TBC1D3B|414059	41	48.259	52	53.75	55						TBC1D3B|414059	11	12.9928	14	15.6364	16
TBC1D3P2|440452	50	59.3957	64	72.3182	74						TBC1D3P2|440452	4	3.71223	4	9.77273	10
TBCD|6904	50	57.5396	62	70.3636	72						TBCD|6904	7	8.35252	9	7.81818	8
TBXA2R|6915	16	18.5612	20	19.5455	20						TBXA2R|6915	35	45.4748	49	57.6591	59
TBXAS1|6916	38	34.3381	37	53.75	55						TBXAS1|6916	15	16.705	18	12.7045	13
TCEANC|170082	24	25.0576	27	23.4545	24						TCEANC|170082	28	21.3453	23	25.4091	26
TCF4|6925	22	16.705	18	12.7045	13						TCF4|6925	54	56.6115	61	60.5909	62
TCL1B|9623	18	27.8417	30	22.4773	23						TCL1B|9623	37	38.9784	42	41.0455	42
TCTE3|6991	12	13.9209	15	7.81818	8						TCTE3|6991	48	52.8993	57	77.2045	79
TEAD4|7004	48	40.8345	44	38.1136	39						TEAD4|7004	13	18.5612	20	21.5	22
TECR|9524	20	22.2734	24	23.4545	24						TECR|9524	28	38.0504	41	43.9773	45
TET1|80312	13	10.2086	11	18.5682	19						TET1|80312	42	44.5468	48	48.8636	50
TEX2|55852	50	60.3237	65	72.3182	74						TEX2|55852	4	5.56835	6	9.77273	10
TGFBI|7045	6	10.2086	11	10.75	11						TGFBI|7045	56	58.4676	63	67.4318	69
TGFBR2|7048	41	38.0504	41	51.7955	53						TGFBR2|7048	20	22.2734	24	29.3182	30
THBS3|7059	56	50.1151	54	69.3864	71						THBS3|7059	11	5.56835	6	6.84091	7
THOP1|7064	15	17.6331	19	19.5455	20						THOP1|7064	35	45.4748	49	55.7045	57
THUMPD2|80745	33	38.0504	41	52.7727	54						THUMPD2|80745	12	6.4964	7	9.77273	10
TIA1|7072	33	39.9065	43	57.6591	59						TIA1|7072	11	8.35252	9	8.79545	9
TKT|7086	29	28.7698	31	35.1818	36						TKT|7086	30	36.1942	39	45.9318	47
TM4SF1|4071	62	64.964	70	73.2955	75						TM4SF1|4071	4	3.71223	4	6.84091	7
TMC7|79905	18	25.9856	28	32.25	33						TMC7|79905	33	38.0504	41	41.0455	42
TMCC2|9911	38	37.1223	40	48.8636	50						TMCC2|9911	25	12.9928	14	19.5455	20
TMEM104|54868	52	61.2518	66	68.4091	70						TMEM104|54868	4	4.64029	5	7.81818	8
TMEM109|79073	26	25.9856	28	38.1136	39						TMEM109|79073	26	25.0576	27	28.3409	29
TMEM158|25907	31	33.4101	36	43	44						TMEM158|25907	30	27.8417	30	37.1364	38
TMEM17|200728	35	40.8345	44	58.6364	60						TMEM17|200728	10	7.42446	8	9.77273	10
TMEM26|219623	14	13.9209	15	18.5682	19						TMEM26|219623	44	42.6906	46	48.8636	50
TMEM48|55706	27	20.4173	22	32.25	33						TMEM48|55706	19	15.777	17	19.5455	20
TMEM5|10329	37	24.1295	26	25.4091	26						TMEM5|10329	20	19.4892	21	29.3182	30
TMEM51|55092	27	22.2734	24	33.2273	34						TMEM51|55092	24	24.1295	26	20.5227	21
TMEM61|199964	28	21.3453	23	32.25	33						TMEM61|199964	18	14.8489	16	17.5909	18
TMPRSS15|5651	35	40.8345	44	48.8636	50						TMPRSS15|5651	24	24.1295	26	30.2955	31
TMTC1|83857	48	37.1223	40	40.0682	41						TMTC1|83857	10	20.4173	22	15.6364	16
TMX2|51075	28	26.9137	29	39.0909	40						TMX2|51075	26	25.0576	27	31.2727	32
TNFAIP2|7127	17	28.7698	31	24.4318	25						TNFAIP2|7127	40	38.0504	41	41.0455	42
TNFAIP8L3|388121	15	8.35252	9	18.5682	19						TNFAIP8L3|388121	41	51.0432	55	45.9318	47
TNFRSF6B|8771	68	67.7482	73	82.0909	84						TNFRSF6B|8771	8	5.56835	6	7.81818	8
TNK1|8711	11	15.777	17	15.6364	16						TNK1|8711	61	63.1079	68	70.3636	72
TNN|63923	53	50.1151	54	67.4318	69						TNN|63923	10	6.4964	7	9.77273	10
TOP3B|8940	24	32.482	35	21.5	22						TOP3B|8940	41	38.9784	42	53.75	55
TOX4|9878	16	26.9137	29	33.2273	34						TOX4|9878	36	36.1942	39	39.0909	40
TPD52L1|7164	6	11.1367	12	10.75	11						TPD52L1|7164	53	50.1151	54	70.3636	72
TPPP3|51673	22	38.9784	42	38.1136	39						TPPP3|51673	37	27.8417	30	35.1818	36
TPST1|8460	45	47.3309	51	60.5909	62						TPST1|8460	9	12.0647	13	9.77273	10
TRAM2|9697	30	27.8417	30	36.1591	37						TRAM2|9697	24	25.0576	27	34.2045	35
TRAPPC2|6399	24	25.0576	27	23.4545	24						TRAPPC2|6399	28	21.3453	23	25.4091	26
TREML4|285852	32	28.7698	31	38.1136	39						TREML4|285852	22	26.9137	29	33.2273	34
TRIM16|10626	12	14.8489	16	13.6818	14						TRIM16|10626	61	64.964	70	75.25	77
TRIM16L|147166	15	17.6331	19	19.5455	20						TRIM16L|147166	56	62.1799	67	60.5909	62
TRIM26|7726	34	34.3381	37	38.1136	39						TRIM26|7726	17	22.2734	24	30.2955	31
TRIM27|5987	36	35.2662	38	38.1136	39						TRIM27|5987	17	23.2014	25	30.2955	31
TRIM38|10475	36	36.1942	39	43.9773	45						TRIM38|10475	19	24.1295	26	27.3636	28
TRIM9|114088	17	25.9856	28	21.5	22						TRIM9|114088	34	38.9784	42	44.9545	46
TRIML1|339976	18	9.28058	10	10.75	11						TRIML1|339976	47	53.8273	58	62.5455	64
TROVE2|6738	42	42.6906	46	58.6364	60						TROVE2|6738	17	10.2086	11	15.6364	16
TRPV1|7442	14	17.6331	19	17.5909	18						TRPV1|7442	59	61.2518	66	69.3864	71
TRPV2|51393	11	15.777	17	13.6818	14						TRPV2|51393	61	64.036	69	73.2955	75
TSPAN14|81619	12	11.1367	12	19.5455	20						TSPAN14|81619	42	43.6187	47	49.8409	51
TSPAN9|10867	49	40.8345	44	38.1136	39						TSPAN9|10867	14	18.5612	20	21.5	22
TSPYL6|388951	35	38.0504	41	54.7273	56						TSPYL6|388951	10	8.35252	9	9.77273	10
TTLL3|26140	49	50.1151	54	68.4091	70						TTLL3|26140	16	17.6331	19	19.5455	20
TUBA1A|7846	33	25.0576	27	25.4091	26						TUBA1A|7846	21	17.6331	19	25.4091	26
TUBAL3|79861	52	55.6835	60	63.5227	65						TUBAL3|79861	15	13.9209	15	10.75	11
TUBGCP5|114791	15	14.8489	16	17.5909	18						TUBGCP5|114791	44	46.4029	50	51.7955	53
TULP3|7289	48	40.8345	44	38.1136	39						TULP3|7289	13	18.5612	20	21.5	22
TWIST2|117581	1	8.35252	9	5.86364	6						TWIST2|117581	65	55.6835	60	69.3864	71
TXNRD1|7296	34	29.6978	32	24.4318	25						TXNRD1|7296	20	17.6331	19	31.2727	32
TYRO3|7301	11	5.56835	6	12.7045	13						TYRO3|7301	45	53.8273	58	52.7727	54
UACA|55075	13	8.35252	9	17.5909	18						UACA|55075	41	51.0432	55	42.0227	43
UBD|10537	34	33.4101	36	37.1364	38						UBD|10537	17	23.2014	25	32.25	33
UBE2QL1|134111	66	67.7482	73	63.5227	65						UBE2QL1|134111	9	12.9928	14	14.6591	15
UBTD1|80019	8	6.4964	7	14.6591	15						UBTD1|80019	54	48.259	52	56.6818	58
UCHL1|7345	19	14.8489	16	12.7045	13						UCHL1|7345	36	38.0504	41	60.5909	62
UCHL5|51377	42	42.6906	46	57.6591	59						UCHL5|51377	17	10.2086	11	16.6136	17
UCP3|7352	31	20.4173	22	34.2045	35						UCP3|7352	27	35.2662	38	34.2045	35
UNC93B1|81622	35	29.6978	32	43	44						UNC93B1|81622	22	25.9856	28	24.4318	25
UPK3A|7380	15	14.8489	16	12.7045	13						UPK3A|7380	52	56.6115	61	66.4545	68
USF1|7391	68	57.5396	62	80.1364	82						USF1|7391	9	3.71223	4	3.90909	4
USP13|8975	63	71.4604	77	75.25	77						USP13|8975	5	2.78417	3	3.90909	4
USP5|8078	48	40.8345	44	38.1136	39						USP5|8078	12	16.705	18	19.5455	20
UTP18|51096	44	52.8993	57	65.4773	67						UTP18|51096	7	9.28058	10	10.75	11
VDAC2|7417	16	10.2086	11	24.4318	25						VDAC2|7417	42	45.4748	49	44.9545	46
VIM|7431	46	43.6187	47	49.8409	51						VIM|7431	19	19.4892	21	18.5682	19
VKORC1|79001	19	28.7698	31	39.0909	40						VKORC1|79001	28	30.6259	33	32.25	33
VWA5B2|90113	63	69.6043	75	75.25	77						VWA5B2|90113	3	1.85612	2	3.90909	4
WASH3P|374666	16	12.9928	14	21.5	22						WASH3P|374666	42	50.1151	54	43.9773	45
WDR52|55779	48	55.6835	60	68.4091	70						WDR52|55779	7	10.2086	11	9.77273	10
WDR6|11180	29	31.554	34	36.1591	37						WDR6|11180	33	35.2662	38	45.9318	47
WLS|79971	25	20.4173	22	31.2727	32						WLS|79971	19	15.777	17	21.5	22
WWTR1|25937	62	64.964	70	74.2727	76						WWTR1|25937	4	3.71223	4	6.84091	7
XAGE2|9502	21	17.6331	19	23.4545	24						XAGE2|9502	27	25.9856	28	27.3636	28
XPOT|11260	36	25.0576	27	27.3636	28						XPOT|11260	21	18.5612	20	29.3182	30
YARS|8565	21	16.705	18	25.4091	26						YARS|8565	24	22.2734	24	26.3864	27
YTHDC1|91746	21	15.777	17	14.6591	15						YTHDC1|91746	29	35.2662	38	51.7955	53
ZC3HAV1L|92092	38	35.2662	38	53.75	55						ZC3HAV1L|92092	16	15.777	17	13.6818	14
ZCWPW1|55063	42	42.6906	46	58.6364	60						ZCWPW1|55063	11	12.9928	14	8.79545	9
ZFPM1|161882	22	34.3381	37	30.2955	31						ZFPM1|161882	35	29.6978	32	41.0455	42
ZNF100|163227	24	28.7698	31	29.3182	30						ZNF100|163227	23	29.6978	32	43.9773	45
ZNF160|90338	43	49.1871	53	65.4773	67						ZNF160|90338	16	19.4892	21	15.6364	16
ZNF165|7718	36	34.3381	37	40.0682	41						ZNF165|7718	18	24.1295	26	29.3182	30
ZNF169|169841	15	25.9856	28	18.5682	19						ZNF169|169841	59	53.8273	58	52.7727	54
ZNF182|7569	22	21.3453	23	24.4318	25						ZNF182|7569	26	26.9137	29	25.4091	26
ZNF193|7746	36	36.1942	39	40.0682	41						ZNF193|7746	18	23.2014	25	29.3182	30
ZNF195|7748	6	8.35252	9	10.75	11						ZNF195|7748	68	59.3957	64	79.1591	81
ZNF254|9534	38	40.8345	44	43	44						ZNF254|9534	18	23.2014	25	35.1818	36
ZNF385D|79750	46	41.7626	45	56.6818	58						ZNF385D|79750	14	23.2014	25	26.3864	27
ZNF443|10224	21	22.2734	24	25.4091	26						ZNF443|10224	29	39.9065	43	44.9545	46
ZNF474|133923	5	9.28058	10	10.75	11						ZNF474|133923	56	61.2518	66	69.3864	71
ZNF480|147657	42	48.259	52	61.5682	63						ZNF480|147657	16	19.4892	21	21.5	22
ZNF493|284443	24	29.6978	32	28.3409	29						ZNF493|284443	23	31.554	34	44.9545	46
ZNF506|440515	21	29.6978	32	26.3864	27						ZNF506|440515	25	31.554	34	44.9545	46
ZNF513|130557	36	39.9065	43	54.7273	56						ZNF513|130557	12	5.56835	6	11.7273	12
ZNF524|147807	44	48.259	52	63.5227	65						ZNF524|147807	17	19.4892	21	17.5909	18
ZNF532|55205	20	16.705	18	12.7045	13						ZNF532|55205	53	56.6115	61	59.6136	61
ZNF564|163050	19	23.2014	25	25.4091	26						ZNF564|163050	31	38.9784	42	45.9318	47
ZNF577|84765	42	48.259	52	62.5455	64						ZNF577|84765	16	19.4892	21	20.5227	21
ZNF600|162966	43	48.259	52	64.5	66						ZNF600|162966	16	19.4892	21	18.5682	19
ZNF630|57232	22	21.3453	23	24.4318	25						ZNF630|57232	26	26.9137	29	25.4091	26
ZNF638|27332	33	39.9065	43	55.7045	57						ZNF638|27332	10	8.35252	9	9.77273	10
ZNF705A|440077	47	38.0504	41	37.1364	38						ZNF705A|440077	13	17.6331	19	22.4773	23
ZNF708|7562	22	29.6978	32	28.3409	29						ZNF708|7562	24	31.554	34	44.9545	46
ZNF763|284390	20	23.2014	25	26.3864	27						ZNF763|284390	29	39.9065	43	44.9545	46
ZNF799|90576	21	22.2734	24	25.4091	26						ZNF799|90576	29	39.9065	43	44.9545	46
ZNF804B|219578	43	42.6906	46	55.7045	57						ZNF804B|219578	11	10.2086	11	12.7045	13
ZNF814|730051	41	47.3309	51	58.6364	60						ZNF814|730051	21	21.3453	23	21.5	22
ZNF823|55552	20	24.1295	26	26.3864	27						ZNF823|55552	28	39.9065	43	44.9545	46
ZNF841|284371	42	48.259	52	62.5455	64						ZNF841|284371	16	19.4892	21	20.5227	21
ZNRD1|30834	34	34.3381	37	38.1136	39						ZNRD1|30834	17	22.2734	24	30.2955	31
ZRANB2|9406	23	20.4173	22	33.2273	34						ZRANB2|9406	22	14.8489	16	20.5227	21
ZRSR2|8233	24	25.0576	27	24.4318	25						ZRSR2|8233	28	21.3453	23	24.4318	25
ZSCAN16|80345	36	35.2662	38	40.0682	41						ZSCAN16|80345	18	23.2014	25	29.3182	30
ZSCAN5B|342933	44	47.3309	51	60.5909	62						ZSCAN5B|342933	17	19.4892	21	19.5455	20
ZW10|9183	11	10.2086	11	20.5227	21						ZW10|9183	52	48.259	52	49.8409	51

## Sheet: CNV gene correlation
Gene|ID	Pearson correlation coefficient	P value	adjusted P value
TROVE2|6738	0.796493	5.46649e-89	5.56846e-86
CCT6A|908	0.795273	1.5719e-88	7.9913e-86
TOX4|9878	0.790125	1.25121e-86	4.24167e-84
SUPT6H|6830	0.787504	1.1082e-85	2.82495e-83
C3orf19|51244	0.777451	3.61118e-82	7.34996e-80
RNF40|9810	0.77187	2.68921e-80	4.56403e-78
MRFAP1L1|114932	0.762918	2.10547e-77	3.06854e-75
PIK3C3|5289	0.756885	1.59301e-75	2.02328e-73
AK3|50808	0.728695	2.00636e-67	2.27353e-65
ABCE1|6059	0.727105	5.35582e-67	5.45648e-65
SUMF2|25870	0.710837	8.40875e-63	7.78307e-61
UCHL5|51377	0.708671	2.89509e-62	2.46017e-60
USF1|7391	0.703986	4.03481e-61	3.1558e-59
C6orf62|81688	0.688404	1.80028e-57	1.30886e-55
CDC73|79577	0.68579	6.99769e-57	4.75067e-55
PRPF19|27339	0.68084	8.80592e-56	5.60536e-54
CRTC2|200186	0.679095	2.12514e-55	1.27549e-53
ESF1|51575	0.676349	8.39509e-55	4.75067e-53
HMGN4|10473	0.673899	2.82524e-54	1.51628e-52
NUCKS1|64710	0.671844	7.74653e-54	3.94475e-52
ATF6|22926	0.670085	1.82505e-53	8.87114e-52
RAB28|9364	0.669406	2.53661e-53	1.17533e-51
DDB1|1642	0.667501	6.3593e-53	2.81499e-51
STT3A|3703	0.666845	8.71022e-53	3.69449e-51
COPS3|8533	0.664337	2.88236e-52	1.17274e-50
TULP3|7289	0.664169	3.12152e-52	1.2216e-50
ARCN1|372	0.65976	2.4841e-51	9.35052e-50
DSTYK|25778	0.659156	3.29176e-51	1.19615e-49
KIAA0391|9692	0.658557	4.34943e-51	1.527e-49
NCAPD2|9918	0.651571	1.06813e-49	3.63087e-48
ACOT13|55856	0.647562	6.45443e-49	2.1181e-47
TUBGCP5|114791	0.64158	8.99639e-48	2.86312e-46
IKBKB|3551	0.640292	1.57438e-47	4.84321e-46
PDCL3|79031	0.639537	2.18325e-47	6.52718e-46
USP5|8078	0.636698	7.40069e-47	2.15234e-45
SUPT16H|11198	0.633428	2.97126e-46	8.3985e-45
CLTC|1213	0.633243	3.21288e-46	8.83184e-45
NUDT19|390916	0.631561	6.52295e-46	1.74667e-44
SRP54|6729	0.631134	7.80331e-46	2.036e-44
CTPS|1503	0.630387	1.06662e-45	2.72315e-44
SRP68|6730	0.625798	7.14626e-45	1.77529e-43
GGA1|26088	0.625463	8.19788e-45	1.98752e-43
HDLBP|3069	0.622431	2.82697e-44	6.69986e-43
DYM|54808	0.616742	2.78041e-43	6.43191e-42
TOP3B|8940	0.61516	5.20648e-43	1.17862e-41
ANGEL2|90806	0.614646	6.38054e-43	1.41192e-41
DAD1|1603	0.613351	1.06249e-42	2.29591e-41
RNF26|79102	0.612999	1.22018e-42	2.55539e-41
COG8|84342	0.612979	1.22962e-42	2.55539e-41
EPN2|22905	0.611582	2.12453e-42	4.31632e-41
XPOT|11260	0.610658	3.04556e-42	6.08804e-41
RBBP5|5929	0.60812	8.14231e-42	1.59356e-40
DEDD2|162989	0.60639	1.58364e-41	3.03479e-40
C17orf39|79018	0.603802	4.25169e-41	8.01204e-40
TMX2|51075	0.60003	1.76415e-40	3.2576e-39
GAK|2580	0.599253	2.36021e-40	4.29014e-39
MRPL37|51253	0.598275	3.39913e-40	6.07228e-39
MED19|219541	0.598082	3.65228e-40	6.40638e-39
MMS19|64210	0.597671	4.25646e-40	7.35031e-39
STRAP|11171	0.596455	6.68237e-40	1.13337e-38
ATP6V0D1|9114	0.595581	9.22961e-40	1.54035e-38
NUP188|23511	0.590239	6.50636e-39	1.0689e-37
GANAB|23193	0.589989	7.12228e-39	1.1505e-37
RPTOR|57521	0.588665	1.14884e-38	1.82922e-37
WDR6|11180	0.588341	1.29101e-38	2.02034e-37
KIAA1328|57536	0.581828	1.30959e-37	2.02058e-36
AP2A2|161	0.579878	2.59452e-37	3.93525e-36
SETMAR|6419	0.578505	4.18766e-37	6.27268e-36
THOP1|7064	0.574011	1.97443e-36	2.90646e-35
ATG9A|79065	0.573014	2.77608e-36	4.04291e-35
ETF1|2107	0.572359	3.47032e-36	4.9753e-35
POLR3D|661	0.572315	3.52374e-36	4.97689e-35
CHMP4C|92421	0.569942	7.87743e-36	1.09888e-34
P4HB|5034	0.569288	9.82157e-36	1.35091e-34
CNIH|10175	0.567367	1.87228e-35	2.53821e-34
PMS1|5378	0.565176	3.88739e-35	5.16932e-34
DARS2|55157	0.565155	3.91469e-35	5.16932e-34
REV1|51455	0.563661	6.42326e-35	8.37892e-34
FAM200B|285550	0.560782	1.65572e-34	2.13909e-33
FBXO46|23403	0.560103	2.06767e-34	2.63407e-33
ITFG1|81533	0.557816	4.35114e-34	5.46704e-33
AHCY|191	0.556795	6.05399e-34	7.51085e-33
SPNS1|83985	0.554459	1.2832e-33	1.56993e-32
PRMT5|10419	0.550983	3.88377e-33	4.70219e-32
LIPT1|51601	0.55087	4.02503e-33	4.82652e-32
TBCD|6904	0.550097	5.139e-33	6.08433e-32
PIGS|94005	0.548982	7.30379e-33	8.54184e-32
NPC1|4864	0.547241	1.26068e-32	1.45759e-31
ORMDL3|94103	0.545883	1.92607e-32	2.20757e-31
KLHL36|79786	0.545333	2.28522e-32	2.59024e-31
TRIM26|7726	0.543607	3.90095e-32	4.36286e-31
RG9MTD3|158234	0.543406	4.15093e-32	4.59207e-31
NFYA|4800	0.542922	4.81886e-32	5.27609e-31
FNTB|2342	0.541377	7.74822e-32	8.39309e-31
ZNF638|27332	0.539412	1.41256e-31	1.51093e-30
CALM1|801	0.539054	1.57541e-31	1.67546e-30
GBA2|57704	0.537493	2.52946e-31	2.63849e-30
COPS8|10920	0.537474	2.54431e-31	2.63849e-30
SPG7|6687	0.536671	3.24338e-31	3.33164e-30
VDAC2|7417	0.535111	5.18679e-31	5.28342e-30
EXTL3|2137	0.531335	1.60061e-30	1.61267e-29
SSRP1|6749	0.529959	2.40445e-30	2.39529e-29
KDSR|2531	0.529026	3.16534e-30	3.13307e-29
C3orf23|285343	0.527647	4.74509e-30	4.64952e-29
C19orf6|91304	0.526	7.67792e-30	7.44594e-29
LGTN|1939	0.523893	1.41527e-29	1.36374e-28
DDX10|1662	0.521612	2.7305e-29	2.59733e-28
C2orf60|129450	0.520532	3.7209e-29	3.50644e-28
ZW10|9183	0.520354	3.91518e-29	3.66106e-28
UTP18|51096	0.520038	4.28573e-29	3.9702e-28
ASPM|259266	0.519949	4.39594e-29	4.03532e-28
MTMR2|8898	0.515176	1.699e-28	1.54518e-27
KIFAP3|22920	0.514706	1.93855e-28	1.74772e-27
STYX|6815	0.513232	2.92896e-28	2.61644e-27
KDELC2|143888	0.512282	3.81739e-28	3.38153e-27
MFF|56947	0.511615	4.59463e-28	4.02812e-27
TBXA2R|6915	0.509054	9.32881e-28	8.1179e-27
IARS2|55699	0.507845	1.30092e-27	1.12153e-26
ERCC5|2073	0.507687	1.35829e-27	1.16343e-26
C6orf136|221545	0.507509	1.4263e-27	1.21312e-26
ORMDL1|94101	0.507246	1.53278e-27	1.28722e-26
C6orf47|57827	0.503592	4.14224e-27	3.45452e-26
RPAP1|26015	0.503409	4.35308e-27	3.60024e-26
GLTSCR1|29998	0.501999	6.36618e-27	5.22956e-26
NBAS|51594	0.50188	6.57373e-27	5.35061e-26
MFSD2A|84879	0.501111	8.08215e-27	6.52813e-26
ZSCAN16|80345	0.498603	1.57957e-26	1.26649e-25
KIAA0907|22889	0.49182	9.41227e-26	7.48389e-25
IPO11|51194	0.491263	1.08776e-25	8.60171e-25
BTN2A1|11120	0.490843	1.21311e-25	9.47523e-25
ZNF564|163050	0.490596	1.29339e-25	1.00246e-24
TMEM109|79073	0.490464	1.33825e-25	1.03342e-24
MAPK3|5595	0.486887	3.36207e-25	2.57179e-24
STX5|6811	0.485812	4.42523e-25	3.36548e-24
C3orf62|375341	0.485639	4.62453e-25	3.48382e-24
BLOC1S3|388552	0.485283	5.06409e-25	3.78756e-24
IP6K2|51447	0.483273	8.43423e-25	6.26404e-24
PGM3|5238	0.481113	1.45366e-24	1.06964e-23
TRIM27|5987	0.480046	1.89991e-24	1.39151e-23
FJX1|24147	0.47726	3.80354e-24	2.76314e-23
ZNF480|147657	0.475792	5.46879e-24	3.94926e-23
NADSYN1|55191	0.475629	5.69318e-24	4.07917e-23
MFSD11|79157	0.475458	5.93894e-24	4.22862e-23
FAM122B|159090	0.474669	7.21206e-24	5.09707e-23
AP2B1|163	0.473537	9.52329e-24	6.6837e-23
SEPT7|989	0.472976	1.09235e-23	7.60014e-23
GEMIN5|25929	0.4716	1.52814e-23	1.05955e-22
C18orf54|162681	0.467245	4.37933e-23	3.01273e-22
EIF4A3|9775	0.467041	4.59827e-23	3.14282e-22
ALG1|56052	0.466009	5.88809e-23	3.99735e-22
C16orf63|123811	0.465355	6.88246e-23	4.6383e-22
IFT27|11020	0.464627	8.18668e-23	5.48514e-22
LMAN1|3998	0.462757	1.27565e-22	8.5166e-22
YTHDC1|91746	0.461901	1.56152e-22	1.03122e-21
PDIA6|10130	0.461485	1.72211e-22	1.12965e-21
C14orf126|112487	0.461225	1.8308e-22	1.19419e-21
POLB|5423	0.459808	2.55329e-22	1.65344e-21
TMEM48|55706	0.459511	2.737e-22	1.76539e-21
GMIP|51291	0.458565	3.41386e-22	2.18326e-21
FUT11|170384	0.458444	3.51229e-22	2.23324e-21
C6orf115|58527	0.456145	5.99101e-22	3.78747e-21
SORT1|6272	0.45513	7.57271e-22	4.75695e-21
EIF2AK4|440275	0.454755	8.25774e-22	5.1587e-21
GPHN|10243	0.454688	8.38589e-22	5.20794e-21
ESD|2098	0.449613	2.67173e-21	1.64731e-20
SIDT2|51092	0.449182	2.94564e-21	1.8091e-20
PINX1|54984	0.446433	5.46897e-21	3.33441e-20
ZNF506|440515	0.44575	6.37309e-21	3.85992e-20
ATP6V1A|523	0.444765	7.94082e-21	4.78279e-20
ZNF160|90338	0.443277	1.10545e-20	6.64694e-20
GEMIN8|54960	0.442943	1.19018e-20	7.08433e-20
ANO1|55107	0.441884	1.50426e-20	8.87791e-20
RAB5C|5878	0.441878	1.50645e-20	8.88543e-20
EPRS|2058	0.441127	1.77774e-20	1.0414e-19
MSL3|10943	0.439009	2.82913e-20	1.64625e-19
STAP2|55620	0.438913	2.88925e-20	1.6716e-19
TAF1C|9013	0.437745	3.72781e-20	2.14528e-19
LOC100129637|100129637	0.436979	4.40377e-20	2.5164e-19
IPO4|79711	0.436882	4.49722e-20	2.55922e-19
JAG1|182	0.434451	7.60851e-20	4.30388e-19
ASB13|79754	0.434147	8.12204e-20	4.56694e-19
UCP3|7352	0.43366	9.01877e-20	5.04525e-19
NT5C3L|115024	0.43335	9.64019e-20	5.36258e-19
ZNF443|10224	0.43154	1.42006e-19	7.8563e-19
CCDC130|81576	0.429849	2.03463e-19	1.11705e-18
TMEM17|200728	0.429805	2.0537e-19	1.12199e-18
CIR1|9541	0.429243	2.31345e-19	1.25753e-18
MPRIP|23164	0.428364	2.78577e-19	1.51076e-18
TNK1|8711	0.42791	3.06573e-19	1.65358e-18
MTERFD3|80298	0.427357	3.4446e-19	1.84312e-18
STAT6|6778	0.426335	4.26898e-19	2.27584e-18
DOM3Z|1797	0.42589	4.68608e-19	2.48668e-18
AKR7A2|8574	0.425051	5.58426e-19	2.94323e-18
KPNB1|3837	0.424659	6.06033e-19	3.17994e-18
ZNF799|90576	0.42362	7.52333e-19	3.92583e-18
NPHP4|261734	0.423177	8.2484e-19	4.28495e-18
RBCK1|10616	0.423135	8.32085e-19	4.29937e-18
BRMS1L|84312	0.422241	1.00128e-18	5.14141e-18
PRKD2|25865	0.421745	1.10928e-18	5.67829e-18
ZNF193|7746	0.421569	1.15044e-18	5.8535e-18
BAT1|7919	0.419825	1.64691e-18	8.35672e-18
MRPS6|64968	0.41943	1.78597e-18	9.02089e-18
PCF11|51585	0.418768	2.04493e-18	1.02301e-17
PLXNB1|5364	0.41827	2.26411e-18	1.12778e-17
SEC23A|10484	0.416218	3.43657e-18	1.70825e-17
ERC1|23085	0.415922	3.6489e-18	1.80374e-17
COLQ|8292	0.415807	3.73472e-18	1.83437e-17
ZRSR2|8233	0.415613	3.88438e-18	1.89896e-17
AGXT2L2|85007	0.414588	4.7778e-18	2.32825e-17
CAD|790	0.412355	7.48223e-18	3.62602e-17
SP140L|93349	0.412104	7.86746e-18	3.797e-17
CYTH2|9266	0.411982	8.06191e-18	3.87032e-17
FAM129B|64855	0.410911	9.98279e-18	4.76978e-17
IGF2R|3482	0.409476	1.32734e-17	6.32682e-17
C8orf44|56260	0.409387	1.35097e-17	6.39209e-17
SNX17|9784	0.408413	1.63807e-17	7.72926e-17
GLYCTK|132158	0.408075	1.75094e-17	8.20968e-17
ENDOD1|23052	0.406593	2.34409e-17	1.09272e-16
SPTBN2|6712	0.405031	3.18219e-17	1.47819e-16
TAF13|6884	0.404693	3.39941e-17	1.57327e-16
ACLY|47	0.402692	5.01471e-17	2.30777e-16
ZNRD1|30834	0.40082	7.19881e-17	3.30162e-16
C1orf159|54991	0.40071	7.35259e-17	3.35529e-16
LDLRAD3|143458	0.399269	9.69521e-17	4.4083e-16
RPP21|79897	0.399205	9.81614e-17	4.443e-16
TEX2|55852	0.396224	1.73193e-16	7.79265e-16
TRAPPC2|6399	0.394066	2.60291e-16	1.16599e-15
TIA1|7072	0.390226	5.33586e-16	2.38426e-15
SERINC1|57515	0.3885	7.34455e-16	3.26293e-15
C20orf196|149840	0.388474	7.38009e-16	3.26645e-15
CASP9|842	0.388262	7.67399e-16	3.38011e-15
TMEM104|54868	0.388071	7.94943e-16	3.48841e-15
ZNF100|163227	0.386827	9.99257e-16	4.36473e-15
ARMC9|80210	0.384688	1.47779e-15	6.43863e-15
CCT6P1|643253	0.383375	1.8761e-15	8.144e-15
ATP6V1B2|526	0.383167	1.94837e-15	8.41144e-15
LENG8|114823	0.382219	2.31296e-15	9.92228e-15
KLHDC10|23008	0.381911	2.44499e-15	1.04366e-14
C20orf117|140710	0.381103	2.82828e-15	1.20541e-14
OSCP1|127700	0.378772	4.2956e-15	1.82392e-14
PMS2L3|5387	0.378265	4.70251e-15	1.98531e-14
SNX2|6643	0.378137	4.81113e-15	2.02338e-14
ANKRD10|55608	0.376379	6.57434e-15	2.74943e-14
HOXB7|3217	0.376365	6.59023e-15	2.74943e-14
TSPAN14|81619	0.37585	7.21958e-15	2.99998e-14
SAMD8|142891	0.3735	1.0918e-14	4.51065e-14
CRB3|92359	0.373192	1.15239e-14	4.73968e-14
ZNF708|7562	0.37048	1.84897e-14	7.59395e-14
DMTF1|9988	0.370379	1.88171e-14	7.6861e-14
HDAC10|83933	0.369483	2.19753e-14	8.9584e-14
MAP7D3|79649	0.368607	2.5565e-14	1.03828e-13
C19orf66|55337	0.367209	3.25111e-14	1.3129e-13
PION|54103	0.366179	3.87819e-14	1.5612e-13
FKBP14|55033	0.365876	4.08449e-14	1.63521e-13
NDOR1|27158	0.36572	4.19463e-14	1.67271e-13
ANAPC4|29945	0.365629	4.26023e-14	1.69402e-13
CDK10|8558	0.363558	6.05848e-14	2.40042e-13
C6orf134|79969	0.361777	8.18459e-14	3.22761e-13
C1orf84|149469	0.361262	8.92447e-14	3.50601e-13
PARP4|143	0.361011	9.3078e-14	3.64522e-13
ESYT2|57488	0.359986	1.10526e-13	4.3129e-13
ATP6V0A1|535	0.359982	1.10614e-13	4.3129e-13
FASN|2194	0.359796	1.14099e-13	4.41262e-13
APOBEC3F|200316	0.359619	1.17533e-13	4.55015e-13
OFD1|8481	0.359492	1.20045e-13	4.60981e-13
IQGAP1|8826	0.359263	1.24722e-13	4.78383e-13
HIP1R|9026	0.358094	1.51526e-13	5.79536e-13
NUDT16P1|152195	0.357959	1.54961e-13	5.88769e-13
PLA2G6|8398	0.35753	1.66401e-13	6.28208e-13
ZNF763|284390	0.356473	1.98229e-13	7.46533e-13
TCEANC|170082	0.356147	2.09179e-13	7.851e-13
EPHB4|2050	0.355034	2.51251e-13	9.39404e-13
TRIM38|10475	0.354477	2.75362e-13	1.02546e-12
GPSM2|29899	0.354058	2.94934e-13	1.09602e-12
RTTN|25914	0.353699	3.12789e-13	1.15867e-12
RBM6|10180	0.352157	4.02269e-13	1.48274e-12
NBR2|10230	0.349998	5.70802e-13	2.09848e-12
MYO9A|4649	0.348208	7.6154e-13	2.79035e-12
EIF3A|8661	0.347998	7.87638e-13	2.87521e-12
ZNF823|55552	0.347364	8.71758e-13	3.17034e-12
CCDC21|64793	0.346361	1.02329e-12	3.69523e-12
RGPD6|729540	0.345138	1.24303e-12	4.47631e-12
TECR|9524	0.344815	1.30839e-12	4.7123e-12
DOK7|285489	0.344191	1.44411e-12	5.16169e-12
KIAA1530|57654	0.34237	1.92444e-12	6.85811e-12
ELMOD3|84173	0.341152	2.32954e-12	8.2935e-12
SEMA4D|10507	0.340836	2.44778e-12	8.69024e-12
SFRS16|11129	0.340136	2.73025e-12	9.64979e-12
ANLN|54443	0.340075	2.75612e-12	9.72208e-12
TMCC2|9911	0.339798	2.87768e-12	1.01098e-11
ZNF493|284443	0.33886	3.32957e-12	1.16493e-11
IMPDH1|3614	0.338626	3.45274e-12	1.20277e-11
KIAA0090|23065	0.338195	3.69113e-12	1.28205e-11
FAM13A|10144	0.337772	3.94096e-12	1.36426e-11
HIST1H2BL|8340	0.336943	4.47875e-12	1.54598e-11
FANCF|2188	0.335624	5.48581e-12	1.88811e-11
UNC93B1|81622	0.33434	6.67695e-12	2.28964e-11
CTU1|90353	0.3337	7.36133e-12	2.51426e-11
CAST|831	0.332598	8.70412e-12	2.96207e-11
C15orf58|390637	0.332403	8.96505e-12	3.04382e-11
CKAP4|10970	0.330918	1.12216e-11	3.78791e-11
HAUS2|55142	0.328548	1.60178e-11	5.39338e-11
TAF4B|6875	0.326711	2.10607e-11	7.08904e-11
LMBR1L|55716	0.324732	2.82281e-11	9.44329e-11
HDAC4|9759	0.32458	2.88682e-11	9.64597e-11
RWDD3|25950	0.324457	2.93932e-11	9.78078e-11
ACVR1|90	0.321856	4.30381e-11	1.42586e-10
FCHSD1|89848	0.321363	4.62399e-11	1.527e-10
ZRANB2|9406	0.321344	4.63695e-11	1.52865e-10
SGTB|54557	0.319473	6.08349e-11	1.99659e-10
VKORC1|79001	0.319148	6.37578e-11	2.08837e-10
EPHB3|2049	0.318814	6.69037e-11	2.18283e-10
CYTH3|9265	0.318714	6.78769e-11	2.20838e-10
SORBS3|10174	0.318593	6.90751e-11	2.24025e-10
GRIPAP1|56850	0.318559	6.94121e-11	2.24283e-10
TCTE3|6991	0.318062	7.45629e-11	2.40325e-10
ABCB9|23457	0.31784	7.69816e-11	2.47274e-10
ZNF814|730051	0.317264	8.36164e-11	2.67625e-10
SLC10A5|347051	0.315996	1.0025e-10	3.19122e-10
TRIM16|10626	0.315742	1.03943e-10	3.3085e-10
RDX|5962	0.315512	1.07419e-10	3.39333e-10
RAPGEF5|9771	0.315107	1.13794e-10	3.6041e-10
TRAM2|9697	0.310095	2.30623e-10	7.28043e-10
ITGB8|3696	0.309597	2.4721e-10	7.76068e-10
MYH10|4628	0.309416	2.53524e-10	7.95606e-10
ZNF600|162966	0.309378	2.54853e-10	7.96288e-10
KIF1B|23095	0.308167	3.01548e-10	9.40171e-10
RASAL2|9462	0.306848	3.61909e-10	1.12352e-09
TRPV1|7442	0.306597	3.74627e-10	1.16033e-09
IFT122|55764	0.305812	4.17365e-10	1.28638e-09
TEAD4|7004	0.305574	4.31224e-10	1.32555e-09
CNN3|1266	0.304316	5.12268e-10	1.56993e-09
ANXA1|301	0.304158	5.23455e-10	1.59884e-09
CDK3|1018	0.304011	5.34061e-10	1.62758e-09
STXBP1|6812	0.303037	6.09815e-10	1.85367e-09
SNX24|28966	0.302017	7.0039e-10	2.12083e-09
CTNNB1|1499	0.301207	7.81397e-10	2.35922e-09
DDX21|9188	0.301114	7.91266e-10	2.38236e-09
GNA12|2768	0.301093	7.93544e-10	2.38434e-09
FKBP9|11328	0.300693	8.37457e-10	2.50608e-09
KIAA1875|340390	0.300256	8.88214e-10	2.65098e-09
IGF2BP3|10643	0.29863	1.10459e-09	3.27427e-09
RPL32P3|132241	0.296095	1.54771e-09	4.60029e-09
STRN|6801	0.295204	1.74092e-09	5.14919e-09
UBTD1|80019	0.2951	1.76502e-09	5.22278e-09
THUMPD2|80745	0.293358	2.2192e-09	6.53168e-09
PAFAH1B2|5049	0.293261	2.24746e-09	6.60086e-09
SCXB|642658	0.293025	2.31796e-09	6.76722e-09
P2RY11|5032	0.293021	2.31916e-09	6.76722e-09
FER1L4|80307	0.29275	2.40302e-09	6.98057e-09
CHPF2|54480	0.292317	2.54272e-09	7.36672e-09
RASA1|5921	0.291831	2.70891e-09	7.83744e-09
CALU|813	0.291793	2.72229e-09	7.84408e-09
APOL2|23780	0.291375	2.8745e-09	8.25328e-09
HCG27|253018	0.290951	3.03747e-09	8.71752e-09
MZF1|7593	0.289127	3.84521e-09	1.10069e-08
MAP2K1|5604	0.289103	3.85711e-09	1.10069e-08
PLEKHA6|22874	0.288281	4.28729e-09	1.21989e-08
CCDC14|64770	0.287555	4.70564e-09	1.33559e-08
KIAA1919|91749	0.287273	4.8783e-09	1.37996e-08
C4orf21|55345	0.286955	5.08052e-09	1.43253e-08
CARD11|84433	0.28481	6.67462e-09	1.87571e-08
NR2F6|2063	0.284537	6.90959e-09	1.93785e-08
KCNJ15|3772	0.284456	6.98066e-09	1.9521e-08
C20orf96|140680	0.283891	7.49715e-09	2.09178e-08
C22orf43|51233	0.283212	8.16692e-09	2.27242e-08
LY6G5B|58496	0.282397	9.04855e-09	2.51033e-08
PPP2R3A|5523	0.281869	9.66796e-09	2.67502e-08
RAD9A|5883	0.281526	1.0092e-08	2.7864e-08
GK|2710	0.281263	1.04291e-08	2.86141e-08
ZC3HAV1L|92092	0.279662	1.27294e-08	3.4848e-08
ZNF577|84765	0.279084	1.36753e-08	3.74909e-08
MAP7D1|55700	0.278666	1.44016e-08	3.93008e-08
C20orf177|63939	0.278439	1.48112e-08	4.02845e-08
ZNF532|55205	0.275781	2.05297e-08	5.56507e-08
ETV7|51513	0.275179	2.20975e-08	5.98346e-08
CCNL1|57018	0.274635	2.36102e-08	6.37263e-08
PRRT4|401399	0.273954	2.56471e-08	6.89439e-08
YARS|8565	0.273904	2.58017e-08	6.92992e-08
TTLL3|26140	0.272977	2.88682e-08	7.74216e-08
GPC1|2817	0.270519	3.87923e-08	1.0367e-07
FHL3|2275	0.268941	4.68264e-08	1.24718e-07
SEPT7P2|641977	0.268728	4.8025e-08	1.27582e-07
LRP12|29967	0.268475	4.94885e-08	1.31227e-07
HSPA6|3310	0.267969	5.25472e-08	1.38818e-07
SARS|6301	0.267404	5.61807e-08	1.48217e-07
PRKAR2A|5576	0.265392	7.11886e-08	1.87291e-07
PGPEP1|54858	0.265352	7.15216e-08	1.87595e-07
EHBP1|23301	0.265131	7.33971e-08	1.92085e-07
MAFG|4097	0.264802	7.62748e-08	1.99163e-07
ZNF169|169841	0.26379	8.58362e-08	2.23387e-07
ARRDC2|27106	0.262956	9.45602e-08	2.4567e-07
LEPROT|54741	0.261774	1.08425e-07	2.79756e-07
WDR52|55779	0.261641	1.10101e-07	2.84213e-07
ANKRD22|118932	0.261221	1.15571e-07	2.98202e-07
SPSB3|90864	0.261175	1.16178e-07	2.98202e-07
CSGALNACT2|55454	0.260328	1.28062e-07	3.28222e-07
CNTNAP3|79937	0.259652	1.38364e-07	3.52975e-07
KCTD20|222658	0.259602	1.39167e-07	3.54642e-07
TMEM61|199964	0.258879	1.51147e-07	3.84295e-07
MARVELD1|83742	0.258633	1.55443e-07	3.93491e-07
DYRK3|8444	0.256871	1.89864e-07	4.81144e-07
HDAC5|10014	0.256375	2.00795e-07	5.0648e-07
ZNF182|7569	0.25635	2.01365e-07	5.0648e-07
CHSY1|22856	0.255498	2.2165e-07	5.58015e-07
ANXA5|308	0.25544	2.23095e-07	5.59148e-07
ZNF195|7748	0.255402	2.24057e-07	5.60275e-07
LUC7L|55692	0.255337	2.257e-07	5.63892e-07
NLN|57486	0.255059	2.3286e-07	5.79936e-07
TBC1D3|729873	0.253583	2.74683e-07	6.82805e-07
SLC1A5|6510	0.252445	3.11762e-07	7.72788e-07
MAN2A1|4124	0.25226	3.18235e-07	7.85738e-07
DNAH1|25981	0.251004	3.65655e-07	9.0215e-07
APOL6|80830	0.250813	3.73458e-07	9.17184e-07
C2orf63|130162	0.250262	3.96793e-07	9.73846e-07
AHSA2|130872	0.248232	4.95556e-07	1.21377e-06
CERCAM|51148	0.247692	5.25585e-07	1.2841e-06
NSUN6|221078	0.247575	5.32313e-07	1.29564e-06
KANK4|163782	0.245747	6.48899e-07	1.57681e-06
C5orf56|441108	0.244997	7.03444e-07	1.70394e-06
GPX8|493869	0.244807	7.17964e-07	1.73616e-06
PIGA|5277	0.244472	7.44275e-07	1.79477e-06
PTPN6|5777	0.244335	7.55275e-07	1.817e-06
DLX4|1748	0.241907	9.78585e-07	2.35052e-06
ZCWPW1|55063	0.241234	1.05085e-06	2.51506e-06
STAG3L3|442578	0.241037	1.07304e-06	2.55695e-06
LOC151162|151162	0.240544	1.13027e-06	2.694e-06
PAQR6|79957	0.240184	1.17401e-06	2.78285e-06
C15orf38|348110	0.239731	1.23136e-06	2.91874e-06
APOBEC3D|140564	0.239404	1.2743e-06	3.00665e-06
C17orf51|339263	0.23769	1.52448e-06	3.59016e-06
SPDYA|245711	0.237234	1.59864e-06	3.77037e-06
FAM73B|84895	0.236681	1.69308e-06	3.97326e-06
SEC31B|25956	0.236303	1.76058e-06	4.12829e-06
PRR11|55771	0.235765	1.86128e-06	4.35283e-06
ZNF524|147807	0.23565	1.88367e-06	4.38954e-06
C19orf71|100128569	0.234706	2.07596e-06	4.8454e-06
BACE1|23621	0.234027	2.22584e-06	5.18297e-06
IDUA|3425	0.23382	2.27361e-06	5.26392e-06
FNBP4|23360	0.233227	2.41565e-06	5.599e-06
FAM166B|730112	0.232839	2.51315e-06	5.79406e-06
CCNL2|81669	0.232106	2.70784e-06	6.24158e-06
PTPN14|5784	0.231767	2.80263e-06	6.43431e-06
CLDN15|24146	0.231556	2.8632e-06	6.55739e-06
APLF|200558	0.231175	2.97594e-06	6.81717e-06
HSH2D|84941	0.229967	3.36184e-06	7.66924e-06
PDLIM2|64236	0.228628	3.84512e-06	8.76801e-06
USP13|8975	0.227024	4.51198e-06	1.02482e-05
HEXDC|284004	0.226795	4.61588e-06	1.04747e-05
ARL4C|10123	0.226368	4.8153e-06	1.09039e-05
FAM193B|54540	0.226062	4.96313e-06	1.11957e-05
ZNF630|57232	0.225811	5.08773e-06	1.14638e-05
GTF2A1|2957	0.225731	5.12805e-06	1.15283e-05
CNKSR1|10256	0.22551	5.24144e-06	1.17496e-05
TCF4|6925	0.224229	5.94518e-06	1.33123e-05
ABCC1|4363	0.223902	6.13884e-06	1.37073e-05
GOLGA2B|55592	0.223145	6.61006e-06	1.47242e-05
ALS2CL|259173	0.22182	7.51963e-06	1.67148e-05
ZFPM1|161882	0.221502	7.75442e-06	1.71885e-05
PCDHGC3|5098	0.221344	7.87448e-06	1.74167e-05
KRT23|25984	0.21828	1.05701e-05	2.34074e-05
OTX1|5013	0.21733	1.15703e-05	2.55602e-05
NSUN5P2|260294	0.215637	1.3581e-05	2.99024e-05
CXCR7|57007	0.214943	1.44967e-05	3.18125e-05
MAPK8IP3|23162	0.21442	1.52263e-05	3.32766e-05
PTPLB|201562	0.213085	1.7248e-05	3.75742e-05
APOL4|80832	0.21223	1.86742e-05	4.07636e-05
OAS1|4938	0.21066	2.15911e-05	4.69846e-05
SCEL|8796	0.210215	2.24925e-05	4.8838e-05
FAM168A|23201	0.20988	2.31934e-05	5.02502e-05
PTPN21|11099	0.209618	2.37584e-05	5.14403e-05
SLCO3A1|28232	0.208872	2.54341e-05	5.47822e-05
NFKBID|84807	0.207601	2.85532e-05	6.15535e-05
CD276|80381	0.207054	3.00033e-05	6.44304e-05
GXYLT2|727936	0.206146	3.25673e-05	6.98669e-05
PCLO|27445	0.20592	3.32358e-05	7.10034e-05
EFHD2|79180	0.205691	3.39273e-05	7.23484e-05
GLCE|26035	0.205132	3.56757e-05	7.60305e-05
NPAS2|4862	0.204748	3.6923e-05	7.84221e-05
C1orf213|148898	0.204584	3.74672e-05	7.95312e-05
ANGPT1|284	0.204113	3.90794e-05	8.27522e-05
ZNF254|9534	0.20335	4.18241e-05	8.8283e-05
PSMB10|5699	0.202036	4.69867e-05	9.906e-05
PPT2|9374	0.201983	4.72096e-05	9.90713e-05
RAC3|5881	0.201976	4.72391e-05	9.90713e-05
CCNJL|79616	0.200354	5.44776e-05	0.000114158
MBOAT2|129642	0.199678	5.77958e-05	0.000120822
ATP6V1C2|245973	0.198587	6.35547e-05	0.000132674
FAM101B|359845	0.197653	6.89097e-05	0.000143436
PCDH12|51294	0.19752	6.97041e-05	0.000144718
ENGASE|64772	0.197512	6.97568e-05	0.000144718
TM4SF1|4071	0.197258	7.13001e-05	0.000147527
CPT1B|1375	0.19687	7.37268e-05	0.000152184
APOL1|8542	0.196797	7.41903e-05	0.000152803
NSUN5P1|155400	0.196774	7.43317e-05	0.000152803
LAMC1|3915	0.195866	8.03578e-05	0.000165015
GSDMB|55876	0.195415	8.35237e-05	0.000171032
KIF21B|23046	0.19441	9.0991e-05	0.00018602
AGAP4|119016	0.193385	9.92555e-05	0.00020258
ZNF474|133923	0.193017	0.000102391	0.000208468
HIST1H4C|8364	0.192592	0.000106132	0.000215653
C8orf31|286122	0.192161	0.000110052	0.000223173
CELF6|60677	0.190693	0.000124446	0.000251861
IL31RA|133396	0.18903	0.000142888	0.00028813
CCDC24|149473	0.18901	0.000143132	0.00028813
ZNF513|130557	0.189003	0.000143216	0.00028813
DCAF4L1|285429	0.188064	0.000154747	0.000310715
HIPK2|28996	0.187935	0.000156405	0.000313426
PRICKLE3|4007	0.187783	0.000158375	0.00031675
ZNF165|7718	0.187302	0.00016475	0.000328854
ADCY7|113	0.18672	0.000172791	0.000344229
SC65|10609	0.18654	0.00017535	0.000348645
PLIN5|440503	0.186446	0.000176704	0.000350652
NEBL|10529	0.186355	0.000178027	0.00035259
NCRNA00115|79854	0.184725	0.000203242	0.000401748
AIF1L|83543	0.183445	0.000225336	0.000444558
CAPG|822	0.183229	0.000229291	0.000451121
SERINC4|619189	0.183215	0.000229549	0.000451121
ATP1A1|476	0.182634	0.000240489	0.000471711
MFAP3L|9848	0.182116	0.000250649	0.000490694
DUSP14|11072	0.181479	0.00026371	0.000515272
PFKM|5213	0.181449	0.000264339	0.000515512
PLAGL1|5325	0.181292	0.000267671	0.000521012
AGAP6|414189	0.181241	0.000268742	0.000522098
FAM126A|84668	0.180351	0.000288406	0.000559233
GALK1|2584	0.179463	0.000309328	0.000598661
RASD1|51655	0.17895	0.000322058	0.000622116
CCNT2|905	0.178231	0.000340733	0.000656944
CCRL2|9034	0.177517	0.000360264	0.000693287
C12orf61|283416	0.1771	0.000372148	0.000714807
PRSS8|5652	0.176974	0.000375796	0.000720453
PYROXD2|84795	0.176725	0.000383134	0.00073314
IRF1|3659	0.17628	0.000396574	0.000757434
PTF1A|256297	0.17322	0.000501603	0.000956239
ANXA2|302	0.172767	0.000519201	0.000987938
NELF|26012	0.171989	0.000550724	0.00104596
NRSN2|80023	0.171585	0.000567788	0.00107637
PIWIL3|440822	0.170474	0.00061728	0.00116801
TYRO3|7301	0.169873	0.000645684	0.00121949
NOTCH3|4854	0.169248	0.000676523	0.00127537
BAIAP2|10458	0.169173	0.000680328	0.00128017
SCD|6319	0.168376	0.000721851	0.0013558
ITGA1|3672	0.167108	0.00079273	0.00148619
DSEL|92126	0.166983	0.000800062	0.00149717
GLT25D1|79709	0.166701	0.000816783	0.00152566
DBN1|1627	0.166668	0.000818773	0.00152658
CLK1|1195	0.166329	0.00083942	0.00156221
PAM|5066	0.165345	0.000902024	0.00167566
PAPPA|5069	0.164949	0.00092839	0.0017215
LRP1|4035	0.16461	0.000951558	0.00176125
CA10|56934	0.164372	0.000968171	0.00178874
PCDHGA2|56113	0.164034	0.000992169	0.00182976
TPD52L1|7164	0.162909	0.00107602	0.00198082
ECHDC2|55268	0.162808	0.00108387	0.00199167
C1orf63|57035	0.162079	0.00114209	0.00209486
TBC1D16|125058	0.161516	0.00118898	0.00217694
ZNF841|284371	0.160587	0.00127019	0.00232147
DNM3|26052	0.160041	0.00132035	0.00240882
LHFP|10186	0.159348	0.00138656	0.00252508
CLEC2D|29121	0.158661	0.00145523	0.00264539
TMC7|79905	0.15812	0.00151139	0.0027426
TSPAN9|10867	0.15771	0.00155539	0.00281742
TKT|7086	0.155689	0.00178952	0.00323575
RNF217|154214	0.154771	0.00190628	0.00344076
HOXC8|3224	0.154599	0.00192895	0.00347552
AHNAK|79026	0.154492	0.00194313	0.00349489
TET1|80312	0.153716	0.00204889	0.00367862
SCRN1|9805	0.153318	0.00210535	0.00377333
FN1|2335	0.152833	0.00217586	0.00389284
CD109|135228	0.15233	0.00225121	0.00402059
SERPINB10|5273	0.152262	0.00226159	0.00403205
MYO5A|4644	0.151501	0.00238086	0.00423171
PDGFC|56034	0.151494	0.00238189	0.00423171
ME1|4199	0.151311	0.0024115	0.00427684
CSAD|51380	0.150572	0.00253412	0.0044865
ANO9|338440	0.150417	0.0025604	0.00452514
TRPV2|51393	0.150305	0.00257978	0.0045515
ATP13A4|84239	0.149376	0.00274452	0.00483377
C9orf24|84688	0.148823	0.00284704	0.00500191
NLRP12|91662	0.148809	0.00284981	0.00500191
MID1IP1|58526	0.14744	0.00311924	0.00546539
ATP2B4|493	0.146793	0.00325431	0.00569226
HDHD3|81932	0.146659	0.00328301	0.00573259
C11orf66|220004	0.146534	0.00330994	0.00576972
FAAH|2166	0.146471	0.00332375	0.00578389
RABL2A|11159	0.146431	0.00333237	0.005789
AXIN2|8313	0.146257	0.00337049	0.00584525
FAM49A|81553	0.146164	0.00339082	0.0058705
PRNP|5621	0.145617	0.00351385	0.00607318
MST1R|4486	0.144101	0.00387599	0.00668773
CYP2C8|1558	0.143943	0.00391555	0.00674455
CBLN4|140689	0.1435	0.00402864	0.00692762
HSPA1L|3305	0.142348	0.00433656	0.00744455
MAP1B|4131	0.141571	0.00455587	0.00780786
RCAN1|1827	0.140625	0.00483667	0.00827517
PCSK5|5125	0.140485	0.00487956	0.00833456
CERK|64781	0.139703	0.0051253	0.008725
PLD5|200150	0.139361	0.00523622	0.00889896
MEP1B|4225	0.13878	0.00542943	0.00921194
PCDHB12|56124	0.138615	0.00548567	0.00929186
ZNF705A|440077	0.137846	0.00575375	0.00972976
HOXC5|3222	0.13633	0.00631759	0.0106655
SLC45A3|85414	0.135292	0.00673139	0.0113453
FLRT2|23768	0.135164	0.00678406	0.0114152
TNFAIP2|7127	0.133681	0.00742239	0.0124686
PSMB8|5696	0.132853	0.0078013	0.0130836
ENKUR|219670	0.132494	0.00797111	0.0133464
SLC9A3R1|9368	0.132373	0.00802897	0.0134212
INSL3|3640	0.132321	0.00805373	0.0134313
TMTC1|83857	0.132305	0.00806144	0.0134313
BCL2L14|79370	0.131922	0.00824802	0.0137198
TMEM51|55092	0.13102	0.00870253	0.0144522
HNMT|3176	0.130646	0.00889766	0.0147521
CAPN2|824	0.130003	0.00924159	0.0152975
WWTR1|25937	0.129796	0.00935509	0.0154602
CLIC3|9022	0.129275	0.00964584	0.0159149
EMP1|2012	0.128609	0.0100288	0.01652
CRTAP|10491	0.128551	0.0100629	0.0165315
MXRA7|439921	0.128542	0.0100683	0.0165315
HIST2H2AC|8338	0.128382	0.0101628	0.0166597
TWIST2|117581	0.128076	0.0103452	0.0169043
UACA|55075	0.127793	0.010517	0.0171575
OSBPL10|114884	0.127545	0.0106692	0.0173779
G6PD|2539	0.127464	0.0107195	0.0174319
SMAD6|4091	0.126544	0.0113043	0.0183537
GFPT2|9945	0.12651	0.0113264	0.0183602
DEGS2|123099	0.125961	0.0116892	0.0189183
ELOVL4|6785	0.12543	0.0120501	0.0194714
LTBP1|4052	0.125398	0.0120722	0.0194762
ARSI|340075	0.124677	0.0125785	0.0202609
PRSS23|11098	0.123201	0.0136743	0.0219911
ENTPD2|954	0.12299	0.0138373	0.0222183
PLGLB2|5342	0.122086	0.0145566	0.0233364
TBC1D3B|414059	0.121717	0.0148595	0.0237845
SVEP1|79987	0.121661	0.0149061	0.0238216
ARL10|285598	0.121368	0.0151511	0.0241753
DNMT3L|29947	0.121195	0.0152977	0.024371
ARHGAP29|9411	0.120176	0.0161851	0.0257445
KCNU1|157855	0.119759	0.016561	0.0263013
JDP2|122953	0.118757	0.0174956	0.0277422
SLC2A12|154091	0.118325	0.0179128	0.0283156
PCDHB10|56126	0.117765	0.0184661	0.0291449
GJA1|2697	0.117495	0.0187381	0.0295284
LDLR|3949	0.117449	0.0187855	0.0295574
DNASE1L2|1775	0.117384	0.0188514	0.0296153
GABRA3|2556	0.116924	0.0193255	0.0303134
COX7B|1349	0.116546	0.019723	0.0308893
ZSCAN5B|342933	0.116029	0.0202783	0.0317101
SLC7A9|11136	0.115387	0.0209865	0.0327393
AKR1B1|231	0.115374	0.0210008	0.0327393
DCDC2B|149069	0.114324	0.0222057	0.0345648
SERPINF1|5176	0.113985	0.0226079	0.0351372
MDGA2|161357	0.113799	0.0228312	0.0354301
ATF7IP2|80063	0.113578	0.0230981	0.0357898
APOBEC3G|60489	0.113454	0.0232493	0.0359693
KLRA1|10748	0.112366	0.0246142	0.0380232
ODZ3|55714	0.11232	0.0246734	0.0380568
DNAJB4|11080	0.112171	0.0248656	0.0382953
ZNF804B|219578	0.112079	0.0249846	0.0384
LIN28B|389421	0.112057	0.0250144	0.0384
TMEM5|10329	0.112012	0.0250721	0.0384
GULP1|51454	0.112003	0.0250845	0.0384
PLEKHG4B|153478	0.11177	0.02539	0.0388094
WLS|79971	0.111423	0.0258516	0.0394556
BARX2|8538	0.11123	0.0261115	0.0397927
NAMPT|10135	0.109943	0.0279028	0.042459
PCDHGA1|56114	0.109788	0.0281261	0.0427348
GRK5|2869	0.109662	0.028308	0.0429471
RGS17|26575	0.109307	0.0288265	0.0436687
GRB14|2888	0.108709	0.0297188	0.0449514
REEP6|92840	0.108681	0.0297615	0.0449514
C5orf62|85027	0.107566	0.0314887	0.0474897
COL5A1|1289	0.107345	0.0318418	0.0479512
FGF1|2246	0.106545	0.0331477	0.0498439
PCDHB8|56128	0.106097	0.0338972	0.0508562
KIAA1598|57698	0.106083	0.0339208	0.0508562
ADAMTSL1|92949	0.105827	0.0343572	0.0514347
ME3|10873	0.105773	0.0344487	0.051496
HOXB5|3215	0.105024	0.0357545	0.0533696
FAM113B|91523	0.104868	0.0360303	0.0537025
SLC25A34|284723	0.104725	0.0362862	0.0540048
HIST1H4J|8363	0.103963	0.0376741	0.0559887
THBS3|7059	0.103614	0.0383236	0.0568709
TRIM16L|147166	0.103263	0.0389869	0.0577709
TUBAL3|79861	0.10214	0.041176	0.0609261
PGF|5228	0.101752	0.0419554	0.0619893
MYADM|91663	0.0991828	0.0474414	0.0699932
KCNE4|23704	0.0988548	0.0481831	0.0709846
DISP2|85455	0.0985845	0.0488016	0.071792
NGF|4803	0.0982681	0.049534	0.0727642
ELF4|2000	0.0981559	0.0497959	0.0730436
DSC1|1823	0.0978781	0.0504492	0.0738954
FRG2B|441581	0.0972733	0.0518967	0.0757975
GAS7|8522	0.0970851	0.0523542	0.0762469
GLI2|2736	0.0969305	0.0527322	0.0766877
HECW1|23072	0.0955338	0.0562536	0.0815757
GUCY1B3|2983	0.0953526	0.0567246	0.0821417
FAAH2|158584	0.0950402	0.057544	0.08321
PRDM13|59336	0.0945289	0.0589062	0.0849384
PATL2|197135	0.0944718	0.0590599	0.0850396
FOXL1|2300	0.094175	0.0598646	0.0860765
SFRS17A|8227	0.093114	0.0628154	0.0900649
GPR37|2861	0.0924369	0.0647604	0.0927231
SIGLEC6|946	0.0917004	0.066932	0.0956436
PDGFRB|5159	0.0916817	0.0669881	0.0956436
TGFBR2|7048	0.0908348	0.0695601	0.0991767
CDK6|1021	0.0902547	0.0713683	0.101613
C11orf53|341032	0.0901954	0.0715555	0.101737
NXPH4|11247	0.089933	0.0723876	0.102652
SYCP3|50511	0.0894004	0.0741007	0.104916
WASH3P|374666	0.0893247	0.0743472	0.105119
SLC6A2|6530	0.088457	0.0772165	0.109024
CTRL|1506	0.0880641	0.0785452	0.110747
ADRA2B|151	0.0877127	0.0797494	0.112289
TSPYL6|388951	0.0875247	0.0803997	0.113048
HEYL|26508	0.0862628	0.084876	0.119178
PLCZ1|89869	0.0862139	0.0850532	0.119262
OR2W3|343171	0.0856046	0.0872894	0.122229
ADAMTS18|170692	0.0854862	0.0877292	0.122676
TNN|63923	0.0845877	0.0911257	0.127251
ADAM23|8745	0.0843648	0.0919844	0.128274
TRIML1|339976	0.0835927	0.0950096	0.132312
RASGEF1C|255426	0.0817954	0.102358	0.141806
MAP2|4133	0.0817892	0.102384	0.141806
C13orf15|28984	0.0817344	0.102615	0.141933
NHEDC2|133308	0.0814712	0.103731	0.143117
CXCR1|3577	0.081466	0.103753	0.143117
SH3GLB2|56904	0.0807222	0.106957	0.147337
UPK3A|7380	0.0798781	0.110687	0.15227
AVIL|10677	0.0797013	0.111481	0.153155
NRCAM|4897	0.0775319	0.121594	0.166599
SLC12A2|6558	0.0774258	0.122106	0.167076
NEFL|4747	0.0771234	0.123576	0.168806
CA5A|763	0.0770974	0.123703	0.168806
SERPINB12|89777	0.0767493	0.125413	0.170911
OBP2A|29991	0.0759819	0.129247	0.175901
C14orf37|145407	0.0755905	0.131238	0.178372
GBX2|2637	0.0752988	0.132737	0.180168
SLC47A1|55244	0.0743959	0.137459	0.186329
NTRK2|4915	0.0743399	0.137756	0.186483
NEURL|9148	0.0740228	0.139448	0.188523
KLRG2|346689	0.0737439	0.140949	0.190238
NPR3|4883	0.0737177	0.14109	0.190238
FRG2|448831	0.0729252	0.145426	0.195567
CCDC102B|79839	0.0714633	0.15369	0.206135
SYDE1|85360	0.0710338	0.156184	0.209205
NXPH3|11248	0.0709034	0.156948	0.209951
HTRA4|203100	0.070294	0.160552	0.214341
CNTN1|1272	0.0701694	0.161297	0.214675
CCNA1|8900	0.0701501	0.161412	0.214675
LOC221442|221442	0.0701299	0.161533	0.214675
ADRA1B|147	0.0689188	0.168915	0.224192
AKR1B15|441282	0.0686789	0.170407	0.225878
BATF|10538	0.0680052	0.174648	0.231199
CALHM3|119395	0.0679203	0.175188	0.231613
FAM25A|643161	0.0665654	0.183975	0.242599
TPST1|8460	0.0664839	0.184514	0.242995
CDKN1C|1028	0.066291	0.185793	0.244363
FAM5C|339479	0.066012	0.187656	0.246495
TUBA1A|7846	0.0657328	0.189533	0.24864
CUBN|8029	0.064977	0.194685	0.254741
EDNRA|1909	0.0640179	0.201368	0.262812
RIMBP2|23504	0.063689	0.203699	0.265173
PRSS27|83886	0.0634669	0.205283	0.266895
SDCBP2|27111	0.0632562	0.206795	0.268516
INSRR|3645	0.0629699	0.208861	0.270854
PDE5A|8654	0.0627433	0.210507	0.272641
INHBB|3625	0.0624855	0.212391	0.274732
FITM1|161247	0.0618539	0.217058	0.280412
ERMN|57471	0.061476	0.219885	0.283705
DUSP13|51207	0.0614382	0.220169	0.283712
ACCN2|41	0.061371	0.220676	0.284005
TGFBI|7045	0.0611795	0.222122	0.285505
COBL|23242	0.0601285	0.230181	0.295491
CLEC11A|6320	0.0594664	0.235363	0.301383
NELL2|4753	0.0593692	0.236131	0.301986
AGER|177	0.058837	0.240365	0.307016
RTP2|344892	0.0586189	0.242115	0.308864
LYVE1|10894	0.058308	0.244627	0.311321
PCDHB11|56125	0.0583047	0.244653	0.311321
C6orf138|442213	0.0570271	0.255163	0.324289
FBXO6|26270	0.056853	0.256619	0.325733
FAM25B|100132929	0.0567849	0.25719	0.326051
SLC45A1|50651	0.0559943	0.263884	0.333707
TRIM9|114088	0.0551017	0.271584	0.342593
LOX|4015	0.0538758	0.282409	0.355807
C11orf16|56673	0.0531155	0.289266	0.363547
NTRK1|4914	0.0530524	0.28984	0.363819
PITX3|5309	0.0521991	0.297678	0.373198
B3GALT2|8707	0.0519689	0.299817	0.375416
PHOSPHO1|162466	0.0518155	0.301248	0.376745
SGCB|6443	0.0501849	0.316736	0.393696
SPOCK1|6695	0.0498395	0.320083	0.396887
CKMT2|1160	0.0491304	0.327024	0.404509
CSPG4|1464	0.0485071	0.333207	0.411656
CELA3B|23436	0.0455105	0.363967	0.448028
MAP1A|4130	0.0449316	0.370108	0.455036
SLC2A14|144195	0.0443215	0.376647	0.46196
SHC4|399694	0.0435795	0.384696	0.470698
C19orf26|255057	0.0433617	0.387079	0.472538
TMEM158|25907	0.0433572	0.387128	0.472538
MRO|83876	0.0431733	0.389147	0.474308
IL12A|3592	0.0430755	0.390223	0.47459
CMTM2|146225	0.0430345	0.390674	0.47459
ATP6V1B1|525	0.0425776	0.39573	0.479587
SPANXC|64663	0.0423227	0.398567	0.482451
FAM27B|100133121	0.0419368	0.402886	0.486579
PBOV1|59351	0.0419041	0.403253	0.486579
ICAM5|7087	0.0418563	0.40379	0.486579
SLC16A9|220963	0.0418474	0.40389	0.486579
PLEKHH1|57475	0.0417488	0.404999	0.487339
CALCA|796	0.0414595	0.408265	0.490111
SLC13A5|284111	0.0414105	0.40882	0.490198
SLC38A11|151258	0.0413533	0.409467	0.490397
CCDC80|151887	0.041241	0.410742	0.491346
EFCAB1|79645	0.039752	0.427857	0.510619
FAM43A|131583	0.0394372	0.431527	0.513795
EYS|346007	0.0387074	0.440106	0.523397
KIF25|3834	0.0381715	0.446468	0.530181
L1TD1|54596	0.0380167	0.448315	0.530679
NUDT11|55190	0.0379691	0.448883	0.530735
TBC1D3P2|440452	0.0374996	0.454516	0.536772
RBP7|116362	0.0370575	0.459856	0.541195
SNAI2|6591	0.0365626	0.465874	0.547645
B4GALNT1|2583	0.0364529	0.467215	0.548587
UBD|10537	0.0356858	0.476645	0.559015
KCTD4|386618	0.0339694	0.498116	0.581516
CES4|51716	0.0328016	0.513011	0.597266
TCL1B|9623	0.0326229	0.515311	0.597266
ZNF385D|79750	0.0325908	0.515726	0.597266
GRIK2|2898	0.0325708	0.515983	0.597266
PCOLCE2|26577	0.0325462	0.516301	0.597266
PRSS37|136242	0.032155	0.521359	0.60175
LCN1|3933	0.031634	0.528134	0.606751
NCAM1|4684	0.0316235	0.528271	0.606751
DNTT|1791	0.0316217	0.528293	0.606751
NID2|22795	0.0315928	0.528672	0.606751
FOXI1|2299	0.031486	0.530066	0.607323
KIAA0087|9808	0.0314632	0.530364	0.607323
FKBP10|60681	0.0312831	0.532722	0.60916
DMRT3|58524	0.030465	0.543497	0.620269
ECM1|1893	0.0301906	0.547134	0.623721
RUNX2|860	0.0295265	0.555989	0.632399
F2RL2|2151	0.0293026	0.558989	0.635101
TMEM26|219623	0.0285605	0.568991	0.645026
PCDHGB1|56104	0.0281846	0.57409	0.649359
EVC2|132884	0.0280651	0.575714	0.650173
PEG10|23089	0.0280378	0.576087	0.650173
ADRA1D|146	0.0267906	0.593181	0.665042
C7orf33|202865	0.0260259	0.603777	0.675434
COL4A2|1284	0.0254336	0.612041	0.683177
TNFAIP8L3|388121	0.0246148	0.623546	0.694497
MT1A|4489	0.0243216	0.62769	0.698347
PCDHB7|56129	0.0240179	0.631992	0.700896
IGF1|3479	0.0240142	0.632046	0.700896
PCDHGA3|56112	0.0238917	0.633784	0.701985
DIRAS3|9077	0.0238479	0.634407	0.701985
TPPP3|51673	0.0237963	0.635141	0.702035
PPFIBP2|8495	0.0236713	0.636919	0.702943
MMP16|4325	0.0229256	0.647572	0.713451
CALML3|810	0.0223879	0.655299	0.721183
SLC27A6|28965	0.0221599	0.658586	0.724018
ALDH1L2|160428	0.0218869	0.662532	0.727571
SULF2|55959	0.0217531	0.664469	0.728126
SKINTL|391037	0.0215964	0.66674	0.729829
MAGEB16|139604	0.0213452	0.670388	0.732247
CYP19A1|1588	0.0210004	0.675406	0.736938
TXNRD1|7296	0.0203739	0.684563	0.746129
GABRG1|2565	0.0197847	0.693217	0.754754
PDE6H|5149	0.0185835	0.710981	0.772443
KIF26A|26153	0.0182982	0.715224	0.776224
REG1A|5967	0.0178889	0.721326	0.782013
CDC42EP5|148170	0.0173969	0.728685	0.788312
SLC1A6|6511	0.0163157	0.744943	0.803339
PPEF1|5475	0.0162133	0.746489	0.803799
C18orf20|221241	0.0161828	0.746949	0.803799
SUN3|256979	0.0159378	0.750653	0.805036
RTP4|64108	0.0158976	0.751261	0.805036
CEACAM16|388551	0.0151714	0.762274	0.813086
C19orf59|199675	0.0150508	0.764108	0.813663
SHC3|53358	0.0145945	0.771057	0.820204
SLC12A3|6559	0.0138184	0.78292	0.830222
C15orf54|400360	0.0123906	0.804873	0.846447
KRT79|338785	0.0122872	0.806468	0.847249
ENPP1|5167	0.0120818	0.809642	0.849707
SPOCD1|90853	0.0118524	0.813189	0.852551
UCHL1|7345	0.0104195	0.83543	0.873989
PGA3|643834	0.00983338	0.844566	0.881813
AMDHD1|144193	0.00966232	0.847236	0.883695
CA7|766	0.00882252	0.860371	0.896477
COL9A3|1299	0.00797473	0.87367	0.908706
C5orf13|9315	0.00788806	0.875032	0.908706
ATP8B2|57198	0.00784695	0.875678	0.908706
CCDC54|84692	0.00654052	0.896248	0.927332
DLX1|1745	0.00611338	0.902989	0.931351
PDGFD|80310	0.0058511	0.907132	0.934677
C10orf90|118611	0.00564747	0.91035	0.93663
SLC2A3|6515	0.00491513	0.921936	0.946389
KCNH2|3757	0.00481281	0.923556	0.946389
FGF19|9965	0.00477988	0.924077	0.946389
COL18A1|80781	0.00350648	0.944265	0.964154
C2orf62|375307	0.00313664	0.950136	0.967238
COX8C|341947	0.00299709	0.952351	0.968525
STAC2|342667	0.00287438	0.9543	0.969538
NTS|4922	0.00261103	0.958483	0.971848
CTRB1|1504	0.00250782	0.960123	0.972542
CTRB2|440387	0.00223551	0.96445	0.975685
STK32B|55351	0.00219193	0.965142	0.975685
KRT4|3851	0.00200374	0.968133	0.976958
TREML4|285852	0.00199195	0.968321	0.976958
NAV3|89795	0.0014761	0.976522	0.981342
RHOXF2B|727940	0.00113356	0.981969	0.985843
CGA|1081	0.000308267	0.995096	0.996075
F10|2159	-0.000224971	0.996421	0.996421
C11orf87|399947	-0.000980513	0.984403	0.986341
CXCL12|6387	-0.00102418	0.983709	0.986341
SH2D6|284948	-0.00162829	0.974102	0.979877
TAS1R3|83756	-0.00168293	0.973233	0.979877
CD96|10225	-0.00184261	0.970695	0.978383
ACCN1|40	-0.00275092	0.956261	0.970562
PROKR2|128674	-0.00322558	0.948723	0.966767
TBXAS1|6916	-0.0033687	0.946452	0.965419
B4GALNT2|124872	-0.00408649	0.935065	0.955719
EPDR1|54749	-0.00453977	0.927881	0.949329
PGA5|5222	-0.00484124	0.923106	0.946389
GUCA1A|2978	-0.00561471	0.910868	0.93663
FAM110B|90362	-0.00632177	0.899699	0.928899
LIME1|54923	-0.00633258	0.899529	0.928899
PGLYRP4|57115	-0.00653344	0.89636	0.927332
BSND|7809	-0.00772166	0.877647	0.909822
FGF12|2257	-0.00787334	0.875263	0.908706
GRAMD2|196996	-0.0103691	0.836214	0.873989
HPD|3242	-0.0113607	0.820804	0.859648
SLC16A6|9120	-0.0125557	0.802326	0.844641
HEPACAM2|253012	-0.0126402	0.801023	0.844143
F13A1|2162	-0.01304	0.794868	0.838524
XAGE2|9502	-0.0131724	0.792832	0.837243
PRL|5617	-0.0132338	0.791888	0.837115
C13orf33|84935	-0.0134402	0.788719	0.834632
ATP12A|479	-0.013701	0.784718	0.831263
GOLGA8G|283768	-0.0140918	0.778735	0.826645
CCDC8|83987	-0.0144176	0.773756	0.822217
SUSD2|56241	-0.015139	0.762767	0.813086
CYP4Z1|199974	-0.0154149	0.758576	0.810315
HHIPL2|79802	-0.0154873	0.757478	0.809992
PADI4|23569	-0.0158192	0.752447	0.805459
ALPL|249	-0.01599	0.749864	0.805036
ALAS2|212	-0.0161222	0.747865	0.803935
STXBP5L|9515	-0.0164541	0.742856	0.801938
PTPRG|5793	-0.0168239	0.737286	0.79677
CSF3R|1441	-0.0174514	0.727869	0.788266
SPRR3|6707	-0.0194417	0.698272	0.759446
ADAMTS12|81792	-0.0215339	0.667646	0.730036
ANPEP|290	-0.0218307	0.663346	0.727679
OLFML2B|25903	-0.0236415	0.637344	0.702943
EIF4E1B|253314	-0.0240518	0.631512	0.700896
SOSTDC1|25928	-0.0247066	0.622252	0.693815
CLSTN2|64084	-0.025531	0.610678	0.682404
INS|3630	-0.0261648	0.601846	0.674015
SCGB2A2|4250	-0.0268685	0.592107	0.66457
CACNA1B|774	-0.0270432	0.5897	0.662599
VWA5B2|90113	-0.0270685	0.589352	0.662599
NR0B1|190	-0.0273539	0.585432	0.659259
GCG|2641	-0.0276619	0.581214	0.655233
SERPINI1|5274	-0.0281917	0.573992	0.649359
IGFL2|147920	-0.0288199	0.565485	0.641766
SFRP5|6425	-0.0296576	0.554235	0.631109
CRNN|49860	-0.0312493	0.533165	0.60916
VIM|7431	-0.0316935	0.527357	0.606751
FAM180A|389558	-0.0321681	0.521189	0.60175
C13orf39|196541	-0.0325975	0.515639	0.597266
CD300LG|146894	-0.03276	0.513547	0.597266
PPY|5539	-0.0329462	0.511156	0.596055
SLC22A11|55867	-0.0342453	0.49463	0.57811
PGLYRP3|114771	-0.034907	0.486324	0.569055
PRND|23627	-0.0352285	0.482316	0.565015
ADAMTS16|170690	-0.0373527	0.456286	0.537615
CPXM1|56265	-0.0373729	0.456043	0.537615
CYTL1|54360	-0.0380956	0.447373	0.530181
CLDN10|9071	-0.0381187	0.447097	0.530181
TMPRSS15|5651	-0.0395145	0.430624	0.513319
COL6A1|1291	-0.0398593	0.42661	0.509728
COL5A3|50509	-0.0416042	0.40663	0.488724
SOST|50964	-0.0428541	0.392666	0.47644
PLA2G1B|5319	-0.0431402	0.38951	0.474308
SPSB4|92369	-0.0439642	0.38051	0.466137
FOLR2|2350	-0.0444044	0.375754	0.461421
LGALS1|3956	-0.0463729	0.354939	0.437443
CIDEC|63924	-0.048392	0.334356	0.412575
CHRNA1|1134	-0.0495956	0.322459	0.399347
ABCC9|10060	-0.0500632	0.317912	0.394676
UBE2QL1|134111	-0.0502731	0.315885	0.393118
SRPX|8406	-0.0503637	0.315012	0.392512
OTX2|5015	-0.0507487	0.311323	0.38839
FBP1|2203	-0.0514315	0.304849	0.380781
PIP|5304	-0.0536984	0.283998	0.357368
FAM20C|56975	-0.0556408	0.266915	0.337121
SLC5A9|200010	-0.056247	0.261731	0.331396
KRTDAP|388533	-0.0596236	0.234125	0.300176
CLEC4G|339390	-0.063931	0.201983	0.263276
RASGRP4|115727	-0.0642472	0.199756	0.261041
ARID3A|1820	-0.0651633	0.193405	0.253393
CEACAM21|90273	-0.0675016	0.177869	0.234852
CGB1|114335	-0.0702776	0.16065	0.214341
GGTLC1|92086	-0.0728722	0.14572	0.195703
TNFRSF6B|8771	-0.0731637	0.144111	0.194054
NES|10763	-0.0787069	0.116032	0.159192
EMP3|2014	-0.0824037	0.0998223	0.138634
LIN28A|79727	-0.0828054	0.0981748	0.136533
FOXD4L1|200350	-0.0899288	0.072401	0.102652
GPR32|2854	-0.0932288	0.0624905	0.0897255
RBMS3|27303	-0.0949858	0.0576876	0.0832992
ATOH8|84913	-0.0960522	0.0549246	0.0797621
COPZ2|51226	-0.0972109	0.0520481	0.0759096
PDGFRA|5156	-0.0975581	0.0512107	0.074903
PPP2R2C|5522	-0.118606	0.0176403	0.0279282
LRP1B|53353	-0.128219	0.0102595	0.0167913
NPAS3|64067	-0.140253	0.00495122	0.00844279

## Sheet: Blue Tur CNV frequency
Amp (Gene|ID)	Stage I+II (129)	Stage III (139)	Stage IV (132)	module						Del (Gene|ID)	Stage I+II (129)	Stage III (139)	Stage IV (132)	module
ABCB9|23457	33	35	29	Tur						ABCB9|23457	20	18	31	Tur
ACOT13|55856	40	39	49	Tur						ACOT13|55856	16	26	25	Tur
AGAP4|119016	20	24	30	Tur						AGAP4|119016	37	38	34	Tur
AGAP6|414189	18	23	25	Tur						AGAP6|414189	39	39	40	Tur
AGER|177	33	36	39	Tur						AGER|177	18	25	33	Tur
AGXT2L2|85007	3	12	10	Tur						AGXT2L2|85007	60	66	72	Tur
AHSA2|130872	35	43	60	Tur						AHSA2|130872	10	8	9	Tur
AK3|50808	24	32	28	Tur						AK3|50808	56	63	54	Tur
AKR1B1|231	37	38	60	Tur						AKR1B1|231	15	17	13	Tur
AKR1B15|441282	37	38	60	Tur						AKR1B15|441282	15	18	13	Tur
ALS2CL|259173	31	37	41	Tur						ALS2CL|259173	30	30	40	Tur
ANAPC4|29945	21	18	11	Tur						ANAPC4|29945	35	44	63	Tur
ANGEL2|90806	40	35	51	Tur						ANGEL2|90806	24	18	20	Tur
ANKRD10|55608	40	48	50	Tur						ANKRD10|55608	18	28	23	Tur
ANKRD22|118932	9	6	16	Tur						ANKRD22|118932	54	52	58	Tur
ANO9|338440	6	8	11	Tur						ANO9|338440	64	63	81	Tur
APLF|200558	33	42	58	Tur						APLF|200558	11	9	9	Tur
APOBEC3D|140564	20	21	14	Tur						APOBEC3D|140564	49	57	63	Tur
APOBEC3F|200316	20	21	14	Tur						APOBEC3F|200316	49	57	63	Tur
APOBEC3G|60489	20	21	14	Tur						APOBEC3G|60489	49	57	63	Tur
APOL1|8542	24	23	18	Tur						APOL1|8542	46	55	55	Tur
APOL2|23780	24	23	18	Tur						APOL2|23780	46	55	55	Tur
APOL4|80832	24	25	18	Tur						APOL4|80832	45	53	55	Tur
APOL6|80830	25	27	21	Tur						APOL6|80830	44	50	53	Tur
ARRDC2|27106	18	25	24	Tur						ARRDC2|27106	27	39	46	Tur
ASB13|79754	52	60	65	Tur						ASB13|79754	15	15	11	Tur
ATF7IP2|80063	21	29	33	Tur						ATF7IP2|80063	31	44	47	Tur
ATOH8|84913	32	40	52	Tur						ATOH8|84913	13	9	10	Tur
BAT1|7919	33	36	39	Tur						BAT1|7919	18	25	33	Tur
BATF|10538	17	31	21	Tur						BATF|10538	36	39	46	Tur
BCL2L14|79370	45	36	37	Tur						BCL2L14|79370	15	27	25	Tur
BLOC1S3|388552	46	55	61	Tur						BLOC1S3|388552	12	20	19	Tur
BTN2A1|11120	35	39	43	Tur						BTN2A1|11120	20	26	29	Tur
C11orf66|220004	25	28	40	Tur						C11orf66|220004	26	26	29	Tur
C13orf39|196541	39	46	49	Tur						C13orf39|196541	23	30	23	Tur
C15orf58|390637	13	13	20	Tur						C15orf58|390637	42	52	44	Tur
C19orf6|91304	18	19	20	Tur						C19orf6|91304	33	49	58	Tur
C19orf66|55337	25	25	27	Tur						C19orf66|55337	25	42	51	Tur
C19orf71|100128569	16	20	20	Tur						C19orf71|100128569	35	49	59	Tur
C1orf159|54991	27	25	36	Tur						C1orf159|54991	25	27	22	Tur
C1orf213|148898	25	22	32	Tur						C1orf213|148898	25	26	24	Tur
C1orf63|57035	24	19	32	Tur						C1orf63|57035	24	27	24	Tur
C20orf196|149840	55	68	71	Tur						C20orf196|149840	13	10	15	Tur
C20orf96|140680	57	68	70	Tur						C20orf96|140680	12	10	15	Tur
C22orf43|51233	26	30	22	Tur						C22orf43|51233	40	46	55	Tur
C2orf60|129450	8	16	12	Tur						C2orf60|129450	43	41	56	Tur
C2orf63|130162	36	41	56	Tur						C2orf63|130162	10	9	10	Tur
C3orf19|51244	51	48	67	Tur						C3orf19|51244	11	23	22	Tur
C3orf23|285343	33	36	45	Tur						C3orf23|285343	28	30	37	Tur
C3orf62|375341	30	33	37	Tur						C3orf62|375341	32	38	48	Tur
C4orf21|55345	13	9	9	Tur						C4orf21|55345	41	52	58	Tur
C5orf56|441108	5	11	11	Tur						C5orf56|441108	55	62	69	Tur
C6orf115|58527	14	16	13	Tur						C6orf115|58527	46	55	70	Tur
C6orf134|79969	35	39	39	Tur						C6orf134|79969	17	23	32	Tur
C6orf136|221545	35	39	39	Tur						C6orf136|221545	17	23	32	Tur
C6orf47|57827	33	36	39	Tur						C6orf47|57827	18	25	33	Tur
C6orf62|81688	38	40	48	Tur						C6orf62|81688	16	25	26	Tur
C8orf44|56260	69	73	72	Tur						C8orf44|56260	7	6	13	Tur
CALML3|810	52	60	65	Tur						CALML3|810	15	15	11	Tur
CARD11|84433	46	64	76	Tur						CARD11|84433	7	8	8	Tur
CASP9|842	26	24	34	Tur						CASP9|842	25	26	21	Tur
CCDC130|81576	18	23	24	Tur						CCDC130|81576	30	42	45	Tur
CCDC14|64770	52	63	75	Tur						CCDC14|64770	8	7	7	Tur
CCDC24|149473	28	26	35	Tur						CCDC24|149473	18	15	18	Tur
CCNJL|79616	5	10	10	Tur						CCNJL|79616	56	63	72	Tur
CCNL1|57018	61	70	73	Tur						CCNL1|57018	3	4	8	Tur
CCNL2|81669	27	25	36	Tur						CCNL2|81669	25	27	22	Tur
CCNT2|905	14	15	23	Tur						CCNT2|905	33	32	35	Tur
CCRL2|9034	32	36	42	Tur						CCRL2|9034	30	30	40	Tur
CCT6P1|643253	45	52	62	Tur						CCT6P1|643253	10	12	9	Tur
CD96|10225	49	61	70	Tur						CD96|10225	6	11	9	Tur
CDC42EP5|148170	44	51	64	Tur						CDC42EP5|148170	16	21	17	Tur
CDK10|8558	21	37	31	Tur						CDK10|8558	36	33	42	Tur
CDK3|1018	52	66	70	Tur						CDK3|1018	4	5	9	Tur
CEACAM16|388551	46	54	64	Tur						CEACAM16|388551	11	20	16	Tur
CELF6|60677	13	10	19	Tur						CELF6|60677	41	53	42	Tur
CHMP4C|92421	75	77	76	Tur						CHMP4C|92421	4	6	13	Tur
CIR1|9541	14	22	20	Tur						CIR1|9541	31	30	42	Tur
CLDN15|24146	41	46	60	Tur						CLDN15|24146	10	13	10	Tur
CLEC2D|29121	46	39	36	Tur						CLEC2D|29121	14	22	24	Tur
CLK1|1195	8	13	13	Tur						CLK1|1195	43	43	56	Tur
CNKSR1|10256	22	19	30	Tur						CNKSR1|10256	25	30	25	Tur
COLQ|8292	50	48	66	Tur						COLQ|8292	12	22	22	Tur
COX7B|1349	16	18	21	Tur						COX7B|1349	31	26	23	Tur
COX8C|341947	18	30	21	Tur						COX8C|341947	37	42	42	Tur
CPT1B|1375	15	16	13	Tur						CPT1B|1375	53	64	69	Tur
CRB3|92359	19	21	22	Tur						CRB3|92359	31	48	57	Tur
CRTC2|200186	59	56	75	Tur						CRTC2|200186	10	4	4	Tur
CSAD|51380	36	28	25	Tur						CSAD|51380	23	18	26	Tur
CTRL|1506	23	43	41	Tur						CTRL|1506	36	30	35	Tur
CTU1|90353	43	50	63	Tur						CTU1|90353	16	24	20	Tur
CYP2C8|1558	8	6	14	Tur						CYP2C8|1558	54	52	60	Tur
CYP4Z1|199974	28	24	34	Tur						CYP4Z1|199974	18	17	16	Tur
CYTH2|9266	44	45	63	Tur						CYTH2|9266	16	25	21	Tur
DCAF4L1|285429	19	15	12	Tur						DCAF4L1|285429	36	41	61	Tur
DCDC2B|149069	20	19	26	Tur						DCDC2B|149069	24	25	27	Tur
DEDD2|162989	46	52	60	Tur						DEDD2|162989	12	22	17	Tur
DEGS2|123099	19	30	24	Tur						DEGS2|123099	38	39	41	Tur
DMTF1|9988	42	46	57	Tur						DMTF1|9988	11	12	12	Tur
DNAH1|25981	29	32	36	Tur						DNAH1|25981	31	39	47	Tur
DNASE1L2|1775	11	13	19	Tur						DNASE1L2|1775	45	62	61	Tur
DOK7|285489	26	17	16	Tur						DOK7|285489	34	42	59	Tur
DOM3Z|1797	33	36	39	Tur						DOM3Z|1797	18	25	33	Tur
ECHDC2|55268	28	23	32	Tur						ECHDC2|55268	19	16	20	Tur
EFHD2|79180	25	24	34	Tur						EFHD2|79180	25	26	21	Tur
ELF4|2000	16	22	21	Tur						ELF4|2000	30	26	27	Tur
ELMOD3|84173	30	39	53	Tur						ELMOD3|84173	13	9	10	Tur
ENGASE|64772	51	67	72	Tur						ENGASE|64772	5	5	8	Tur
ERCC5|2073	38	46	49	Tur						ERCC5|2073	24	30	23	Tur
ETV7|51513	28	29	36	Tur						ETV7|51513	25	31	35	Tur
FAAH|2166	28	23	36	Tur						FAAH|2166	18	18	14	Tur
FAAH2|158584	24	22	24	Tur						FAAH2|158584	25	22	22	Tur
FAM113B|91523	33	29	27	Tur						FAM113B|91523	21	18	28	Tur
FAM122B|159090	18	22	23	Tur						FAM122B|159090	28	25	26	Tur
FAM13A|10144	15	12	15	Tur						FAM13A|10144	38	48	52	Tur
FAM166B|730112	24	27	32	Tur						FAM166B|730112	51	59	52	Tur
FAM193B|54540	3	13	11	Tur						FAM193B|54540	60	65	71	Tur
FAM200B|285550	21	21	13	Tur						FAM200B|285550	36	41	60	Tur
FAM25A|643161	9	9	19	Tur						FAM25A|643161	51	49	57	Tur
FAM25B|100132929	20	24	30	Tur						FAM25B|100132929	37	38	34	Tur
FAM73B|84895	13	28	18	Tur						FAM73B|84895	53	57	51	Tur
FANCF|2188	8	10	10	Tur						FANCF|2188	59	58	81	Tur
FBP1|2203	15	28	18	Tur						FBP1|2203	59	58	55	Tur
FBXO46|23403	47	51	61	Tur						FBXO46|23403	12	23	20	Tur
FBXO6|26270	26	25	35	Tur						FBXO6|26270	24	25	21	Tur
FCHSD1|89848	4	11	13	Tur						FCHSD1|89848	55	62	68	Tur
FER1L4|80307	75	83	89	Tur						FER1L4|80307	2	0	4	Tur
FITM1|161247	18	32	26	Tur						FITM1|161247	35	38	44	Tur
FNBP4|23360	11	11	22	Tur						FNBP4|23360	50	51	61	Tur
FOXD4L1|200350	18	24	26	Tur						FOXD4L1|200350	25	22	29	Tur
GAK|2580	27	19	15	Tur						GAK|2580	38	42	61	Tur
GBA2|57704	23	27	32	Tur						GBA2|57704	51	59	51	Tur
GEMIN8|54960	25	27	24	Tur						GEMIN8|54960	27	23	26	Tur
GGA1|26088	24	24	15	Tur						GGA1|26088	46	53	60	Tur
GGTLC1|92086	63	75	74	Tur						GGTLC1|92086	10	6	12	Tur
GK|2710	22	28	24	Tur						GK|2710	27	21	26	Tur
GLTSCR1|29998	42	45	62	Tur						GLTSCR1|29998	15	25	21	Tur
GLYCTK|132158	28	31	36	Tur						GLYCTK|132158	31	39	47	Tur
GMIP|51291	21	31	27	Tur						GMIP|51291	25	36	45	Tur
GOLGA2B|55592	34	31	26	Tur						GOLGA2B|55592	19	21	32	Tur
GRIPAP1|56850	22	22	25	Tur						GRIPAP1|56850	26	30	26	Tur
GSDMB|55876	45	52	61	Tur						GSDMB|55876	6	12	9	Tur
HCG27|253018	34	39	40	Tur						HCG27|253018	18	24	31	Tur
HDAC10|83933	15	16	13	Tur						HDAC10|83933	53	64	69	Tur
HDHD3|81932	13	28	14	Tur						HDHD3|81932	55	58	54	Tur
HEXDC|284004	49	63	72	Tur						HEXDC|284004	6	9	8	Tur
HIP1R|9026	33	35	30	Tur						HIP1R|9026	19	18	30	Tur
HIST1H2BL|8340	35	38	42	Tur						HIST1H2BL|8340	18	26	30	Tur
HIST1H4C|8364	35	39	44	Tur						HIST1H4C|8364	19	26	28	Tur
HIST1H4J|8363	36	38	42	Tur						HIST1H4J|8363	18	26	30	Tur
HIST2H2AC|8338	58	51	73	Tur						HIST2H2AC|8338	7	7	6	Tur
HNMT|3176	11	15	19	Tur						HNMT|3176	35	33	38	Tur
HOXB5|3215	42	51	65	Tur						HOXB5|3215	6	13	13	Tur
HOXB7|3217	42	51	65	Tur						HOXB7|3217	6	13	13	Tur
HSH2D|84941	20	25	25	Tur						HSH2D|84941	30	41	43	Tur
HSPA1L|3305	33	36	39	Tur						HSPA1L|3305	18	25	33	Tur
IDUA|3425	27	19	15	Tur						IDUA|3425	38	42	61	Tur
IFT27|11020	24	23	18	Tur						IFT27|11020	46	54	59	Tur
IKBKB|3551	45	47	45	Tur						IKBKB|3551	40	34	48	Tur
INSL3|3640	18	25	24	Tur						INSL3|3640	27	39	46	Tur
IP6K2|51447	28	34	38	Tur						IP6K2|51447	33	38	46	Tur
IRF1|3659	5	11	11	Tur						IRF1|3659	55	62	69	Tur
KCNJ15|3772	34	43	47	Tur						KCNJ15|3772	25	26	32	Tur
KIAA0907|22889	54	57	70	Tur						KIAA0907|22889	12	6	8	Tur
KIAA1530|57654	26	21	15	Tur						KIAA1530|57654	39	42	60	Tur
KIAA1875|340390	75	86	73	Tur						KIAA1875|340390	6	7	13	Tur
KIF21B|23046	38	41	50	Tur						KIF21B|23046	23	14	18	Tur
KIF25|3834	12	15	8	Tur						KIF25|3834	49	58	80	Tur
KLHL36|79786	20	38	33	Tur						KLHL36|79786	36	31	41	Tur
KLRA1|10748	46	39	37	Tur						KLRA1|10748	14	22	24	Tur
KRT23|25984	41	49	59	Tur						KRT23|25984	7	15	11	Tur
LENG8|114823	44	51	64	Tur						LENG8|114823	16	21	17	Tur
LIME1|54923	68	73	84	Tur						LIME1|54923	8	6	8	Tur
LIPT1|51601	24	29	39	Tur						LIPT1|51601	24	18	20	Tur
LMBR1L|55716	32	27	26	Tur						LMBR1L|55716	21	19	26	Tur
LOC100129637|100129637	20	37	32	Tur						LOC100129637|100129637	37	31	41	Tur
LOC221442|221442	32	31	38	Tur						LOC221442|221442	22	29	35	Tur
LUC7L|55692	12	13	19	Tur						LUC7L|55692	46	61	58	Tur
LY6G5B|58496	33	36	39	Tur						LY6G5B|58496	18	25	33	Tur
MAGEB16|139604	23	26	24	Tur						MAGEB16|139604	25	24	27	Tur
MAPK8IP3|23162	11	14	19	Tur						MAPK8IP3|23162	46	61	61	Tur
ME3|10873	22	22	27	Tur						ME3|10873	37	40	39	Tur
MFAP3L|9848	18	13	10	Tur						MFAP3L|9848	44	54	63	Tur
MFSD2A|84879	30	29	42	Tur						MFSD2A|84879	19	13	17	Tur
MRFAP1L1|114932	23	19	15	Tur						MRFAP1L1|114932	35	40	60	Tur
MRPS6|64968	36	44	50	Tur						MRPS6|64968	23	23	29	Tur
MSL3|10943	22	27	24	Tur						MSL3|10943	30	23	26	Tur
MST1R|4486	29	31	37	Tur						MST1R|4486	32	39	48	Tur
MTERFD3|80298	36	32	25	Tur						MTERFD3|80298	19	19	32	Tur
MZF1|7593	39	50	58	Tur						MZF1|7593	21	23	24	Tur
NADSYN1|55191	33	27	42	Tur						NADSYN1|55191	25	36	29	Tur
NBR2|10230	38	50	59	Tur						NBR2|10230	10	10	13	Tur
NCRNA00115|79854	27	25	36	Tur						NCRNA00115|79854	25	27	22	Tur
NDOR1|27158	13	30	19	Tur						NDOR1|27158	54	55	54	Tur
NFKBID|84807	43	54	63	Tur						NFKBID|84807	16	18	15	Tur
NFYA|4800	32	31	38	Tur						NFYA|4800	22	28	35	Tur
NPAS2|4862	22	27	35	Tur						NPAS2|4862	25	18	24	Tur
NR2F6|2063	18	25	25	Tur						NR2F6|2063	29	40	45	Tur
NSUN5P1|155400	40	45	61	Tur						NSUN5P1|155400	12	15	12	Tur
NSUN5P2|260294	41	44	61	Tur						NSUN5P2|260294	12	16	12	Tur
NSUN6|221078	42	47	51	Tur						NSUN6|221078	20	21	18	Tur
NUDT16P1|152195	55	65	72	Tur						NUDT16P1|152195	8	5	10	Tur
NUDT19|390916	46	54	64	Tur						NUDT19|390916	13	17	16	Tur
OAS1|4938	36	35	30	Tur						OAS1|4938	17	17	30	Tur
OFD1|8481	24	27	24	Tur						OFD1|8481	28	23	26	Tur
ORMDL1|94101	12	21	18	Tur						ORMDL1|94101	34	35	46	Tur
ORMDL3|94103	45	52	61	Tur						ORMDL3|94103	6	12	9	Tur
P2RY11|5032	25	25	28	Tur						P2RY11|5032	25	42	50	Tur
P4HB|5034	49	65	73	Tur						P4HB|5034	5	8	7	Tur
PAQR6|79957	54	56	71	Tur						PAQR6|79957	12	6	8	Tur
PARP4|143	30	37	43	Tur						PARP4|143	29	30	30	Tur
PATL2|197135	12	7	16	Tur						PATL2|197135	45	57	48	Tur
PBOV1|59351	14	17	13	Tur						PBOV1|59351	46	54	70	Tur
PCF11|51585	24	22	28	Tur						PCF11|51585	32	37	37	Tur
PDCL3|79031	22	28	34	Tur						PDCL3|79031	24	18	23	Tur
PGPEP1|54858	20	27	24	Tur						PGPEP1|54858	26	38	46	Tur
PIGA|5277	25	27	25	Tur						PIGA|5277	27	23	25	Tur
PION|54103	40	43	59	Tur						PION|54103	12	15	12	Tur
PIWIL3|440822	26	29	22	Tur						PIWIL3|440822	39	48	54	Tur
PLA2G6|8398	21	24	15	Tur						PLA2G6|8398	48	54	61	Tur
PLEKHA6|22874	39	38	49	Tur						PLEKHA6|22874	24	16	24	Tur
PLEKHH1|57475	19	27	21	Tur						PLEKHH1|57475	38	42	49	Tur
PLGLB2|5342	31	39	52	Tur						PLGLB2|5342	13	11	10	Tur
PLIN5|440503	17	21	22	Tur						PLIN5|440503	34	48	57	Tur
PLXNB1|5364	29	33	39	Tur						PLXNB1|5364	32	38	44	Tur
PMS1|5378	12	21	18	Tur						PMS1|5378	34	35	46	Tur
PMS2L3|5387	40	45	61	Tur						PMS2L3|5387	12	15	13	Tur
POLB|5423	45	47	45	Tur						POLB|5423	39	34	48	Tur
PPFIBP2|8495	6	7	11	Tur						PPFIBP2|8495	68	64	81	Tur
PRICKLE3|4007	22	22	25	Tur						PRICKLE3|4007	26	30	26	Tur
PRKD2|25865	43	47	61	Tur						PRKD2|25865	14	22	21	Tur
PRSS27|83886	11	13	20	Tur						PRSS27|83886	45	62	60	Tur
PSMB10|5699	23	43	41	Tur						PSMB10|5699	36	30	35	Tur
PSMB8|5696	33	36	39	Tur						PSMB8|5696	18	25	33	Tur
PTPN6|5777	48	43	39	Tur						PTPN6|5777	12	19	20	Tur
PYROXD2|84795	8	5	14	Tur						PYROXD2|84795	54	54	59	Tur
RABL2A|11159	18	24	26	Tur						RABL2A|11159	25	22	29	Tur
RAD9A|5883	34	32	44	Tur						RAD9A|5883	22	25	25	Tur
RASGEF1C|255426	4	12	12	Tur						RASGEF1C|255426	57	64	70	Tur
RBCK1|10616	57	68	70	Tur						RBCK1|10616	12	10	15	Tur
RBM6|10180	29	31	37	Tur						RBM6|10180	33	39	48	Tur
REEP6|92840	17	20	22	Tur						REEP6|92840	34	49	59	Tur
REV1|51455	24	28	38	Tur						REV1|51455	24	18	22	Tur
RG9MTD3|158234	19	26	28	Tur						RG9MTD3|158234	52	61	55	Tur
RGPD6|729540	17	26	27	Tur						RGPD6|729540	26	23	29	Tur
RGS17|26575	9	15	7	Tur						RGS17|26575	49	57	78	Tur
RPL32P3|132241	53	66	74	Tur						RPL32P3|132241	8	5	8	Tur
RPP21|79897	34	38	39	Tur						RPP21|79897	17	23	31	Tur
RTP2|344892	63	76	75	Tur						RTP2|344892	4	1	4	Tur
RTP4|64108	64	74	75	Tur						RTP4|64108	3	2	5	Tur
RWDD3|25950	21	25	35	Tur						RWDD3|25950	22	15	30	Tur
SCGB2A2|4250	24	28	39	Tur						SCGB2A2|4250	27	25	31	Tur
SCXB|642658	74	86	73	Tur						SCXB|642658	7	7	13	Tur
SDCBP2|27111	55	68	70	Tur						SDCBP2|27111	14	10	15	Tur
SEC31B|25956	8	7	14	Tur						SEC31B|25956	56	52	59	Tur
SEMA4D|10507	14	28	19	Tur						SEMA4D|10507	59	57	53	Tur
SEPT7P2|641977	50	56	69	Tur						SEPT7P2|641977	5	7	10	Tur
SERINC4|619189	12	6	15	Tur						SERINC4|619189	45	57	49	Tur
SETMAR|6419	47	50	58	Tur						SETMAR|6419	16	22	27	Tur
SFRS16|11129	46	54	60	Tur						SFRS16|11129	12	20	19	Tur
SFRS17A|8227	23	27	27	Tur						SFRS17A|8227	33	27	26	Tur
SH3GLB2|56904	13	28	18	Tur						SH3GLB2|56904	53	57	51	Tur
SHC3|53358	14	28	19	Tur						SHC3|53358	59	56	53	Tur
SKINTL|391037	28	23	35	Tur						SKINTL|391037	18	16	18	Tur
SLC10A5|347051	75	77	76	Tur						SLC10A5|347051	4	6	13	Tur
SLC1A6|6511	21	25	25	Tur						SLC1A6|6511	27	40	44	Tur
SLC25A34|284723	25	24	34	Tur						SLC25A34|284723	26	26	21	Tur
SLC45A3|85414	38	40	51	Tur						SLC45A3|85414	25	14	20	Tur
SLC5A9|200010	29	24	35	Tur						SLC5A9|200010	18	15	18	Tur
SLC6A2|6530	17	31	27	Tur						SLC6A2|6530	39	38	44	Tur
SLC7A9|11136	45	54	64	Tur						SLC7A9|11136	13	17	16	Tur
SMAD6|4091	14	8	18	Tur						SMAD6|4091	40	54	43	Tur
SP140L|93349	2	9	7	Tur						SP140L|93349	63	61	72	Tur
SPDYA|245711	36	43	55	Tur						SPDYA|245711	12	6	11	Tur
SPG7|6687	21	37	31	Tur						SPG7|6687	36	33	42	Tur
SPOCD1|90853	21	19	26	Tur						SPOCD1|90853	22	25	26	Tur
SPSB3|90864	11	14	19	Tur						SPSB3|90864	45	61	61	Tur
STAG3L3|442578	41	44	61	Tur						STAG3L3|442578	12	16	12	Tur
STAP2|55620	17	20	21	Tur						STAP2|55620	34	49	58	Tur
STAT6|6778	32	27	27	Tur						STAT6|6778	24	20	25	Tur
SYCP3|50511	36	34	25	Tur						SYCP3|50511	18	20	32	Tur
TAF1C|9013	20	38	33	Tur						TAF1C|9013	36	31	41	Tur
TBC1D3|729873	45	52	58	Tur						TBC1D3|729873	5	12	14	Tur
TBC1D3B|414059	41	52	55	Tur						TBC1D3B|414059	11	14	16	Tur
TBC1D3P2|440452	50	64	74	Tur						TBC1D3P2|440452	4	4	10	Tur
TCEANC|170082	24	27	24	Tur						TCEANC|170082	28	23	26	Tur
TCTE3|6991	12	15	8	Tur						TCTE3|6991	48	57	79	Tur
TECR|9524	20	24	24	Tur						TECR|9524	28	41	45	Tur
THUMPD2|80745	33	41	54	Tur						THUMPD2|80745	12	7	10	Tur
TIA1|7072	33	43	59	Tur						TIA1|7072	11	9	9	Tur
TMC7|79905	18	28	33	Tur						TMC7|79905	33	41	42	Tur
TMEM51|55092	27	24	34	Tur						TMEM51|55092	24	26	21	Tur
TNFAIP2|7127	17	31	25	Tur						TNFAIP2|7127	40	41	42	Tur
TNK1|8711	11	17	16	Tur						TNK1|8711	61	68	72	Tur
TOP3B|8940	24	35	22	Tur						TOP3B|8940	41	42	55	Tur
TRAPPC2|6399	24	27	24	Tur						TRAPPC2|6399	28	23	26	Tur
TRIM26|7726	34	37	39	Tur						TRIM26|7726	17	24	31	Tur
TRIM27|5987	36	38	39	Tur						TRIM27|5987	17	25	31	Tur
TRIM38|10475	36	39	45	Tur						TRIM38|10475	19	26	28	Tur
TRPV1|7442	14	19	18	Tur						TRPV1|7442	59	66	71	Tur
TSPAN14|81619	12	12	20	Tur						TSPAN14|81619	42	47	51	Tur
TSPYL6|388951	35	41	56	Tur						TSPYL6|388951	10	9	10	Tur
TTLL3|26140	49	54	70	Tur						TTLL3|26140	16	19	20	Tur
UBD|10537	34	36	38	Tur						UBD|10537	17	25	33	Tur
UCP3|7352	31	22	35	Tur						UCP3|7352	27	38	35	Tur
UNC93B1|81622	35	32	44	Tur						UNC93B1|81622	22	28	25	Tur
UPK3A|7380	15	16	13	Tur						UPK3A|7380	52	61	68	Tur
USF1|7391	68	62	82	Tur						USF1|7391	9	4	4	Tur
WASH3P|374666	16	14	22	Tur						WASH3P|374666	42	54	45	Tur
WDR52|55779	48	60	70	Tur						WDR52|55779	7	11	10	Tur
WDR6|11180	29	34	37	Tur						WDR6|11180	33	38	47	Tur
YTHDC1|91746	21	17	15	Tur						YTHDC1|91746	29	38	53	Tur
ZCWPW1|55063	42	46	60	Tur						ZCWPW1|55063	11	14	9	Tur
ZFPM1|161882	22	37	31	Tur						ZFPM1|161882	35	32	42	Tur
ZNF100|163227	24	31	30	Tur						ZNF100|163227	23	32	45	Tur
ZNF160|90338	43	53	67	Tur						ZNF160|90338	16	21	16	Tur
ZNF165|7718	36	37	41	Tur						ZNF165|7718	18	26	30	Tur
ZNF169|169841	15	28	19	Tur						ZNF169|169841	59	58	54	Tur
ZNF182|7569	22	23	25	Tur						ZNF182|7569	26	29	26	Tur
ZNF193|7746	36	39	41	Tur						ZNF193|7746	18	25	30	Tur
ZNF195|7748	6	9	11	Tur						ZNF195|7748	68	64	81	Tur
ZNF254|9534	38	44	44	Tur						ZNF254|9534	18	25	36	Tur
ZNF443|10224	21	24	26	Tur						ZNF443|10224	29	43	46	Tur
ZNF480|147657	42	52	63	Tur						ZNF480|147657	16	21	22	Tur
ZNF493|284443	24	32	29	Tur						ZNF493|284443	23	34	46	Tur
ZNF506|440515	21	32	27	Tur						ZNF506|440515	25	34	46	Tur
ZNF513|130557	36	43	56	Tur						ZNF513|130557	12	6	12	Tur
ZNF524|147807	44	52	65	Tur						ZNF524|147807	17	21	18	Tur
ZNF564|163050	19	25	26	Tur						ZNF564|163050	31	42	47	Tur
ZNF577|84765	42	52	64	Tur						ZNF577|84765	16	21	21	Tur
ZNF600|162966	43	52	66	Tur						ZNF600|162966	16	21	19	Tur
ZNF630|57232	22	23	25	Tur						ZNF630|57232	26	29	26	Tur
ZNF638|27332	33	43	57	Tur						ZNF638|27332	10	9	10	Tur
ZNF705A|440077	47	41	38	Tur						ZNF705A|440077	13	19	23	Tur
ZNF708|7562	22	32	29	Tur						ZNF708|7562	24	34	46	Tur
ZNF763|284390	20	25	27	Tur						ZNF763|284390	29	43	46	Tur
ZNF799|90576	21	24	26	Tur						ZNF799|90576	29	43	46	Tur
ZNF814|730051	41	51	60	Tur						ZNF814|730051	21	23	22	Tur
ZNF823|55552	20	26	27	Tur						ZNF823|55552	28	43	46	Tur
ZNF841|284371	42	52	64	Tur						ZNF841|284371	16	21	21	Tur
ZNRD1|30834	34	37	39	Tur						ZNRD1|30834	17	24	31	Tur
ZRANB2|9406	23	22	34	Tur						ZRANB2|9406	22	16	21	Tur
ZRSR2|8233	24	27	25	Tur						ZRSR2|8233	28	23	25	Tur
ZSCAN16|80345	36	38	41	Tur						ZSCAN16|80345	18	25	30	Tur
ZSCAN5B|342933	44	51	62	Tur						ZSCAN5B|342933	17	21	20	Tur
ABCC9|10060	47	35	37	Blue						ABCC9|10060	12	23	23	Blue
ACVR1|90	15	17	18	Blue						ACVR1|90	31	33	45	Blue
ADAMTS12|81792	64	69	60	Blue						ADAMTS12|81792	5	12	17	Blue
ADAMTS16|170690	65	73	64	Blue						ADAMTS16|170690	9	14	16	Blue
ADAMTS18|170692	19	38	37	Blue						ADAMTS18|170692	35	35	37	Blue
ADAMTSL1|92949	22	25	27	Blue						ADAMTSL1|92949	61	70	56	Blue
ADCY7|113	16	32	31	Blue						ADCY7|113	35	35	42	Blue
AHNAK|79026	24	28	39	Blue						AHNAK|79026	27	26	30	Blue
ALAS2|212	22	20	22	Blue						ALAS2|212	27	24	24	Blue
ALDH1L2|160428	35	32	25	Blue						ALDH1L2|160428	19	19	32	Blue
ANPEP|290	13	13	20	Blue						ANPEP|290	42	51	44	Blue
ANXA1|301	13	25	16	Blue						ANXA1|301	58	62	59	Blue
ANXA2|302	11	8	18	Blue						ANXA2|302	40	58	43	Blue
ANXA5|308	13	9	10	Blue						ANXA5|308	42	54	58	Blue
ARCN1|372	13	12	22	Blue						ARCN1|372	49	52	48	Blue
ARHGAP29|9411	22	24	35	Blue						ARHGAP29|9411	24	14	29	Blue
ARL10|285598	4	12	11	Blue						ARL10|285598	58	66	71	Blue
ARL4C|10123	1	9	9	Blue						ARL4C|10123	66	61	72	Blue
ARMC9|80210	2	9	7	Blue						ARMC9|80210	65	63	72	Blue
ARSI|340075	4	12	11	Blue						ARSI|340075	55	60	71	Blue
ATF6|22926	63	60	79	Blue						ATF6|22926	9	3	6	Blue
ATG9A|79065	4	10	9	Blue						ATG9A|79065	58	58	72	Blue
ATP2B4|493	38	38	48	Blue						ATP2B4|493	24	16	22	Blue
ATP6V0D1|9114	21	42	39	Blue						ATP6V0D1|9114	37	30	37	Blue
ATP6V1B2|526	13	17	9	Blue						ATP6V1B2|526	77	74	91	Blue
BACE1|23621	11	13	21	Blue						BACE1|23621	51	50	49	Blue
BAIAP2|10458	49	64	72	Blue						BAIAP2|10458	5	8	8	Blue
BARX2|8538	11	16	25	Blue						BARX2|8538	52	51	45	Blue
C13orf15|28984	19	29	33	Blue						C13orf15|28984	40	44	46	Blue
C13orf33|84935	31	40	48	Blue						C13orf33|84935	27	29	23	Blue
C14orf37|145407	20	25	21	Blue						C14orf37|145407	35	43	50	Blue
C15orf38|348110	13	13	20	Blue						C15orf38|348110	43	52	44	Blue
C15orf54|400360	13	6	14	Blue						C15orf54|400360	43	59	54	Blue
C17orf51|339263	36	41	45	Blue						C17orf51|339263	24	34	37	Blue
C19orf59|199675	20	23	24	Blue						C19orf59|199675	29	45	55	Blue
C5orf62|85027	4	13	10	Blue						C5orf62|85027	56	60	72	Blue
C6orf138|442213	29	28	35	Blue						C6orf138|442213	24	29	38	Blue
CALU|813	38	34	60	Blue						CALU|813	15	18	12	Blue
CAPN2|824	45	38	55	Blue						CAPN2|824	20	16	18	Blue
CBLN4|140689	70	76	84	Blue						CBLN4|140689	7	5	8	Blue
CCDC8|83987	43	49	61	Blue						CCDC8|83987	13	24	21	Blue
CCDC80|151887	49	60	69	Blue						CCDC80|151887	7	11	9	Blue
CD109|135228	11	16	12	Blue						CD109|135228	50	47	62	Blue
CD276|80381	13	11	18	Blue						CD276|80381	42	53	44	Blue
CD300LG|146894	38	50	59	Blue						CD300LG|146894	10	12	12	Blue
CDK6|1021	44	46	59	Blue						CDK6|1021	12	12	10	Blue
CERCAM|51148	12	28	17	Blue						CERCAM|51148	55	57	53	Blue
CHPF2|54480	37	37	54	Blue						CHPF2|54480	15	19	16	Blue
CHRNA1|1134	14	21	20	Blue						CHRNA1|1134	31	30	43	Blue
CHSY1|22856	16	15	21	Blue						CHSY1|22856	41	54	46	Blue
CIDEC|63924	49	54	70	Blue						CIDEC|63924	16	19	20	Blue
CKAP4|10970	37	32	26	Blue						CKAP4|10970	18	19	32	Blue
CKMT2|1160	7	9	10	Blue						CKMT2|1160	55	68	74	Blue
CLEC11A|6320	43	50	62	Blue						CLEC11A|6320	16	24	22	Blue
CNIH|10175	18	26	22	Blue						CNIH|10175	33	41	48	Blue
CNN3|1266	21	24	34	Blue						CNN3|1266	22	15	29	Blue
CNTNAP3|79937	19	27	24	Blue						CNTNAP3|79937	60	64	60	Blue
COL18A1|80781	39	42	48	Blue						COL18A1|80781	24	28	33	Blue
COL4A2|1284	40	48	51	Blue						COL4A2|1284	19	28	23	Blue
COL5A1|1289	13	28	19	Blue						COL5A1|1289	54	54	54	Blue
COL5A3|50509	26	24	26	Blue						COL5A3|50509	24	44	51	Blue
COL6A1|1291	39	42	47	Blue						COL6A1|1291	24	28	33	Blue
COPS8|10920	1	9	7	Blue						COPS8|10920	66	60	73	Blue
COPZ2|51226	41	50	64	Blue						COPZ2|51226	6	12	13	Blue
CPXM1|56265	56	68	71	Blue						CPXM1|56265	13	10	14	Blue
CRTAP|10491	41	43	56	Blue						CRTAP|10491	18	22	29	Blue
CSGALNACT2|55454	27	29	32	Blue						CSGALNACT2|55454	33	34	29	Blue
CSPG4|1464	13	12	18	Blue						CSPG4|1464	42	53	44	Blue
CTNNB1|1499	38	39	49	Blue						CTNNB1|1499	23	27	35	Blue
CUBN|8029	47	47	51	Blue						CUBN|8029	18	21	19	Blue
CXCR1|3577	4	10	9	Blue						CXCR1|3577	58	58	70	Blue
CYTH3|9265	47	65	78	Blue						CYTH3|9265	6	7	8	Blue
DIRAS3|9077	25	21	32	Blue						DIRAS3|9077	19	16	22	Blue
DNAJB4|11080	24	24	35	Blue						DNAJB4|11080	21	16	21	Blue
DNM3|26052	53	58	71	Blue						DNM3|26052	11	5	10	Blue
DSEL|92126	20	18	13	Blue						DSEL|92126	54	65	60	Blue
DUSP14|11072	43	50	57	Blue						DUSP14|11072	9	14	14	Blue
DYRK3|8444	38	38	51	Blue						DYRK3|8444	24	15	20	Blue
ECM1|1893	62	57	77	Blue						ECM1|1893	7	5	5	Blue
EDNRA|1909	15	17	13	Blue						EDNRA|1909	43	49	59	Blue
EFCAB1|79645	61	68	69	Blue						EFCAB1|79645	17	11	17	Blue
EHBP1|23301	35	44	60	Blue						EHBP1|23301	11	8	10	Blue
EIF2AK4|440275	12	7	12	Blue						EIF2AK4|440275	45	58	55	Blue
EMP1|2012	44	37	37	Blue						EMP1|2012	15	26	24	Blue
ENDOD1|23052	20	15	28	Blue						ENDOD1|23052	38	46	39	Blue
EPHB3|2049	63	75	77	Blue						EPHB3|2049	3	2	4	Blue
EPHB4|2050	42	46	60	Blue						EPHB4|2050	10	14	9	Blue
ERC1|23085	48	42	40	Blue						ERC1|23085	12	20	22	Blue
ESYT2|57488	37	37	51	Blue						ESYT2|57488	17	24	19	Blue
ETF1|2107	4	14	10	Blue						ETF1|2107	55	61	69	Blue
EXTL3|2137	12	18	11	Blue						EXTL3|2137	76	74	90	Blue
EYS|346007	19	22	23	Blue						EYS|346007	41	39	56	Blue
F10|2159	40	47	51	Blue						F10|2159	18	27	24	Blue
FAM126A|84668	45	59	76	Blue						FAM126A|84668	6	8	10	Blue
FAM129B|64855	13	27	16	Blue						FAM129B|64855	54	57	54	Blue
FAM168A|23201	31	25	40	Blue						FAM168A|23201	27	36	33	Blue
FAM180A|389558	37	37	59	Blue						FAM180A|389558	15	18	13	Blue
FAM27B|100133121	19	27	24	Blue						FAM27B|100133121	60	64	60	Blue
FAM43A|131583	62	72	75	Blue						FAM43A|131583	3	3	5	Blue
FJX1|24147	12	11	23	Blue						FJX1|24147	50	53	62	Blue
FKBP10|60681	40	49	59	Blue						FKBP10|60681	8	12	12	Blue
FKBP14|55033	47	58	72	Blue						FKBP14|55033	5	6	11	Blue
FKBP9|11328	50	58	69	Blue						FKBP9|11328	5	7	10	Blue
FLRT2|23768	18	29	23	Blue						FLRT2|23768	35	42	40	Blue
FN1|2335	5	11	10	Blue						FN1|2335	57	57	69	Blue
FUT11|170384	15	12	24	Blue						FUT11|170384	42	48	45	Blue
GABRG1|2565	23	15	14	Blue						GABRG1|2565	31	42	53	Blue
GANAB|23193	24	29	39	Blue						GANAB|23193	27	26	30	Blue
GAS7|8522	11	15	15	Blue						GAS7|8522	61	71	74	Blue
GFPT2|9945	4	12	11	Blue						GFPT2|9945	57	64	72	Blue
GJA1|2697	6	12	9	Blue						GJA1|2697	53	55	74	Blue
GLI2|2736	16	21	21	Blue						GLI2|2736	26	25	33	Blue
GLT25D1|79709	18	26	24	Blue						GLT25D1|79709	28	38	46	Blue
GPX8|493869	13	17	17	Blue						GPX8|493869	47	64	68	Blue
GRIK2|2898	9	10	8	Blue						GRIK2|2898	54	55	75	Blue
GUCY1B3|2983	15	13	10	Blue						GUCY1B3|2983	48	53	62	Blue
GXYLT2|727936	27	33	38	Blue						GXYLT2|727936	31	38	41	Blue
HDLBP|3069	1	9	7	Blue						HDLBP|3069	66	60	72	Blue
HEYL|26508	27	29	42	Blue						HEYL|26508	20	14	17	Blue
IGF1|3479	35	33	25	Blue						IGF1|3479	18	21	32	Blue
IGF2R|3482	12	16	7	Blue						IGF2R|3482	49	58	79	Blue
IGFL2|147920	46	50	63	Blue						IGFL2|147920	11	23	19	Blue
IMPDH1|3614	39	34	59	Blue						IMPDH1|3614	16	18	13	Blue
INHBB|3625	16	21	22	Blue						INHBB|3625	26	25	32	Blue
IPO11|51194	6	12	8	Blue						IPO11|51194	57	64	80	Blue
IQGAP1|8826	13	13	20	Blue						IQGAP1|8826	42	52	44	Blue
ITFG1|81533	20	31	33	Blue						ITFG1|81533	34	37	42	Blue
ITGA1|3672	17	18	19	Blue						ITGA1|3672	43	58	64	Blue
ITGB8|3696	46	60	76	Blue						ITGB8|3696	5	7	10	Blue
JAG1|182	59	66	76	Blue						JAG1|182	14	11	11	Blue
JDP2|122953	17	30	21	Blue						JDP2|122953	36	39	46	Blue
KANK4|163782	25	22	33	Blue						KANK4|163782	19	16	23	Blue
KCNE4|23704	3	9	8	Blue						KCNE4|23704	60	60	73	Blue
KCTD20|222658	29	29	36	Blue						KCTD20|222658	25	31	35	Blue
KCTD4|386618	18	27	30	Blue						KCTD4|386618	40	45	48	Blue
KDELC2|143888	11	14	21	Blue						KDELC2|143888	50	50	49	Blue
KDSR|2531	20	20	11	Blue						KDSR|2531	54	62	61	Blue
KIAA0090|23065	23	23	34	Blue						KIAA0090|23065	26	26	21	Blue
LAMC1|3915	45	51	66	Blue						LAMC1|3915	15	8	10	Blue
LDLR|3949	24	26	28	Blue						LDLR|3949	26	43	46	Blue
LDLRAD3|143458	11	13	22	Blue						LDLRAD3|143458	52	52	65	Blue
LEPROT|54741	25	21	31	Blue						LEPROT|54741	21	16	24	Blue
LHFP|10186	23	29	38	Blue						LHFP|10186	35	43	42	Blue
LOX|4015	5	10	11	Blue						LOX|4015	56	66	71	Blue
LRP1|4035	32	27	27	Blue						LRP1|4035	24	20	25	Blue
MAP1A|4130	12	6	15	Blue						MAP1A|4130	45	57	49	Blue
MAP2K1|5604	15	8	18	Blue						MAP2K1|5604	40	54	44	Blue
MAP7D1|55700	23	20	29	Blue						MAP7D1|55700	24	22	26	Blue
MAP7D3|79649	19	21	23	Blue						MAP7D3|79649	27	26	26	Blue
MARVELD1|83742	8	6	15	Blue						MARVELD1|83742	54	53	58	Blue
MBOAT2|129642	41	43	62	Blue						MBOAT2|129642	11	8	8	Blue
MDGA2|161357	18	28	24	Blue						MDGA2|161357	35	39	48	Blue
MMP16|4325	75	79	80	Blue						MMP16|4325	4	5	11	Blue
MT1A|4489	17	30	26	Blue						MT1A|4489	38	39	43	Blue
MTMR2|8898	21	15	29	Blue						MTMR2|8898	38	46	39	Blue
MXRA7|439921	51	66	70	Blue						MXRA7|439921	4	5	9	Blue
MYADM|91663	43	53	65	Blue						MYADM|91663	16	21	16	Blue
MYH10|4628	9	15	16	Blue						MYH10|4628	62	70	71	Blue
MYO5A|4644	16	9	19	Blue						MYO5A|4644	41	56	45	Blue
MYO9A|4649	15	10	18	Blue						MYO9A|4649	40	53	43	Blue
NAV3|89795	33	28	25	Blue						NAV3|89795	24	23	35	Blue
NBAS|51594	39	45	59	Blue						NBAS|51594	13	7	10	Blue
NGF|4803	27	28	41	Blue						NGF|4803	15	14	22	Blue
NPC1|4864	34	36	28	Blue						NPC1|4864	31	35	44	Blue
NUDT11|55190	21	20	24	Blue						NUDT11|55190	27	29	27	Blue
OLFML2B|25903	63	60	79	Blue						OLFML2B|25903	9	3	6	Blue
OSBPL10|114884	41	44	56	Blue						OSBPL10|114884	19	22	29	Blue
PAPPA|5069	14	27	14	Blue						PAPPA|5069	54	58	55	Blue
PCDHB10|56126	4	11	11	Blue						PCDHB10|56126	55	62	71	Blue
PCDHB12|56124	4	11	11	Blue						PCDHB12|56124	55	62	71	Blue
PCDHB7|56129	4	11	12	Blue						PCDHB7|56129	55	62	69	Blue
PCDHGA1|56114	4	11	13	Blue						PCDHGA1|56114	55	62	68	Blue
PCDHGA2|56113	4	11	13	Blue						PCDHGA2|56113	55	62	68	Blue
PCDHGA3|56112	4	11	13	Blue						PCDHGA3|56112	55	62	68	Blue
PCDHGC3|5098	4	11	13	Blue						PCDHGC3|5098	55	62	68	Blue
PDGFC|56034	15	13	10	Blue						PDGFC|56034	47	53	62	Blue
PDGFRA|5156	26	17	17	Blue						PDGFRA|5156	25	36	46	Blue
PDGFRB|5159	4	12	11	Blue						PDGFRB|5159	55	60	71	Blue
PDIA6|10130	40	43	60	Blue						PDIA6|10130	12	8	10	Blue
PDLIM2|64236	12	17	10	Blue						PDLIM2|64236	79	76	94	Blue
PGM3|5238	7	10	11	Blue						PGM3|5238	55	52	70	Blue
PITX3|5309	7	6	14	Blue						PITX3|5309	56	52	58	Blue
PPEF1|5475	25	26	26	Blue						PPEF1|5475	27	25	25	Blue
PPP2R3A|5523	56	65	75	Blue						PPP2R3A|5523	7	6	7	Blue
PRKAR2A|5576	28	34	37	Blue						PRKAR2A|5576	34	38	47	Blue
PRNP|5621	54	68	70	Blue						PRNP|5621	14	11	15	Blue
PTPN14|5784	41	37	50	Blue						PTPN14|5784	24	16	20	Blue
PTPRG|5793	27	32	40	Blue						PTPRG|5793	31	39	43	Blue
RAB5C|5878	40	49	58	Blue						RAB5C|5878	8	11	13	Blue
RAPGEF5|9771	44	59	77	Blue						RAPGEF5|9771	6	8	9	Blue
RASAL2|9462	53	53	66	Blue						RASAL2|9462	9	8	11	Blue
RBMS3|27303	39	42	54	Blue						RBMS3|27303	22	24	30	Blue
RCAN1|1827	36	43	49	Blue						RCAN1|1827	24	24	29	Blue
RDX|5962	11	15	20	Blue						RDX|5962	50	48	50	Blue
RNF217|154214	6	11	11	Blue						RNF217|154214	53	55	72	Blue
RNF26|79102	13	13	21	Blue						RNF26|79102	49	50	49	Blue
RTTN|25914	20	18	14	Blue						RTTN|25914	52	65	61	Blue
RUNX2|860	32	32	38	Blue						RUNX2|860	22	30	36	Blue
SAMD8|142891	14	11	25	Blue						SAMD8|142891	43	49	46	Blue
SC65|10609	40	49	59	Blue						SC65|10609	8	12	12	Blue
SCEL|8796	35	40	39	Blue						SCEL|8796	24	32	34	Blue
SCRN1|9805	47	58	73	Blue						SCRN1|9805	5	6	10	Blue
SEC23A|10484	14	28	21	Blue						SEC23A|10484	42	38	51	Blue
SEPT7|989	47	57	66	Blue						SEPT7|989	7	6	13	Blue
SERINC1|57515	6	11	10	Blue						SERINC1|57515	53	55	73	Blue
SERPINF1|5176	12	18	19	Blue						SERPINF1|5176	62	66	71	Blue
SGCB|6443	24	16	17	Blue						SGCB|6443	27	37	46	Blue
SGTB|54557	6	13	7	Blue						SGTB|54557	59	65	81	Blue
SHC4|399694	15	9	18	Blue						SHC4|399694	43	56	47	Blue
SIDT2|51092	11	13	21	Blue						SIDT2|51092	51	51	49	Blue
SLC13A5|284111	13	16	18	Blue						SLC13A5|284111	60	68	72	Blue
SLC45A1|50651	27	24	37	Blue						SLC45A1|50651	23	28	21	Blue
SNAI2|6591	61	69	69	Blue						SNAI2|6591	17	10	17	Blue
SORBS3|10174	12	17	10	Blue						SORBS3|10174	79	76	94	Blue
SPOCK1|6695	4	13	9	Blue						SPOCK1|6695	56	62	70	Blue
SRPX|8406	23	25	24	Blue						SRPX|8406	26	23	27	Blue
STT3A|3703	11	15	23	Blue						STT3A|3703	50	50	46	Blue
STX5|6811	24	28	40	Blue						STX5|6811	28	26	29	Blue
STYX|6815	17	27	22	Blue						STYX|6815	34	41	46	Blue
SULF2|55959	76	81	85	Blue						SULF2|55959	2	2	7	Blue
SUMF2|25870	51	59	70	Blue						SUMF2|25870	5	10	5	Blue
SVEP1|79987	13	30	15	Blue						SVEP1|79987	57	59	55	Blue
SYDE1|85360	21	24	25	Blue						SYDE1|85360	27	41	44	Blue
TAF13|6884	21	25	35	Blue						TAF13|6884	17	15	27	Blue
TBC1D16|125058	49	67	72	Blue						TBC1D16|125058	6	5	8	Blue
TEAD4|7004	48	44	39	Blue						TEAD4|7004	13	20	22	Blue
TEX2|55852	50	65	74	Blue						TEX2|55852	4	6	10	Blue
TGFBI|7045	6	11	11	Blue						TGFBI|7045	56	63	69	Blue
THBS3|7059	56	54	71	Blue						THBS3|7059	11	6	7	Blue
TMEM109|79073	26	28	39	Blue						TMEM109|79073	26	27	29	Blue
TMEM158|25907	31	36	44	Blue						TMEM158|25907	30	30	38	Blue
TMEM17|200728	35	44	60	Blue						TMEM17|200728	10	8	10	Blue
TMTC1|83857	48	40	41	Blue						TMTC1|83857	10	22	16	Blue
TNFAIP8L3|388121	15	9	19	Blue						TNFAIP8L3|388121	41	55	47	Blue
TNFRSF6B|8771	68	73	84	Blue						TNFRSF6B|8771	8	6	8	Blue
TOX4|9878	16	29	34	Blue						TOX4|9878	36	39	40	Blue
TPST1|8460	45	51	62	Blue						TPST1|8460	9	13	10	Blue
TRAM2|9697	30	30	37	Blue						TRAM2|9697	24	27	35	Blue
TSPAN9|10867	49	44	39	Blue						TSPAN9|10867	14	20	22	Blue
TWIST2|117581	1	9	6	Blue						TWIST2|117581	65	60	71	Blue
UACA|55075	13	9	18	Blue						UACA|55075	41	55	43	Blue
VIM|7431	46	47	51	Blue						VIM|7431	19	21	19	Blue
VKORC1|79001	19	31	40	Blue						VKORC1|79001	28	33	33	Blue
WWTR1|25937	62	70	76	Blue						WWTR1|25937	4	4	7	Blue
ZNF474|133923	5	10	11	Blue						ZNF474|133923	56	66	71	Blue
ZNF532|55205	20	18	13	Blue						ZNF532|55205	53	61	61	Blue
