# Supplementary material for: Integrative Analysis of Genomic and Clinical Data Reveals Intrinsic Characteristics of Bladder Urothelial Carcinoma Progression
Source: Genes (Basel). 2019 Jun 17;10(6):464. doi: 10.3390/genes10060464 (PMC6628253; doi:10.3390/genes10060464)
Supplement: Supplementary file 1 [file genes-10-00464-s001.zip › Table S6.xlsx]

## Sheet: Standard Deviation of probes
Methylated Gene	Standard Deviation
IPO11	0.00187877
RAD9A	0.0021296
TMCC2	0.00229546
CERCAM	0.00233707
DAD1	0.00253181
C19orf6	0.00263381
IARS2	0.0026876
MRPL37	0.00274632
NUP188	0.00280346
SIDT2	0.00287883
CNIH	0.00291664
RDX	0.0030353
SEC23A	0.00303563
STRAP	0.00318295
BRMS1L	0.00330193
STX5	0.0033289
DSTYK	0.0033645
ERCC5	0.00343595
ZNF799	0.00349286
GALK1	0.00349736
IL12A	0.00350517
PTPN21	0.00354147
STYX	0.00362347
CCT6A	0.00368784
AGXT2L2	0.00380821
TAF1C	0.00390037
USP5	0.00391792
UCHL5	0.00417289
ALG1	0.00424317
NPC1	0.00425381
ZNF165	0.00431119
POLR3D	0.00441188
SUPT6H	0.00445628
STT3A	0.00447388
TOX4	0.00448318
FKBP14	0.00454706
PMS2L3	0.00465596
TCTE3	0.00473906
TULP3	0.00476161
TMEM48	0.00477439
MED19	0.00484209
FKBP9	0.00485189
SSRP1	0.00494092
SPNS1	0.00498791
MTMR2	0.00507716
STRN	0.0051917
DDB1	0.00526872
TMEM104	0.00528057
KLHDC10	0.00534353
ZNF443	0.00541434
ITGA1	0.00542479
KPNB1	0.00546043
PRMT5	0.00554525
IPO4	0.00554929
ZW10	0.00557413
YARS	0.00565841
CHPF2	0.00595735
SNX24	0.00603459
LOC284900	0.00619508
DARS2	0.00633532
AP2B1	0.00635428
C17orf39	0.00645554
STAG3L3	0.00648175
ABCB9	0.00649533
ARCN1	0.00695086
DYM	0.00704899
UTP18	0.00705159
RTTN	0.00718665
C18orf54	0.00740959
POLB	0.00766131
SERPINI1	0.00782491
FNTB	0.00821794
ATG9A	0.00829788
MFF	0.0083027
HMGN4	0.00834815
SUPT16H	0.00842418
ESF1	0.0086114
ZNF564	0.00863186
KCTD20	0.00873882
ZNF187	0.0088492
RBM6	0.00885629
C6orf62	0.00895577
ACCN2	0.00901371
NCRNA00115	0.00906342
RAB28	0.00912163
NES	0.00965782
ESD	0.00971466
NFKBID	0.00983405
MAN2A1	0.00988383
PTPLB	0.00991473
DDX10	0.0100784
C16orf63	0.0103333
RG9MTD3	0.0103972
COPS3	0.0104698
SRP54	0.0111774
C14orf126	0.0111783
C2orf62	0.01119
CASP9	0.0116951
NSUN6	0.0121692
C1orf63	0.0121737
C19orf66	0.0121936
FAM168A	0.0123195
PSMB10	0.0126656
C11orf20	0.0135362
ASPM	0.0135627
ANKRD10	0.0136167
BACE1	0.0137478
ACOT13	0.0141161
C19orf26	0.0142111
BTN2A1	0.0142461
VKORC1	0.0144278
APLF	0.0145156
PAFAH1B2	0.0147791
PMS1	0.0149149
GLTSCR1	0.0153972
COL6A1	0.0156531
EPN2	0.0157063
SUMF2	0.0157393
C20orf96	0.0157875
HIST1H4C	0.0162019
ZNF841	0.0162641
LENG8	0.0163426
TMEM5	0.0165077
SERINC1	0.0165455
KDSR	0.0170415
SLC2A12	0.0173046
C1orf84	0.0177736
MMS19	0.0187748
SLC12A2	0.0187859
EPRS	0.0189468
C6orf72	0.019778
SLC16A6	0.0203641
PIK3C3	0.02061
DMTF1	0.0206107
PFKM	0.020989
C15orf58	0.0214118
SNX2	0.0215149
C14orf128	0.02152
ZNF169	0.0215343
SORBS3	0.0216917
ARMC9	0.0220017
TROVE2	0.0220975
GLT25D1	0.0221716
TEAD4	0.0226592
GLYCTK	0.022675
HDHD3	0.0231311
RPL32P3	0.0231728
AHCY	0.0234293
GBA2	0.0238397
GAK	0.0239451
PINX1	0.0241147
RBBP5	0.0245189
RAB5C	0.0255674
NUCKS1	0.0258993
LOC221442	0.0260647
ZNF638	0.0262097
SULF2	0.0264209
WASH3P	0.0267662
CCDC21	0.0268373
SRP68	0.027159
RASA1	0.0271991
ZNF524	0.0273582
CTU1	0.0275434
KIFAP3	0.0278612
CCDC14	0.0279833
PDCL3	0.0280441
PDE5A	0.0284631
PRR11	0.0284803
TMX2	0.0287259
THOP1	0.0289978
NEBL	0.0301558
ZNF600	0.0301921
ZNF195	0.0301974
LY6G5B	0.0309804
DNASE1L2	0.031843
ME1	0.0319894
PRKAR2A	0.0322252
AIF1L	0.0323202
TMEM17	0.0323281
TRIM27	0.0327086
CROCCL1	0.0332189
ATF6	0.033798
CYTH2	0.0342345
TRPV1	0.0343505
LOC441208	0.0344068
GRB14	0.034728
COL18A1	0.0348413
NXPH4	0.0349329
ANLN	0.0349898
RPTOR	0.0352659
CSAD	0.0353761
LOC391322	0.0353982
FBXO46	0.0355493
CRTC2	0.0359495
USF1	0.036038
AP2A2	0.0361582
KIAA0090	0.0362875
ZNF708	0.037609
LOC100129637	0.0376191
"SEPT7"	0.037809
ATP6V0D1	0.0383888
ZRANB2	0.0385886
ZCWPW1	0.0385958
FNBP4	0.0387663
ZNF493	0.0389226
MFSD11	0.0393397
APOL2	0.0396864
TBCD	0.0398037
ENKUR	0.039847
ZNF480	0.0399421
PRRT4	0.0402105
IP6K2	0.0404967
TYRO3	0.0405197
PLA2G1B	0.0408206
CTRL	0.0411609
RNF26	0.0412704
KLRA1	0.0415689
LOC100286793	0.0420183
IKBKB	0.0424185
HDLBP	0.0425754
AGER	0.0430304
NPHP4	0.0433624
AK3	0.0437111
SPSB3	0.0438881
APOBEC3G	0.0442016
CALM1	0.0442225
MYH10	0.0442798
MAP2	0.0444812
HIP1R	0.0447486
CDC73	0.0452645
CPT1B	0.0454195
KIAA1919	0.0455705
SEMA4D	0.0468433
TMEM109	0.0472633
NLN	0.0473485
LOC151162	0.0474449
FN1	0.047634
ARRDC2	0.0481843
ANO9	0.0482283
PCSK5	0.048384
C20orf196	0.0486507
ANXA2P1	0.0486797
ASB13	0.048772
LEPROT	0.0488798
C18orf22	0.0491255
KIAA1328	0.049625
ZNF160	0.0498987
PRKD2	0.0499187
MYO5A	0.0500022
GPSM2	0.0506682
RASAL2	0.0508505
CSNK1A1P	0.0511032
C14orf37	0.0516814
ANAPC4	0.0517494
NXPH3	0.0531635
C3orf23	0.0535234
PPP2R3A	0.0540006
TUBAL3	0.0542624
ZNF474	0.0545105
CALU	0.0548311
RPAP1	0.0550216
ARHGAP29	0.0554126
HIPK2	0.055659
TRIM16L	0.0556649
PIGS	0.0557149
ANXA2P2	0.0560543
ZNF100	0.0565343
PDXDC2	0.0567107
TUBA1A	0.0569685
FANCF	0.0581721
RNF40	0.0583515
CCNJL	0.0584053
ELMOD3	0.058589
LUC7L	0.0588831
SNX17	0.0590911
SARS	0.0591242
ZSCAN16	0.0593832
ATP6V1B2	0.0599882
C3orf19	0.0604146
GPX8	0.0608235
LYVE1	0.0613816
TUBGCP5	0.0616077
KDELC2	0.0617349
TRIM38	0.0619318
CUBN	0.0623994
HDAC4	0.0626937
NPAS3	0.0632631
GLCE	0.0636041
ENPP1	0.0636561
UACA	0.063919
TRIM16	0.0640558
LOC284233	0.0641198
CCDC130	0.0643977
PGF	0.065032
F13A1	0.0660217
P2RY11	0.0662258
CD276	0.0666651
DPH3B	0.0669568
DEDD2	0.0671352
NBAS	0.0672897
HDAC5	0.0674541
EIF3A	0.068602
TBC1D3B	0.0688542
FUT11	0.0691567
SCEL	0.0703808
KIF21B	0.0704155
RBMS3	0.0706321
LMAN1	0.0710941
INSRR	0.0712791
ENTPD2	0.0716451
LOC285074	0.0721253
SMAD6	0.0721846
GPHN	0.0725039
DEGS2	0.072535
AHSA2	0.0726024
FAM126A	0.0735153
SLC45A1	0.0738306
LOC401052	0.0742961
HAUS2	0.0744061
CSPG4	0.0744373
CYP19A1	0.0748345
SPDYA	0.0755078
MAPK3	0.0755211
PCDHGA2	0.075524
TBC1D16	0.0756576
UBTD1	0.0757695
TPST1	0.0758333
TAF13	0.0759424
PARP4	0.0761914
CCNT2	0.0763938
DBN1	0.076781
LOC400927	0.0771429
ZNF814	0.0773685
C1orf159	0.0775275
MPRIP	0.077774
ZNF763	0.0778684
FAM129B	0.0779764
TBC1D3	0.0779927
ZNF137	0.078366
HSH2D	0.0785291
C10orf90	0.0788599
CCT6P1	0.079481
C9orf24	0.0796473
GEMIN5	0.0797684
PRSS8	0.0801552
FOXD4L1	0.0801758
OAS1	0.0804233
DCAF4L1	0.0805073
SGTB	0.0808347
TMEM158	0.0809269
SEC31B	0.0812477
MFAP3L	0.0817645
CIDEC	0.0819062
HSPA6	0.0819929
TIA1	0.0820566
FCHSD1	0.0821998
CD96	0.0824214
KIAA1598	0.0826023
NRCAM	0.0826965
CRTAP	0.0833622
CCDC80	0.0838252
PRPF19	0.0838404
ZNF506	0.0844823
ATP6V0A1	0.0849684
TMTC1	0.0850747
P4HB	0.0852037
LOC642846	0.08524
CLTC	0.0852698
MBOAT2	0.0855173
ICAM5	0.0857049
ATOH8	0.0857146
TTLL3	0.0859206
LOC388692	0.0859371
CAD	0.0861886
GGA1	0.0863169
SH2D6	0.0866843
PLEKHG4B	0.0868796
CDK10	0.0869984
FAM73B	0.0870062
PATL2	0.0870795
AGAP4	0.0871608
APOBEC3F	0.0881737
SERINC4	0.0882133
TGFBR2	0.0884764
LOC100144604	0.0885802
CARD11	0.088861
PDGFRA	0.0895168
NPIPL3	0.0896987
FAM101B	0.0906208
DSEL	0.0908088
SLC16A9	0.0908984
LMBR1L	0.0911175
DNAJB4	0.0916618
RPP21	0.0917874
RASD1	0.0918008
NGF	0.0924456
TBXAS1	0.0929303
SAMD8	0.0931237
NOTCH3	0.093199
VWA5B2	0.0932221
CTPS	0.093932
FLJ12825	0.0940525
FAM193B	0.0941594
KIAA1530	0.0942236
C22orf43	0.095125
DDX21	0.0954115
LRP1	0.0955203
CD109	0.095528
PCLO	0.0956973
KLRG2	0.0964083
SLC12A3	0.096889
ARSI	0.0969151
DISP2	0.0972857
FJX1	0.0978857
PDGFRB	0.097887
C6orf115	0.0981491
BARX2	0.0989007
GRK5	0.0993076
CDKN1C	0.0995142
FAM49A	0.099764
SHC4	0.100249
ADRA1B	0.101121
ATP2B4	0.101402
PCOLCE2	0.102122
KIAA1875	0.102148
MZF1	0.102344
HCG26	0.102353
MTERFD3	0.103186
LOC100216001	0.103928
IDUA	0.105146
JAG1	0.105225
COPZ2	0.105246
COPS8	0.105342
LOC91316	0.105504
ANXA1	0.105667
LOC285359	0.106887
PION	0.107137
FGF1	0.107932
CLDN15	0.10796
DOM3Z	0.108546
GTF2A1	0.108695
EPDR1	0.109212
C6orf47	0.109969
CCNL1	0.110093
SP140L	0.110205
RABL2A	0.111382
ADAM23	0.111914
C17orf51	0.111935
PITX3	0.112087
PCF11	0.112099
PHOSPHO1	0.112283
ATP6V1C2	0.112518
PEG10	0.112592
JDP2	0.112997
GULP1	0.113137
PLEKHH1	0.113204
COLQ	0.113365
C5orf13	0.113522
TET1	0.114465
TRAM2	0.114502
XPOT	0.114754
HPD	0.114844
PAQR6	0.114893
CYP2C8	0.11592
GGTLC1	0.116084
MRFAP1L1	0.116105
F10	0.116309
ANO1	0.116386
PGA3	0.116387
PLGLB2	0.116485
MAP1A	0.116494
SPOCD1	0.116617
MAFG	0.116663
DLX4	0.117118
SLC1A5	0.117461
SLC9A3R1	0.117668
MAP2K1	0.11771
KRT79	0.117761
CA7	0.117878
TRIM9	0.117939
STXBP1	0.119294
PRSS27	0.11937
SLC38A11	0.119428
UCP3	0.12061
EPHB3	0.120715
CTNNB1	0.120987
SLC22A11	0.121277
HCG4P6	0.121356
IQGAP1	0.12181
AKR1B15	0.12204
TBXA2R	0.122199
TMEM61	0.122424
MRO	0.122595
ALS2CL	0.122738
DYRK3	0.122761
TRPV2	0.122824
CDC42EP5	0.12287
LIME1	0.123891
ESYT2	0.124109
IGFL2	0.124959
CKMT2	0.125136
FBXO6	0.125229
FLJ42709	0.12546
C15orf54	0.125613
TAF4B	0.125801
ADRA2B	0.125804
CALHM3	0.12581
AVIL	0.12613
PLIN5	0.126163
PAM	0.126936
SLC45A3	0.126968
TXNRD1	0.127049
LGALS1	0.12774
NFYA	0.128369
EMP3	0.128717
FAM166B	0.129292
CAPG	0.129545
RBP7	0.129672
WDR52	0.129728
CEACAM21	0.129783
UPK3A	0.129989
EDNRA	0.130036
TEX2	0.130239
RBCK1	0.130357
SPTBN2	0.130835
IMPDH1	0.131016
VDAC2	0.13161
TMC7	0.132278
NUDT19	0.132662
C19orf71	0.133121
CCDC24	0.133182
ATF7IP2	0.133333
PADI4	0.133336
NTS	0.133473
C11orf16	0.13351
ETF1	0.133818
ERMN	0.133871
TNFRSF6B	0.134102
CCRL2	0.134217
BATF	0.134777
GMIP	0.134892
SERPINF1	0.13553
AGAP6	0.135873
DNM3	0.136704
ADAMTS18	0.136937
FAAH	0.137129
DUSP13	0.137337
CERK	0.137521
LOC146880	0.137743
TPD52L1	0.138323
RGS17	0.138512
APOL6	0.139013
PPT2	0.139381
ELOVL4	0.139424
FOLR2	0.139657
RASGRP4	0.139663
EIF4A3	0.139797
SNAI2	0.139967
SORT1	0.140138
CHRNA1	0.140795
ECHDC2	0.140923
SGCB	0.141391
FER1L4	0.141428
SFRS16	0.141674
DIRAS3	0.141764
KIAA0907	0.142142
PRSS23	0.142205
LRP12	0.142216
C20orf117	0.142809
ATP13A4	0.143863
SHC3	0.143973
GANAB	0.144043
PLXNB1	0.144404
PCDH12	0.144768
PYROXD2	0.14483
HLA-L	0.14493
STAP2	0.145281
SIGLEC6	0.145607
SPSB4	0.145607
NEURL	0.145621
FITM1	0.145877
THUMPD2	0.147397
ERC1	0.147813
SUSD2	0.147968
OSCP1	0.147972
APOL1	0.148509
LGTN	0.148522
TMEM51	0.148815
OLFML2B	0.149102
EXTL3	0.149179
KIF1B	0.1492
PGPEP1	0.149516
NELF	0.149573
HOXC8	0.150173
APOL4	0.150281
NT5C3L	0.15033
ANKRD22	0.150414
AKR1B1	0.150456
INSL3	0.150607
ECM1	0.150689
KRTAP5-2	0.150792
PPP2R2C	0.15101
C19orf59	0.15117
REV1	0.151194
ABCC9	0.151306
REEP6	0.151325
C3orf62	0.151375
NHEDC2	0.15145
MARVELD1	0.151471
UNC93B1	0.151524
CNKSR1	0.151559
ADCY7	0.151802
C5orf62	0.151839
PRNP	0.15186
NAMPT	0.151875
THBS3	0.152233
LRP1B	0.15275
PLA2G6	0.152792
TECR	0.15291
CCDC8	0.153763
HHIPL2	0.154169
FAM25A	0.154234
C13orf15	0.154683
ENDOD1	0.154911
CLEC2D	0.155528
SLC25A34	0.155598
NLRP12	0.155805
C2orf63	0.155806
NCAPD2	0.155926
RAC3	0.156192
MAP1B	0.156468
TSPAN9	0.156851
ZNF193	0.156905
NPR3	0.157567
MAP7D1	0.157962
PGLYRP4	0.158077
CXCL12	0.158157
PTPN6	0.158632
CARD9	0.158908
DLX1	0.159184
KCNH2	0.15966
FBP1	0.159798
ZNF513	0.160154
TGFBI	0.160413
CNTNAP3	0.160424
FAM43A	0.160617
LOC284232	0.161074
KIF25	0.161439
C6orf138	0.161732
WDR6	0.161908
CSF3R	0.162416
SLC5A9	0.162794
PAPPA	0.163269
TNK1	0.163485
ATP6V1B1	0.163988
ARID3A	0.164374
C8orf31	0.164467
RAPGEF5	0.16479
C13orf33	0.164792
ENGASE	0.164896
SLC1A6	0.165194
APOBEC3D	0.165353
LOC100272146	0.166993
CBLN4	0.167132
FOXL1	0.167335
C6orf136	0.167638
KLHL36	0.167759
EMP1	0.167849
TNN	0.167972
GUCA1A	0.168307
DOK7	0.168733
C11orf87	0.168741
CD300LG	0.169191
C1orf126	0.169542
PCDHGA3	0.170419
C12orf61	0.170689
LIN28B	0.171454
LHFP	0.1715
EFHD2	0.172083
KRT23	0.172202
CYTL1	0.172481
SVEP1	0.172927
MXRA7	0.173041
SLC47A1	0.17317
ANXA5	0.173475
CNN3	0.173547
C5orf56	0.173559
CES4	0.173798
IGF2R	0.173801
SOSTDC1	0.173924
PGLYRP3	0.17402
PCDHB7	0.174242
FLJ43390	0.17493
ARL4C	0.175206
MESTIT1	0.175613
SPOCK1	0.175616
PLAGL1	0.175668
SLC2A3	0.176139
SLC6A2	0.176198
NBR2	0.176255
CMTM2	0.176273
GXYLT2	0.176349
BAT1	0.176447
IGF2BP3	0.176978
ATP12A	0.177049
DSC1	0.177201
DUSP14	0.177359
DMRT3	0.177442
TSPAN14	0.177804
PDGFC	0.177937
F2RL2	0.178148
SH3GLB2	0.178264
HEPACAM2	0.178455
ACLY	0.178897
TMEM26	0.179047
SPG7	0.179171
MGC45800	0.179182
KRT4	0.179477
AMDHD1	0.179611
ATP8B2	0.179924
RTP4	0.180159
FHL3	0.180275
PDIA6	0.180277
CLEC11A	0.180406
GJA1	0.18059
GLI2	0.180607
CHSY1	0.180819
C11orf66	0.180857
HECW1	0.181758
KIF26A	0.182508
CXCR7	0.18264
GAS7	0.182925
EFCAB1	0.182965
LOC283314	0.183564
PDLIM2	0.183806
TAS1R3	0.184039
NAV3	0.184079
ODZ3	0.184829
SYDE1	0.184925
ANPEP	0.184932
HOXB5	0.184982
AXIN2	0.185195
ITGB8	0.18585
STAC2	0.186099
ZC3HAV1L	0.18624
SLC13A5	0.186319
LDLRAD3	0.186525
CAPN2	0.186768
RIMBP2	0.186843
PCDHB8	0.187092
HOXB7	0.187098
GSDMB	0.187108
NDOR1	0.187389
SPRR3	0.187585
MYADM	0.187675
B4GALNT1	0.187747
FAM180A	0.187963
HTRA4	0.187983
SKINTL	0.188259
COL5A3	0.188726
IRF1	0.188851
GPC1	0.188914
GBX2	0.189607
NELL2	0.189619
OTX1	0.18995
GUCY1B3	0.190028
ADAMTS16	0.190054
UCHL1	0.19036
CYTH3	0.190458
CPXM1	0.190464
ZNF254	0.190538
UBE2QL1	0.190602
ME3	0.19063
MGC12916	0.190683
CAST	0.191028
PCDHB10	0.191185
KRTDAP	0.191257
HIST1H4J	0.191417
CALML3	0.191761
LDLR	0.192914
PIP	0.193015
TNFAIP2	0.193687
NPAS2	0.193791
TWIST2	0.193805
IGF1	0.19388
HEYL	0.194037
USP13	0.194421
SLC2A14	0.194565
PAR1	0.195158
EIF2AK4	0.195541
AHNAK	0.195592
PCDHGA1	0.195661
OR2W3	0.195722
GRAMD2	0.196029
TOP3B	0.196116
CXADRP2	0.196365
COL5A1	0.196683
PCDHB12	0.196824
IFT122	0.19695
CSGALNACT2	0.197243
HSPA1L	0.1975
MMP16	0.198187
MFSD2A	0.198564
NEFL	0.199134
TRIM26	0.200019
EHBP1	0.200508
CLIC3	0.200886
SCD	0.201453
UBD	0.201688
LAMC1	0.201904
CACNA1B	0.202516
C6orf134	0.202675
GPR37	0.202701
WWTR1	0.203528
ABCC1	0.203788
HEXDC	0.204286
FASN	0.204478
SC65	0.204855
COL9A3	0.2051
RWDD3	0.205474
PVT1	0.205934
CLSTN2	0.206006
SLCO3A1	0.206544
FLRT2	0.206897
CXCR1	0.207336
LOC100192378	0.208074
ATP1A1	0.208103
GNA12	0.208859
ANXA2	0.208863
IL31RA	0.209803
RCAN1	0.210113
ORMDL3	0.210507
CDK3	0.211466
PCDHB11	0.211562
CRB3	0.211582
SOST	0.212161
SLC27A6	0.212304
L1TD1	0.21233
HNMT	0.212342
DNAH1	0.212532
ZNF577	0.213061
ZNF385D	0.213753
C2orf60	0.214028
LTBP1	0.214267
LOX	0.214368
CLEC4G	0.214477
CKAP4	0.214532
FGF12	0.214551
GRIK2	0.214832
SLC7A9	0.215068
ETV7	0.215214
RUNX2	0.215524
ZNF823	0.215584
CLK1	0.215624
ALDH1L2	0.215672
NTRK2	0.216332
TREML3	0.217923
SLC10A5	0.218092
RASGEF1C	0.218352
YTHDC1	0.218562
ZSCAN5B	0.218563
FOXI1	0.219858
EYS	0.222094
ADAMTS12	0.222992
PTPRG	0.223144
KANK4	0.223255
ZNRD1	0.223577
TKT	0.223717
ID2B	0.223864
PSMB8	0.224385
KCNJ15	0.224654
COBL	0.225341
TCF4	0.225437
INHBB	0.225542
KCNE4	0.22588
SFRP5	0.226079
C11orf53	0.226346
PDGFD	0.226373
STXBP5L	0.226596
FAM5C	0.226636
C8orf44	0.226953
C15orf38	0.22718
ADRA1D	0.227924
NADSYN1	0.22841
COL4A2	0.228702
CLDN10	0.229585
PLEKHA6	0.23066
SCRN1	0.23075
MT1A	0.23098
FAM110B	0.23107
STAT6	0.232249
ZFPM1	0.234248
CCNA1	0.235972
EVC2	0.23723
ZNF532	0.237271
NID2	0.23812
ALPL	0.238534
PCDHGB1	0.238756
PTPN14	0.239644
TPPP3	0.24038
HOXC5	0.241825
CNTN1	0.242562
FAM20C	0.242654
RNF217	0.242813
ACVR1	0.243399
BCL2L14	0.243529
CHMP4C	0.24458
ORMDL1	0.245436
MAPK8IP3	0.247698
SDCBP2	0.248286
FAM25B	0.251188
CDK6	0.255679
HCG27	0.255826
PPFIBP2	0.255835
NRSN2	0.258463
ACCN1	0.259663
FAM13A	0.262338
GFPT2	0.265711
NR2F6	0.268268
PRND	0.268677
TNFAIP8L3	0.268942
TM4SF1	0.27112
EPHB4	0.271449
SETMAR	0.273468
ARL10	0.276198
ANGPT1	0.276551
ANGEL2	0.279832
ADAMTSL1	0.284749
MST1R	0.291271
VIM	0.29316
NCAM1	0.293895
STK32B	0.312605
BAIAP2	0.331778

## Sheet: Subgroups
Sample ID	vital_status	OS	Subgroup
TCGA-2F-A9KO-01A	1	734	1
TCGA-4Z-AA7N-01A	1	1367	1
TCGA-4Z-AA7Q-01A	1	510	1
TCGA-4Z-AA7W-01A	0	840	1
TCGA-4Z-AA82-01A	1	1556	1
TCGA-4Z-AA84-01A	0	460	1
TCGA-4Z-AA86-01A	1	311	1
TCGA-BL-A13I-01A	1	223	1
TCGA-BL-A13J-01A	1	81	1
TCGA-BL-A5ZZ-01A	0	377	1
TCGA-BT-A0YX-01A	0	363	1
TCGA-BT-A20J-01A	1	579	1
TCGA-BT-A20N-01A	1	795	1
TCGA-BT-A20O-01A	1	370	1
TCGA-BT-A20V-01A	1	154	1
TCGA-BT-A3PJ-01A	0	789	1
TCGA-BT-A3PK-01A	1	303	1
TCGA-BT-A42E-01A	0	1108	1
TCGA-BT-A42F-01A	0	864	1
TCGA-C4-A0EZ-01A	1	273	1
TCGA-C4-A0F0-01A	0	59	1
TCGA-C4-A0F7-01A	1	62	1
TCGA-CF-A1HS-01A	0	382	1
TCGA-CU-A0YN-01A	1	393	1
TCGA-CU-A0YO-01A	1	149	1
TCGA-DK-A1AB-01A	0	271	1
TCGA-DK-A1AF-01A	0	178	1
TCGA-DK-A2I2-01A	1	237	1
TCGA-DK-A2I4-01A	0	4343	1
TCGA-DK-A3IM-01A	1	248	1
TCGA-DK-A3IU-01A	1	706	1
TCGA-DK-A3WW-01A	0	633	1
TCGA-DK-A3WX-01A	1	321	1
TCGA-DK-A3WY-01A	0	4967	1
TCGA-DK-AA6M-01A	0	1582	1
TCGA-DK-AA6Q-01A	1	413	1
TCGA-DK-AA6R-01A	0	5041	1
TCGA-DK-AA6S-01A	0	5050	1
TCGA-DK-AA6T-01A	0	572	1
TCGA-DK-AA6W-01A	1	415	1
TCGA-DK-AA6X-01A	0	467	1
TCGA-DK-AA74-01A	0	1708	1
TCGA-E7-A7DV-01A	0	37	1
TCGA-E7-A7XN-01A	0	428	1
TCGA-E7-A97P-01A	1	437	1
TCGA-FD-A3B3-01A	1	974	1
TCGA-FD-A3B4-01A	1	510	1
TCGA-FD-A3B6-01A	1	1005	1
TCGA-FD-A3B7-01A	1	122	1
TCGA-FD-A3B8-01A	0	384	1
TCGA-FD-A3SL-01A	1	712	1
TCGA-FD-A3SO-01A	1	168	1
TCGA-FD-A3SP-01A	0	783	1
TCGA-FD-A3SQ-01A	1	1423	1
TCGA-FD-A3SR-01A	1	602	1
TCGA-FD-A3SS-01A	1	391	1
TCGA-FD-A43P-01A	0	832	1
TCGA-FD-A43S-01A	0	455	1
TCGA-FD-A43U-01A	0	636	1
TCGA-FD-A5BS-01A	0	1639	1
TCGA-FD-A5BT-01A	1	328	1
TCGA-FD-A5BU-01A	0	588	1
TCGA-FD-A5BX-01A	1	173	1
TCGA-FD-A5C1-01A	0	1792	1
TCGA-FD-A62N-01A	0	82	1
TCGA-FD-A62P-01A	1	191	1
TCGA-FD-A62S-01A	1	406	1
TCGA-FD-A6TB-01A	0	572	1
TCGA-FD-A6TF-01A	1	69	1
TCGA-FD-A6TK-01A	0	330	1
TCGA-FJ-A871-01A	1	272	1
TCGA-G2-A2EF-01A	0	1884	1
TCGA-G2-A2EJ-01A	0	1460	1
TCGA-G2-AA3C-01A	1	211	1
TCGA-GC-A3OO-01A	0	481	1
TCGA-GC-A3WC-01A	0	540	1
TCGA-GC-A3YS-01A	0	758	1
TCGA-GC-A6I1-01A	1	272	1
TCGA-GC-A6I3-01A	0	423	1
TCGA-GD-A3OP-01A	0	64	1
TCGA-GD-A3OS-01A	0	638	1
TCGA-GD-A76B-01A	0	224	1
TCGA-GU-A42Q-01A	1	344	1
TCGA-GU-A762-01A	1	232	1
TCGA-GU-A764-01A	0	610	1
TCGA-GU-A766-01A	0	480	1
TCGA-GU-AATO-01A	1	324	1
TCGA-GV-A40E-01A	1	261	1
TCGA-K4-A3WS-01A	0	761	1
TCGA-K4-A3WU-01B	0	105	1
TCGA-K4-A3WV-01A	0	646	1
TCGA-K4-A4AC-01A	1	278	1
TCGA-K4-A5RH-01A	0	276	1
TCGA-K4-A5RI-01A	1	356	1
TCGA-K4-A5RJ-01A	0	539	1
TCGA-K4-A6FZ-01A	0	55	1
TCGA-K4-A83P-01A	0	495	1
TCGA-LC-A66R-01A	0	466	1
TCGA-PQ-A6FN-01A	0	507	1
TCGA-R3-A69X-01A	0	433	1
TCGA-S5-A6DX-01A	1	56	1
TCGA-SY-A9G0-01A	1	1008	1
TCGA-UY-A78L-01A	0	1127	1
TCGA-UY-A78P-01A	0	2380	1
TCGA-UY-A8OC-01A	1	92	1
TCGA-UY-A9PA-01A	0	119	1
TCGA-UY-A9PB-01A	0	899	1
TCGA-XF-A8HE-01A	0	3817	1
TCGA-XF-A9SI-01A	0	2423	1
TCGA-XF-A9SJ-01A	1	98	1
TCGA-XF-A9SL-01A	1	2020	1
TCGA-XF-A9SM-01A	0	1048	1
TCGA-XF-A9SU-01A	1	182	1
TCGA-XF-A9SW-01A	1	362	1
TCGA-XF-A9SY-01A	0	640	1
TCGA-XF-A9T3-01A	0	68	1
TCGA-XF-A9T4-01A	1	495	1
TCGA-XF-A9T5-01A	0	2027	1
TCGA-XF-A9T8-01A	1	418	1
TCGA-XF-AAME-01A	1	2828	1
TCGA-XF-AAMH-01A	1	344	1
TCGA-XF-AAMJ-01A	1	1670	1
TCGA-XF-AAMW-01A	1	253	1
TCGA-XF-AAN0-01A	1	1718	1
TCGA-XF-AAN2-01A	1	1869	1
TCGA-XF-AAN4-01A	1	823	1
TCGA-XF-AAN5-01A	0	2293	1
TCGA-XF-AAN8-01A	1	118	1
TCGA-YC-A8S6-01A	0	293	1
TCGA-YC-A9TC-01A	1	20	1
TCGA-ZF-A9RD-01A	1	408	1
TCGA-ZF-A9RF-01A	0	1949	1
TCGA-ZF-AA4N-01A	1	88	1
TCGA-ZF-AA4R-01A	1	1036	1
TCGA-ZF-AA4V-01A	0	1806	1
TCGA-ZF-AA4W-01A	0	1830	1
TCGA-ZF-AA52-01A	1	1077	1
TCGA-ZF-AA53-01A	0	1761	1
TCGA-ZF-AA54-01A	1	590	1
TCGA-ZF-AA56-01A	1	259	1
TCGA-ZF-AA58-01A	0	1649	1
TCGA-ZF-AA5H-01A	0	897	1
TCGA-ZF-AA5P-01A	0	372	1
TCGA-2F-A9KT-01A	0	3314	2
TCGA-2F-A9KW-01A	1	254	2
TCGA-4Z-AA7M-01A	0	495	2
TCGA-4Z-AA7R-01A	1	522	2
TCGA-5N-A9KI-01A	1	76	2
TCGA-5N-A9KM-01A	1	530	2
TCGA-BT-A0S7-01A	1	200	2
TCGA-BT-A20R-01A	1	154	2
TCGA-BT-A20X-01A	1	251	2
TCGA-BT-A2LA-01A	0	522	2
TCGA-BT-A2LB-01A	1	492	2
TCGA-BT-A2LD-01A	1	623	2
TCGA-C4-A0F1-01A	0	89	2
TCGA-CF-A1HR-01A	0	389	2
TCGA-CF-A7I0-01A	0	368	2
TCGA-CF-A9FL-01A	1	565	2
TCGA-CU-A3KJ-01A	0	562	2
TCGA-CU-A72E-01A	1	413	2
TCGA-DK-A1A3-01A	1	665	2
TCGA-DK-A1A5-01A	1	65	2
TCGA-DK-A1AD-01A	0	3056	2
TCGA-DK-A1AE-01A	0	218	2
TCGA-DK-A2I1-01A	0	546	2
TCGA-DK-A2I6-01A	0	2656	2
TCGA-DK-A3IN-01A	1	250	2
TCGA-DK-A3IQ-01A	1	539	2
TCGA-DK-A3X1-01A	0	2009	2
TCGA-DK-A6B5-01A	0	1542	2
TCGA-DK-AA6U-01A	0	578	2
TCGA-DK-AA75-01A	1	340	2
TCGA-E5-A2PC-01A	0	1326	2
TCGA-E5-A4TZ-01A	1	467	2
TCGA-E7-A3X6-01A	1	904	2
TCGA-E7-A4IJ-01A	1	674	2
TCGA-E7-A6MD-01A	0	129	2
TCGA-E7-A6ME-01A	0	731	2
TCGA-E7-A97Q-01A	1	246	2
TCGA-FD-A3B5-01A	1	272	2
TCGA-FD-A3N6-01A	0	851	2
TCGA-FD-A3NA-01A	0	1845	2
TCGA-FD-A3SJ-01A	1	739	2
TCGA-FD-A3SM-01A	1	547	2
TCGA-FD-A43Y-01A	1	474	2
TCGA-FD-A5BR-01A	0	813	2
TCGA-FD-A5BZ-01A	1	835	2
TCGA-FD-A6TA-01A	0	1912	2
TCGA-FD-A6TC-01A	0	187	2
TCGA-FD-A6TD-01A	1	386	2
TCGA-FD-A6TG-01A	1	93	2
TCGA-FD-A6TI-01A	1	294	2
TCGA-FJ-A3ZF-01A	0	524	2
TCGA-G2-A2EK-01A	0	485	2
TCGA-G2-A2EL-01A	1	819	2
TCGA-G2-A3IB-01A	1	220	2
TCGA-G2-A3IE-01A	1	612	2
TCGA-GU-A42P-01A	1	332	2
TCGA-GU-AATP-01A	0	1003	2
TCGA-GU-AATQ-01A	1	213	2
TCGA-H4-A2HO-01A	0	46	2
TCGA-HQ-A5ND-01A	1	274	2
TCGA-HQ-A5NE-01A	1	370	2
TCGA-K4-A4AB-01B	0	84	2
TCGA-KQ-A41N-01A	0	1604	2
TCGA-KQ-A41P-01A	0	1094	2
TCGA-PQ-A6FI-01A	0	372	2
TCGA-UY-A78M-01A	1	690	2
TCGA-UY-A9PF-01A	0	117	2
TCGA-UY-A9PH-01A	0	1561	2
TCGA-XF-A9SK-01A	1	486	2
TCGA-XF-A9SP-01A	1	454	2
TCGA-XF-A9SZ-01A	1	859	2
TCGA-XF-A9T2-01A	1	575	2
TCGA-XF-AAMG-01A	0	3364	2
TCGA-XF-AAMT-01A	1	90	2
TCGA-XF-AAN7-01A	1	565	2
TCGA-ZF-A9RC-01A	0	2868	2
TCGA-ZF-A9RE-01A	1	106	2
TCGA-ZF-A9RN-01A	1	615	2
TCGA-ZF-AA4T-01A	1	599	2
TCGA-4Z-AA7S-01A	1	1064	3
TCGA-4Z-AA81-01A	1	1270	3
TCGA-4Z-AA83-01A	0	2024	3
TCGA-BL-A3JM-01A	1	205	3
TCGA-BT-A20P-01A	1	544	3
TCGA-BT-A20U-01A	1	455	3
TCGA-CF-A47V-01A	0	379	3
TCGA-CF-A5UA-01A	0	365	3
TCGA-CU-A3QU-01A	0	158	3
TCGA-DK-A1A6-01A	0	2020	3
TCGA-DK-AA71-01A	0	415	3
TCGA-E7-A4XJ-01A	1	68	3
TCGA-E7-A541-01A	1	778	3
TCGA-E7-A677-01A	0	820	3
TCGA-FD-A3N5-01A	1	685	3
TCGA-FD-A3SN-01A	0	887	3
TCGA-FD-A5BY-01A	0	251	3
TCGA-FD-A62O-01A	1	216	3
TCGA-FD-A6TE-01A	0	376	3
TCGA-FD-A6TH-01A	1	131	3
TCGA-G2-A2ES-01A	1	1004	3
TCGA-GC-A3I6-01A	1	630	3
TCGA-GC-A3RC-01A	0	484	3
TCGA-GC-A4ZW-01A	0	15	3
TCGA-GD-A3OQ-01A	0	95	3
TCGA-GV-A3JV-01A	1	434	3
TCGA-GV-A3JX-01A	0	581	3
TCGA-GV-A3QI-01A	0	1110	3
TCGA-GV-A3QK-01B	0	832	3
TCGA-GV-A40G-01A	0	580	3
TCGA-HQ-A2OF-01A	0	1947	3
TCGA-K4-A54R-01A	0	842	3
TCGA-SY-A9G5-01A	0	1186	3
TCGA-UY-A78O-01A	0	2312	3
TCGA-UY-A8OB-01A	0	2109	3
TCGA-XF-A8HB-01A	0	1370	3
TCGA-XF-A8HC-01A	1	200	3
TCGA-XF-A9ST-01A	1	128	3
TCGA-XF-A9SV-01A	1	388	3
TCGA-XF-A9T6-01A	0	64	3
TCGA-XF-AAMQ-01A	0	2177	3
TCGA-XF-AAN3-01A	0	2625	3
TCGA-YF-AA3L-01A	0	364	3
TCGA-YF-AA3M-01A	0	415	3
TCGA-ZF-A9R2-01A	0	642	3
TCGA-ZF-A9R7-01A	0	665	3
TCGA-ZF-A9R9-01A	1	864	3
TCGA-ZF-AA5N-01A	1	168	3
TCGA-2F-A9KP-01A	1	364	4
TCGA-2F-A9KQ-01A	0	2886	4
TCGA-2F-A9KR-01A	1	3183	4
TCGA-4Z-AA7O-01A	0	512	4
TCGA-4Z-AA7Y-01A	0	1522	4
TCGA-4Z-AA80-01A	1	19	4
TCGA-4Z-AA87-01A	0	1454	4
TCGA-4Z-AA89-01A	0	902	4
TCGA-BL-A0C8-01A	0	1219	4
TCGA-BT-A3PH-01A	1	142	4
TCGA-BT-A42C-01A	0	873	4
TCGA-CF-A27C-01A	0	425	4
TCGA-CF-A3MF-01A	0	383	4
TCGA-CF-A3MG-01A	0	369	4
TCGA-CF-A3MH-01A	0	398	4
TCGA-CF-A3MI-01A	0	370	4
TCGA-CF-A47T-01A	1	385	4
TCGA-CF-A47X-01A	0	384	4
TCGA-CF-A8HX-01A	0	345	4
TCGA-CF-A8HY-01A	0	345	4
TCGA-CF-A9FF-01A	0	361	4
TCGA-DK-A1AA-01A	0	214	4
TCGA-DK-A1AG-01A	0	202	4
TCGA-DK-A3IS-01A	0	1529	4
TCGA-DK-A6AW-01A	0	1621	4
TCGA-DK-AA77-01A	0	618	4
TCGA-E5-A4U1-01A	0	1181	4
TCGA-E7-A3Y1-01A	0	163	4
TCGA-E7-A5KE-01A	0	17	4
TCGA-E7-A7DU-01A	0	28	4
TCGA-E7-A8O8-01A	0	13	4
TCGA-FD-A43N-01A	0	699	4
TCGA-FD-A43X-01A	0	110	4
TCGA-G2-AA3B-01A	0	2008	4
TCGA-GC-A3BM-01A	1	651	4
TCGA-GD-A2C5-01A	0	812	4
TCGA-GV-A3QF-01A	1	617	4
TCGA-GV-A6ZA-01A	0	691	4
TCGA-KQ-A41O-01A	0	1538	4
TCGA-KQ-A41Q-01A	0	1429	4
TCGA-KQ-A41R-01A	0	1350	4
TCGA-LT-A8JT-01A	0	641	4
TCGA-S5-AA26-01A	0	503	4
TCGA-UY-A9PD-01A	0	542	4
TCGA-UY-A9PE-01A	0	189	4
TCGA-XF-A8HF-01A	1	2954	4
TCGA-XF-A8HG-01A	1	467	4
TCGA-XF-A8HI-01A	1	544	4
TCGA-XF-AAMX-01A	1	206	4
TCGA-XF-AAN1-01A	1	941	4
TCGA-ZF-A9R0-01A	1	680	4
TCGA-ZF-A9R3-01A	1	949	4
TCGA-ZF-A9RL-01A	0	2703	4
TCGA-ZF-AA4U-01A	1	262	4
TCGA-BT-A20Q-01A	1	593	4
TCGA-BT-A20T-01A	1	453	4
TCGA-BT-A20W-01A	1	254	4
TCGA-C4-A0F6-01A	0	700	4
TCGA-CF-A47S-01A	0	333	4
TCGA-CF-A47W-01A	0	368	4
TCGA-CF-A47Y-01A	0	373	4
TCGA-CF-A5U8-01A	0	399	4
TCGA-CF-A9FM-01A	0	398	4
TCGA-CU-A0YR-01A	1	460	4
TCGA-CU-A3YL-01A	0	906	4
TCGA-CU-A5W6-01A	1	56	4
TCGA-DK-A1A7-01A	0	273	4
TCGA-DK-A1AC-01A	0	3617	4
TCGA-DK-A2HX-01A	1	1420	4
TCGA-DK-A3IK-01A	1	146	4
TCGA-DK-A3IL-01A	1	413	4
TCGA-DK-A3IT-01A	0	648	4
TCGA-DK-A3IV-01A	1	294	4
TCGA-DK-A3X2-01A	1	547	4
TCGA-DK-A6AV-01A	0	1952	4
TCGA-DK-A6B0-01A	0	2330	4
TCGA-DK-A6B1-01A	0	2049	4
TCGA-DK-A6B2-01A	0	477	4
TCGA-DK-A6B6-01A	0	1115	4
TCGA-DK-AA6L-01A	1	1163	4
TCGA-DK-AA6P-01A	0	457	4
TCGA-DK-AA76-01A	0	366	4
TCGA-E7-A519-01A	0	508	4
TCGA-E7-A5KF-01A	0	20	4
TCGA-E7-A678-01A	0	798	4
TCGA-E7-A6MF-01A	0	750	4
TCGA-E7-A7PW-01A	0	416	4
TCGA-E7-A85H-01A	0	394	4
TCGA-E7-A8O7-01A	0	466	4
TCGA-FD-A5BV-01A	1	163	4
TCGA-FD-A5C0-01A	1	550	4
TCGA-FJ-A3Z7-01A	0	945	4
TCGA-FJ-A3ZE-01A	1	324	4
TCGA-FT-A3EE-01A	1	99	4
TCGA-FT-A61P-01A	0	337	4
TCGA-G2-A2EC-01A	1	696	4
TCGA-G2-A2EO-01A	1	1804	4
TCGA-G2-A3VY-01A	0	536	4
TCGA-G2-AA3D-01A	0	2139	4
TCGA-G2-AA3F-01A	0	893	4
TCGA-GC-A3RB-01A	0	582	4
TCGA-GC-A3RD-01A	0	428	4
TCGA-GD-A6C6-01A	0	67	4
TCGA-GU-A42R-01A	1	577	4
TCGA-GU-A763-01A	0	997	4
TCGA-GU-A767-01A	1	144	4
TCGA-GV-A3JW-01A	0	649	4
TCGA-GV-A3JZ-01A	0	603	4
TCGA-GV-A3QH-01A	1	258	4
TCGA-H4-A2HQ-01A	0	590	4
TCGA-K4-A6MB-01A	0	469	4
TCGA-K4-AAQO-01A	0	359	4
TCGA-KQ-A41S-01A	0	35	4
TCGA-LT-A5Z6-01A	0	474	4
TCGA-MV-A51V-01A	0	410	4
TCGA-UY-A78K-01A	1	536	4
TCGA-UY-A78N-01A	1	2641	4
TCGA-UY-A8OD-01A	0	3432	4
TCGA-XF-A8HD-01A	0	2964	4
TCGA-XF-A8HH-01A	1	57	4
TCGA-XF-A9SH-01A	1	1971	4
TCGA-XF-A9SX-01A	1	719	4
TCGA-XF-A9T0-01A	0	799	4
TCGA-XF-AAML-01A	1	232	4
TCGA-XF-AAMR-01A	0	2790	4
TCGA-XF-AAMY-01A	0	3011	4
TCGA-XF-AAMZ-01A	1	1348	4
TCGA-YC-A89H-01A	0	573	4
TCGA-ZF-A9R1-01A	0	773	4
TCGA-ZF-A9R4-01A	0	921	4
TCGA-ZF-A9R5-01A	0	1090	4
TCGA-ZF-A9RM-01A	0	1455	4
TCGA-ZF-AA4X-01A	0	2044	4
TCGA-ZF-AA51-01A	0	1714	4

## Sheet: Subgroups survial analysis
	Significance of survial analysis
Subgroup 1 vs 2	P value = 0.3
Subgroup 1 vs 3	P value = 0.2
Subgroup 1 vs 4	P value = 0.005
Subgroup 2 vs 3	P value = 0.04
Subgroup 2 vs 4	P value = 0.0004
Subgroup 3 vs 4	P value = 0.3
	Age <= 69 years	Age > 69 years
Subgroup 1	71 (49.65%)	72 (50.34%)
Subgroup 2	34 (43.04%)	45 (56.96%)
Subgroup 3	31 (64.58%)	17 (35.42%)
Subgroup 4	77 (57.46%)	57 (43.54%)
# 69 is the median age of all 404 patients

## Sheet: 26 DNA methylation genes
26 genes	Coefficient
AKR1B1	-0.566873
NR2F6	0.253983
THBS3	-0.0116864
IGF2BP3	0.0221034
PGLYRP4	-0.999291
CNN3	-0.374022
CPXM1	0.105166
EIF2AK4	-0.193414
CAST	-0.000123057
SFRP5	-0.442953
SLC13A5	0.206148
CLIC3	-0.570069
DMRT3	0.125713
ACLY	-0.0243966
LTBP1	-0.320678
IRF1	0.607255
MESTIT1	-0.326591
MST1R	0.0225358
MARVELD1	-0.137537
BAIAP2	-0.189068
EHBP1	-0.00751541
ARL4C	-0.1222
EFHD2	0.453706
PLEKHA6	0.433811
KCNJ15	0.242825
ANGPT1	0.0387415
