# Supplementary material for: Integrative Analysis of Genomic and Clinical Data Reveals Intrinsic Characteristics of Bladder Urothelial Carcinoma Progression
Source: Genes (Basel). 2019 Jun 17;10(6):464. doi: 10.3390/genes10060464 (PMC6628253; doi:10.3390/genes10060464)
Supplement: Supplementary file 1 [file genes-10-00464-s001.zip › Table S7.xlsx]

## Sheet: KEGG analysis
Category	Term	Count	Gene Ratio	PValue	Gene IDs
KEGG_PATHWAY	hsa04014:Ras signaling pathway	26	2.87293	6.80018e-05	801, 56034, 53358, 3479, 284, 80310, 9771, 2246, 4803, 5228, 5159, 8398, 5881, 5156, 5604, 3551, 399694, 5921, 810, 9462, 2257, 5595, 115727, 5878, 9965, 5319
KEGG_PATHWAY	hsa04151:PI3K-Akt signaling pathway	34	3.75691	9.1273e-05	842, 1291, 200186, 56034, 63923, 2335, 5617, 3479, 253314, 284, 80310, 2246, 4803, 3696, 1289, 5228, 5159, 3672, 1441, 5156, 1284, 5604, 3551, 57521, 5523, 1021, 5522, 3915, 2257, 50509, 5595, 9623, 7059, 9965
KEGG_PATHWAY	hsa04721:Synaptic vesicle cycle	12	1.32597	0.00016461	161, 6812, 163, 523, 9114, 535, 26052, 774, 1213, 245973, 526, 525
KEGG_PATHWAY	hsa04974:Protein digestion and absorption	14	1.54696	0.000247817	5222, 1291, 4225, 1284, 1299, 476, 6510, 643834, 23436, 50509, 1289, 11136, 80781, 1506
KEGG_PATHWAY	hsa04510:Focal adhesion	23	2.54144	0.00030869	824, 1291, 3672, 1284, 5881, 5156, 5604, 56034, 2335, 63923, 3479, 53358, 399694, 1499, 80310, 3915, 50509, 3696, 7059, 5595, 1289, 5228, 5159
KEGG_PATHWAY	hsa05218:Melanoma	11	1.21547	0.00184818	80310, 1021, 2246, 5156, 2257, 5604, 5595, 56034, 3479, 9965, 5159
KEGG_PATHWAY	hsa05214:Glioma	10	1.10497	0.00347799	1021, 5156, 801, 5604, 5595, 53358, 3479, 399694, 810, 5159
KEGG_PATHWAY	hsa04015:Rap1 signaling pathway	20	2.20994	0.0053271	5881, 113, 5156, 801, 5604, 56034, 3479, 284, 810, 1499, 9771, 80310, 25865, 2246, 4803, 2257, 5595, 5228, 9965, 5159
KEGG_PATHWAY	hsa04966:Collecting duct acid secretion	6	0.662983	0.00816356	523, 9114, 535, 245973, 526, 525
KEGG_PATHWAY	hsa04540:Gap junction	11	1.21547	0.00883847	80310, 2697, 5156, 113, 7846, 5604, 5595, 2983, 56034, 79861, 5159
KEGG_PATHWAY	hsa05215:Prostate cancer	11	1.21547	0.00883847	80310, 842, 5156, 5604, 5595, 56034, 3551, 3479, 3645, 1499, 5159
KEGG_PATHWAY	hsa04270:Vascular smooth muscle contraction	13	1.43646	0.0110383	8398, 146, 147, 113, 5604, 801, 2768, 157855, 810, 1909, 2983, 5595, 5319
KEGG_PATHWAY	hsa04022:cGMP-PKG signaling pathway	16	1.76796	0.0127376	146, 147, 113, 5604, 801, 2768, 476, 157855, 7417, 8654, 810, 1909, 493, 151, 2983, 5595
KEGG_PATHWAY	hsa04750:Inflammatory mediator regulation of TRP channels	11	1.21547	0.0180611	8398, 4803, 113, 41, 40, 801, 7442, 3479, 4914, 51393, 810
KEGG_PATHWAY	hsa04512:ECM-receptor interaction	10	1.10497	0.0223937	1291, 3672, 1284, 3915, 50509, 3696, 7059, 2335, 63923, 1289
KEGG_PATHWAY	hsa04810:Regulation of actin cytoskeleton	18	1.98895	0.0236323	3672, 5881, 5156, 5604, 56034, 2768, 2335, 80310, 2246, 10458, 8826, 2257, 3696, 5595, 5962, 3645, 9965, 5159
KEGG_PATHWAY	hsa05230:Central carbon metabolism in cancer	8	0.883978	0.0319629	6510, 2539, 5156, 5604, 5595, 4914, 5213, 5159
KEGG_PATHWAY	hsa04010:MAPK signaling pathway	20	2.20994	0.0353688	3305, 5881, 5156, 774, 5604, 2768, 3551, 23162, 5921, 2246, 4803, 2257, 5595, 7048, 115727, 3310, 4915, 4914, 9965, 5159
KEGG_PATHWAY	hsa04320:Dorso-ventral axis formation	5	0.552486	0.0376124	440822, 4854, 5604, 5595, 51513
KEGG_PATHWAY	hsa04144:Endocytosis	20	2.20994	0.0391528	3305, 9265, 9266, 5156, 26052, 22905, 161, 3949, 163, 3482, 1213, 6643, 2350, 92421, 7048, 3310, 2869, 5878, 4914, 56904
KEGG_PATHWAY	hsa05110:Vibrio cholerae infection	7	0.773481	0.0393755	523, 9114, 535, 6558, 245973, 526, 525

## Sheet: Blue Tur mutation frequency
Blue module (Gene|ID)	Stage I+II	Stage III	Stage IV	All stage							Turquoise module (Gene|ID)	Stage I+II	Stage III	Stage IV	All stage
ABCC9|10060	8	5	6	19							ABCB9|23457	0	1	0	1
ACVR1|90	3	3	1	7							ACOT13|55856	2	0	0	2
ADAMTS12|81792	12	8	9	29							AGAP6|414189	5	1	1	7
ADAMTS16|170690	5	5	8	18							AGER|177	0	1	0	1
ADAMTS18|170692	7	9	5	21							AHSA2|130872	0	0	1	1
ADAMTSL1|92949	7	7	6	20							AKR1B15|441282	4	2	0	6
ADCY7|113	2	2	0	4							AKR1B1|231	0	1	1	2
AHNAK|79026	23	29	16	68							ALS2CL|259173	0	2	1	3
ALAS2|212	1	2	2	5							ANAPC4|29945	1	6	1	8
ALDH1L2|160428	3	3	1	7							ANGEL2|90806	0	1	0	1
ANPEP|290	2	3	1	6							ANKRD10|55608	1	1	0	2
ANXA1|301	2	1	1	4							ANO9|338440	3	2	5	10
ANXA2|302	1	1	0	2							APLF|200558	1	2	1	4
ANXA5|308	1	2	1	4							APOBEC3D|140564	1	1	0	2
ARCN1|372	2	3	1	6							APOBEC3F|200316	1	0	0	1
ARHGAP29|9411	4	7	2	13							APOL1|8542	0	2	1	3
ARL4C|10123	0	0	2	2							APOL2|23780	3	3	1	7
ARMC9|80210	1	5	0	6							APOL6|80830	0	2	0	2
ARSI|340075	0	0	2	2							ARRDC2|27106	2	0	0	2
ATF6|22926	2	4	2	8							ASB13|79754	0	0	1	1
ATG9A|79065	1	1	2	4							ATF7IP2|80063	4	3	1	8
ATP2B4|493	4	8	4	16							ATOH8|84913	0	1	1	2
ATP6V0D1|9114	1	0	0	1							BCL2L14|79370	1	0	1	2
ATP6V1B2|526	3	1	0	4							BLOC1S3|388552	1	0	0	1
BACE1|23621	0	0	1	1							BTN2A1|11120	2	3	1	6
BAIAP2|10458	2	1	2	5							C1orf159|54991	1	1	0	2
BARX2|8538	1	1	1	3							C1orf213|148898	2	0	1	3
C14orf37|145407	4	2	4	10							C1orf63|57035	2	0	1	3
C15orf38|348110	1	0	0	1							C20orf196|149840	1	0	0	1
C15orf54|400360	1	2	0	3							C22orf43|51233	1	1	0	2
C19orf59|199675	0	1	0	1							C3orf62|375341	3	2	1	6
CALU|813	1	1	1	3							C4orf21|55345	5	4	5	14
CAPN2|824	0	1	2	3							C5orf56|441108	0	1	1	2
CBLN4|140689	1	0	2	3							C6orf136|221545	0	4	1	5
CCDC80|151887	4	2	3	9							C6orf47|57827	0	2	0	2
CCDC8|83987	2	1	2	5							C6orf62|81688	1	0	2	3
CD109|135228	4	9	3	16							C8orf44|56260	0	0	1	1
CD276|80381	0	0	1	1							CALML3|810	0	1	0	1
CD300LG|146894	0	2	1	3							CARD11|84433	5	6	3	14
CDK6|1021	2	3	0	5							CARD9|64170	1	0	1	2
CERCAM|51148	2	5	0	7							CASP9|842	2	2	2	6
CHPF2|54480	2	1	2	5							CCDC130|81576	2	1	1	4
CHRNA1|1134	1	0	1	2							CCDC14|64770	1	4	2	7
CHSY1|22856	5	4	1	10							CCDC24|149473	3	0	0	3
CIDEC|63924	0	1	0	1							CCNJL|79616	2	0	0	2
CKAP4|10970	1	1	3	5							CCNL1|57018	3	0	0	3
CKMT2|1160	2	4	4	10							CCNL2|81669	3	4	1	8
CLEC11A|6320	1	1	0	2							CCNT2|905	2	3	1	6
CNIH|10175	1	0	0	1							CD96|10225	3	4	3	10
CNN3|1266	0	0	2	2							CDC42EP5|148170	0	0	1	1
CNTNAP3|79937	2	2	3	7							CDK10|8558	0	0	3	3
COL18A1|80781	2	4	1	7							CDK3|1018	1	2	2	5
COL4A2|1284	5	5	1	11							CELF6|60677	1	0	0	1
COL5A1|1289	3	8	3	14							CHMP4C|92421	2	0	0	2
COL5A3|50509	7	2	6	15							CIR1|9541	2	2	2	6
COL6A1|1291	0	3	0	3							CLDN15|24146	0	0	2	2
COPS8|10920	1	1	0	2							CLEC2D|29121	1	0	0	1
COPZ2|51226	2	0	1	3							CLK1|1195	1	0	6	7
CPXM1|56265	1	4	0	5							CNKSR1|10256	1	3	2	6
CSGALNACT2|55454	2	4	0	6							COLQ|8292	1	3	0	4
CSPG4|1464	6	10	4	20							COX7B|1349	0	2	0	2
CTNNB1|1499	3	7	4	14							CPT1B|1375	0	1	3	4
CUBN|8029	20	21	14	55							CRTC2|200186	2	5	3	10
CYTH3|9265	1	0	3	4							CSAD|51380	1	1	1	3
DNAJB4|11080	2	1	0	3							CTRL|1506	4	1	0	5
DNM3|26052	3	1	2	6							CTU1|90353	0	0	1	1
DSEL|92126	6	4	2	12							CYP2C8|1558	3	1	1	5
DUSP14|11072	3	1	1	5							CYP4Z1|199974	3	1	0	4
DYRK3|8444	0	4	2	6							CYTH2|9266	1	0	3	4
ECM1|1893	2	2	5	9							DCAF4L1|285429	1	0	2	3
EDNRA|1909	3	0	1	4							DCDC2B|149069	0	1	0	1
EFCAB1|79645	1	2	1	4							DEDD2|162989	1	0	0	1
EHBP1|23301	7	6	5	18							DMTF1|9988	4	3	4	11
EIF2AK4|440275	5	3	6	14							DNAH1|25981	11	8	7	26
ENDOD1|23052	1	0	1	2							DNASE1L2|1775	1	0	0	1
EPHB3|2049	1	4	7	12							DOK7|285489	2	1	0	3
EPHB4|2050	4	2	2	8							DOM3Z|1797	3	5	2	10
ERC1|23085	1	2	3	6							ECHDC2|55268	0	1	0	1
ESYT2|57488	1	5	1	7							EFHD2|79180	2	0	0	2
ETF1|2107	1	1	0	2							ELF4|2000	3	4	0	7
EXTL3|2137	2	2	2	6							ELMOD3|84173	0	1	0	1
EYS|346007	8	2	2	12							ENGASE|64772	2	4	0	6
F10|2159	0	2	4	6							ERCC5|2073	1	2	5	8
FAM126A|84668	1	1	2	4							ETV7|51513	2	1	1	4
FAM129B|64855	1	2	2	5							FAAH2|158584	1	0	1	2
FAM180A|389558	3	0	0	3							FAAH|2166	1	2	1	4
FAM43A|131583	3	0	0	3							FAM122B|159090	0	0	1	1
FJX1|24147	1	1	0	2							FAM13A|10144	8	2	0	10
FKBP10|60681	0	2	1	3							FAM166B|730112	1	0	1	2
FKBP14|55033	1	0	0	1							FAM193B|54540	1	1	4	6
FKBP9|11328	2	2	1	5							FAM73B|84895	0	2	3	5
FLRT2|23768	9	3	5	17							FANCF|2188	0	3	1	4
FN1|2335	13	8	4	25							FBP1|2203	2	0	1	3
FUT11|170384	0	2	0	2							FBXO46|23403	3	1	1	5
GABRG1|2565	0	5	5	10							FBXO6|26270	1	0	0	1
GANAB|23193	1	11	3	15							FCHSD1|89848	1	0	2	3
GAS7|8522	4	2	1	7							FITM1|161247	1	1	2	4
GFPT2|9945	2	2	1	5							FNBP4|23360	9	6	4	19
GJA1|2697	0	1	2	3							FOXD4L1|200350	0	1	1	2
GLI2|2736	6	7	4	17							GAK|2580	3	3	6	12
GPX8|493869	1	0	0	1							GBA2|57704	0	0	1	1
GRIK2|2898	4	9	3	16							GEMIN8|54960	0	1	2	3
GUCY1B3|2983	1	6	2	9							GGA1|26088	1	2	1	4
GXYLT2|727936	1	1	3	5							GGTLC1|92086	1	1	1	3
HDLBP|3069	5	6	3	14							GK|2710	0	2	0	2
HEYL|26508	2	0	1	3							GLTSCR1|29998	4	4	1	9
IGF1|3479	0	2	0	2							GLYCTK|132158	4	0	1	5
IGF2R|3482	3	9	2	14							GMIP|51291	7	1	2	10
IMPDH1|3614	1	0	1	2							GRIPAP1|56850	1	2	2	5
INHBB|3625	1	1	1	3							GSDMB|55876	0	1	1	2
IPO11|51194	2	3	1	6							HCG27|253018	0	1	0	1
IQGAP1|8826	3	5	3	11							HDAC10|83933	2	0	1	3
ITFG1|81533	0	2	1	3							HDHD3|81932	1	3	0	4
ITGA1|3672	3	2	3	8							HEXDC|284004	3	1	3	7
ITGB8|3696	5	3	4	12							HIP1R|9026	2	3	4	9
JAG1|182	4	9	1	14							HIST1H2BL|8340	0	0	3	3
JDP2|122953	1	1	0	2							HIST1H4C|8364	1	1	1	3
KANK4|163782	4	8	3	15							HIST2H2AC|8338	1	3	2	6
KCTD20|222658	1	3	1	5							HNMT|3176	1	2	0	3
KCTD4|386618	1	2	0	3							HOXB5|3215	2	0	0	2
KDELC2|143888	1	2	1	4							HOXB7|3217	2	0	0	2
KDSR|2531	2	0	0	2							HSH2D|84941	0	0	2	2
LAMC1|3915	4	4	5	13							HSPA1L|3305	6	1	4	11
LDLRAD3|143458	0	2	0	2							IDUA|3425	0	1	0	1
LDLR|3949	4	4	2	10							IFT27|11020	1	0	1	2
LEPROT|54741	0	1	1	2							IKBKB|3551	3	4	4	11
LHFP|10186	0	2	1	3							INSL3|3640	1	0	0	1
LOX|4015	4	2	0	6							IP6K2|51447	1	2	1	4
LRP1|4035	16	14	8	38							IRF1|3659	2	0	0	2
MAP1A|4130	10	11	3	24							KCNJ15|3772	1	4	1	6
MAP2K1|5604	3	0	1	4							KIAA0907|22889	6	1	4	11
MAP7D1|55700	2	6	0	8							KIF21B|23046	6	7	3	16
MAP7D3|79649	2	1	0	3							KIF25|3834	1	4	0	5
MBOAT2|129642	2	1	2	5							KLHL36|79786	0	0	3	3
MDGA2|161357	5	2	4	11							KRT23|25984	0	1	1	2
MMP16|4325	4	5	1	10							LENG8|114823	2	2	0	4
MT1A|4489	1	0	0	1							LIME1|54923	1	0	0	1
MTMR2|8898	1	4	1	6							LIPT1|51601	1	0	0	1
MXRA7|439921	0	3	0	3							LMBR1L|55716	2	0	0	2
MYADM|91663	1	2	0	3							LOC100129637|100129637	2	3	1	6
MYH10|4628	7	9	8	24							LUC7L|55692	0	1	2	3
MYO5A|4644	3	5	5	13							LY6G5B|58496	0	2	0	2
MYO9A|4649	11	13	11	35							MAGEB16|139604	2	1	1	4
NAV3|89795	14	14	3	31							MAPK8IP3|23162	5	2	6	13
NBAS|51594	3	7	4	14							ME3|10873	2	3	2	7
NGF|4803	0	2	1	3							MFAP3L|9848	1	0	0	1
NPC1|4864	3	4	6	13							MFSD2A|84879	0	0	3	3
NUDT11|55190	2	3	2	7							MRPS6|64968	0	0	2	2
OLFML2B|25903	1	0	2	3							MSL3|10943	1	1	4	6
OSBPL10|114884	0	2	1	3							MST1R|4486	6	5	6	17
PAPPA|5069	4	8	3	15							MTERFD3|80298	3	2	1	6
PCDHB10|56126	4	3	5	12							MZF1|7593	3	2	2	7
PCDHB12|56124	6	6	2	14							NADSYN1|55191	3	2	1	6
PCDHB7|56129	6	4	2	12							NDOR1|27158	1	1	0	2
PCDHGA1|56114	7	3	1	11							NFKBID|84807	1	0	0	1
PCDHGA2|56113	7	2	4	13							NFYA|4800	0	0	2	2
PCDHGA3|56112	3	6	4	13							NPAS2|4862	5	2	1	8
PCDHGC3|5098	4	4	2	10							NR2F6|2063	1	0	0	1
PDGFC|56034	3	1	2	6							NSUN6|221078	4	2	3	9
PDGFRA|5156	7	4	5	16							NUDT19|390916	2	2	1	5
PDGFRB|5159	3	0	4	7							OAS1|4938	2	2	2	6
PDIA6|10130	1	3	1	5							OFD1|8481	4	4	3	11
PDLIM2|64236	1	1	0	2							ORMDL1|94101	1	0	0	1
PGM3|5238	0	2	0	2							ORMDL3|94103	0	0	1	1
PITX3|5309	3	0	2	5							P4HB|5034	1	4	2	7
PPEF1|5475	4	1	1	6							PAQR6|79957	1	3	1	5
PPP2R3A|5523	5	5	4	14							PARP4|143	6	7	6	19
PRKAR2A|5576	1	4	0	5							PBOV1|59351	0	1	1	2
PRNP|5621	0	2	0	2							PCF11|51585	5	10	6	21
PTPN14|5784	3	1	4	8							PDCL3|79031	0	0	1	1
PTPRG|5793	4	6	3	13							PGPEP1|54858	2	1	2	5
RAB5C|5878	1	1	0	2							PIGA|5277	1	0	2	3
RAPGEF5|9771	1	1	2	4							PIWIL3|440822	4	1	1	6
RASAL2|9462	4	8	4	16							PLA2G6|8398	1	1	1	3
RBMS3|27303	1	2	3	6							PLEKHA6|22874	1	5	6	12
RCAN1|1827	1	2	0	3							PLEKHH1|57475	4	2	1	7
RDX|5962	0	2	2	4							PLIN5|440503	1	0	0	1
RNF217|154214	2	2	2	6							PLXNB1|5364	8	2	3	13
RNF26|79102	1	0	0	1							PMS1|5378	6	2	1	9
RTTN|25914	7	5	4	16							PPFIBP2|8495	3	3	1	7
RUNX2|860	2	2	1	5							PRICKLE3|4007	0	3	0	3
SAMD8|142891	2	1	0	3							PRKD2|25865	2	1	3	6
SCEL|8796	3	2	5	10							PRSS27|83886	0	1	0	1
SEC23A|10484	2	2	0	4							PSMB10|5699	0	1	0	1
SEPT7|989	0	1	2	3							PSMB8|5696	0	2	2	4
SERINC1|57515	0	0	1	1							PTPN6|5777	1	0	1	2
SERPINF1|5176	4	1	1	6							RAD9A|5883	0	1	1	2
SGCB|6443	0	1	0	1							RASGEF1C|255426	1	2	1	4
SGTB|54557	3	0	0	3							RBCK1|10616	2	1	2	5
SHC4|399694	1	4	1	6							RBM6|10180	6	3	4	13
SIDT2|51092	2	1	1	4							REEP6|92840	0	1	0	1
SLC13A5|284111	0	1	4	5							REV1|51455	2	5	2	9
SLC45A1|50651	3	6	2	11							RGS17|26575	0	1	0	1
SNAI2|6591	3	1	0	4							RPP21|79897	1	0	0	1
SORBS3|10174	1	2	0	3							RTP2|344892	0	1	1	2
SPOCK1|6695	0	3	1	4							RTP4|64108	0	0	1	1
SRPX|8406	1	2	1	4							RWDD3|25950	1	0	1	2
STT3A|3703	1	0	2	3							SCGB2A2|4250	1	0	0	1
STX5|6811	0	1	1	2							SDCBP2|27111	0	2	1	3
STYX|6815	1	0	0	1							SEC31B|25956	2	3	6	11
SULF2|55959	3	4	1	8							SEMA4D|10507	1	2	1	4
SUMF2|25870	1	1	0	2							SERINC4|619189	1	1	1	3
SVEP1|79987	10	11	4	25							SETMAR|6419	0	0	2	2
SYDE1|85360	0	2	0	2							SH3GLB2|56904	1	0	0	1
TAF13|6884	1	1	0	2							SHC3|53358	1	0	0	1
TBC1D16|125058	2	5	4	11							SLC10A5|347051	2	2	1	5
TEAD4|7004	0	2	1	3							SLC1A6|6511	3	2	0	5
TEX2|55852	4	5	7	16							SLC25A34|284723	1	0	0	1
TGFBI|7045	0	1	2	3							SLC45A3|85414	1	2	1	4
THBS3|7059	3	1	2	6							SLC5A9|200010	4	4	1	9
TMEM109|79073	2	0	0	2							SLC6A2|6530	3	1	4	8
TMTC1|83857	2	1	2	5							SLC7A9|11136	2	3	0	5
TNFAIP8L3|388121	0	3	2	5							SMAD6|4091	1	0	1	2
TNFRSF6B|8771	0	1	0	1							SP140L|93349	1	1	0	2
TOX4|9878	1	1	4	6							SPDYA|245711	1	2	1	4
TPST1|8460	2	1	1	4							SPG7|6687	2	7	1	10
TRAM2|9697	1	1	2	4							SPOCD1|90853	3	2	4	9
TSPAN9|10867	0	2	0	2							SPSB3|90864	2	1	0	3
UACA|55075	9	7	3	19							STAP2|55620	1	1	1	3
VIM|7431	1	3	3	7							STAT6|6778	4	3	2	9
VKORC1|79001	1	1	2	4							SYCP3|50511	1	3	0	4
WWTR1|25937	3	1	1	5							TAF1C|9013	1	5	0	6
ZNF474|133923	1	1	2	4							TBC1D3B|414059	1	0	0	1
ZNF532|55205	4	4	3	11							TCEANC|170082	0	0	1	1
ANXA2P1|303	0	0	0	0							TCTE3|6991	0	2	0	2
ANXA2P2|304	0	0	0	0							TECR|9524	2	1	2	5
ARL10|285598	0	0	0	0							THUMPD2|80745	2	1	0	3
C13orf15|28984	0	0	0	0							TIA1|7072	0	1	1	2
C13orf33|84935	1	0	3	4							TMC7|79905	1	1	2	4
C17orf51|339263	0	0	0	0							TMEM51|55092	1	2	0	3
C5orf62|85027	0	0	0	0							TNK1|8711	1	1	0	2
C6orf138|442213	1	3	1	5							TOP3B|8940	2	5	0	7
C6orf72|116254	2	3	3	8							TRIM26|7726	1	1	0	2
CRTAP|10491	0	0	0	0							TRIM27|5987	3	0	2	5
CXCR1|3577	0	0	0	0							TRIM38|10475	0	2	1	3
DIRAS3|9077	0	0	0	0							TRPV1|7442	0	1	2	3
EMP1|2012	0	0	0	0							TSPAN14|81619	0	2	0	2
FAM168A|23201	0	0	0	0							TSPYL6|388951	2	1	0	3
FAM27B|100133121	0	0	0	0							TTLL3|26140	2	2	3	7
FLJ42709|441094	0	0	0	0							UBD|10537	2	0	0	2
GLT25D1|79709	2	2	2	6							UCP3|7352	1	0	0	1
IGFL2|147920	0	0	0	0							UNC93B1|81622	3	1	4	8
KCNE4|23704	0	0	0	0							UPK3A|7380	3	0	1	4
KIAA0090|23065	2	3	0	5							USF1|7391	1	2	0	3
LOC100216001|100216001	0	0	0	0							WDR52|55779	5	6	2	13
LOC338588|338588	0	0	0	0							WDR6|11180	1	7	5	13
MARVELD1|83742	0	0	0	0							YTHDC1|91746	4	4	1	9
MGC4473|79100	0	0	0	0							ZCWPW1|55063	4	2	2	8
SC65|10609	1	0	0	1							ZFPM1|161882	2	1	2	5
SCRN1|9805	0	0	0	0							ZNF100|163227	2	1	0	3
TMEM158|25907	0	0	0	0							ZNF160|90338	3	9	6	18
TMEM17|200728	0	0	0	0							ZNF165|7718	1	2	2	5
TWIST2|117581	0	0	0	0							ZNF182|7569	1	0	1	2
											ZNF195|7748	1	2	0	3
											ZNF254|9534	7	2	3	12
											ZNF443|10224	1	2	4	7
											ZNF480|147657	2	2	1	5
											ZNF493|284443	7	3	8	18
											ZNF506|440515	0	1	2	3
											ZNF513|130557	4	4	4	12
											ZNF524|147807	1	1	0	2
											ZNF564|163050	3	0	2	5
											ZNF577|84765	3	3	1	7
											ZNF600|162966	7	5	2	14
											ZNF630|57232	1	2	2	5
											ZNF638|27332	9	5	7	21
											ZNF705A|440077	0	1	1	2
											ZNF708|7562	2	1	0	3
											ZNF763|284390	1	0	0	1
											ZNF799|90576	2	0	4	6
											ZNF814|730051	8	7	6	21
											ZNF823|55552	2	5	1	8
											ZNF841|284371	2	2	4	8
											ZRANB2|9406	1	2	0	3
											ZRSR2|8233	0	2	2	4
											ZSCAN16|80345	0	0	1	1
											ZSCAN5B|342933	0	3	2	5
											AGAP4|119016	0	0	0	0
											AGXT2L2|85007	0	0	1	1
											AK3|50808	0	0	0	0
											ANKRD22|118932	0	0	0	0
											APOBEC3G|60489	0	0	0	0
											APOL4|80832	0	0	0	0
											BAT1|7919	2	0	4	6
											BATF|10538	0	0	0	0
											C11orf66|220004	0	1	3	4
											C13orf39|196541	2	2	0	4
											C15orf58|390637	1	1	0	2
											C17orf86|654434	0	0	0	0
											C19orf66|55337	0	0	0	0
											C19orf6|91304	1	0	1	2
											C19orf71|100128569	0	0	0	0
											C1orf126|200197	0	0	0	0
											C20orf96|140680	0	0	0	0
											C2orf60|129450	0	1	1	2
											C2orf63|130162	3	5	2	10
											C3orf19|51244	0	0	2	2
											C3orf23|285343	1	2	1	4
											C6orf115|58527	0	0	0	0
											C6orf134|79969	0	0	1	1
											CCRL2|9034	0	0	0	0
											CCT6P1|643253	0	0	0	0
											CEACAM16|388551	0	0	0	0
											CHKB-CPT1B|386593	0	0	0	0
											COX8C|341947	0	0	0	0
											CRB3|92359	0	0	0	0
											CROCCL1|84809	0	0	0	0
											CYorf15B|84663	0	0	0	0
											DEGS2|123099	0	0	0	0
											FAM113B|91523	0	0	1	1
											FAM200B|285550	0	0	0	0
											FAM25A|643161	0	0	0	0
											FAM25B|100132929	0	0	0	0
											FER1L4|80307	0	0	0	0
											FLJ12825|440101	0	0	0	0
											GOLGA2B|55592	0	0	0	0
											HCG26|352961	0	0	0	0
											HCG4P6|80868	0	0	0	0
											HIST1H4J|8363	0	0	0	0
											HLA-L|3139	0	0	0	0
											ID2B|84099	0	0	0	0
											KIAA1530|57654	3	6	2	11
											KIAA1875|340390	0	0	0	0
											KLRA1|10748	0	0	0	0
											LOC100144604|100144604	0	0	0	0
											LOC100272146|100272146	0	0	0	0
											LOC100286793|100286793	0	0	0	0
											LOC100288778|100288778	0	0	0	0
											LOC146880|146880	0	0	0	0
											LOC221442|221442	0	0	0	0
											LOC283314|283314	0	0	0	0
											LOC284232|284232	0	0	0	0
											LOC284233|284233	0	0	0	0
											LOC284900|284900	0	0	0	0
											LOC285074|285074	0	0	0	0
											LOC285359|285359	0	0	0	0
											LOC388692|388692	0	0	0	0
											LOC391322|391322	0	0	0	0
											LOC400927|400927	0	0	0	0
											LOC401052|401052	0	0	0	0
											LOC440944|440944	0	0	0	0
											LOC642846|642846	0	0	0	0
											LOC91316|91316	0	0	0	0
											MRFAP1L1|114932	0	0	0	0
											NBR2|10230	0	0	0	0
											NCRNA00105|80161	0	0	0	0
											NCRNA00115|79854	0	0	0	0
											NPIPL3|23117	0	0	0	0
											NSUN5P1|155400	0	0	0	0
											NSUN5P2|260294	0	0	0	0
											NUDT16P1|152195	0	0	0	0
											P2RY11|5032	0	0	0	0
											PAR1|145624	0	0	0	0
											PATL2|197135	0	0	0	0
											PDXDC2|283970	0	0	0	0
											PION|54103	3	1	0	4
											PLGLB2|5342	0	0	0	0
											PMS2L3|5387	0	0	0	0
											POLB|5423	0	0	0	0
											PYROXD2|84795	0	0	0	0
											RABL2A|11159	0	0	0	0
											RG9MTD3|158234	3	1	0	4
											RGPD6|729540	0	0	0	0
											RPL32P3|132241	0	0	0	0
											SCXB|642658	0	0	0	0
											SEPT7P2|641977	0	0	0	0
											SFRS16|11129	2	0	1	3
											SFRS17A|8227	2	2	0	4
											SKINTL|391037	0	0	0	0
											STAG3L3|442578	0	0	0	0
											TBC1D3P2|440452	0	0	0	0
											TBC1D3|729873	0	0	0	0
											TNFAIP2|7127	0	0	0	0
											TRAPPC2|6399	0	0	0	0
											WASH3P|374666	0	0	0	0
											WASH7P|653635	0	0	0	0
											ZNF137|7696	0	0	0	0
											ZNF169|169841	0	0	0	0
											ZNF187|7741	0	0	0	0
											ZNF193|7746	2	1	1	4
											ZNRD1|30834	0	0	0	0
