# Supplementary material for: Integrative Analysis of Genomic and Clinical Data Reveals Intrinsic Characteristics of Bladder Urothelial Carcinoma Progression
Source: Genes (Basel). 2019 Jun 17;10(6):464. doi: 10.3390/genes10060464 (PMC6628253; doi:10.3390/genes10060464)
Supplement: Supplementary file 1 [file genes-10-00464-s001.zip › Table S8.xlsx]

## Sheet: Stage I+II
Label	Source	Target
miRcancer	hsa-mir-103a	CALU
miRcancer	hsa-mir-103a	MYO5A
miRcancer	hsa-mir-103a	SLCO3A1
miRcancer	hsa-mir-141	MYO5A
miRcancer	hsa-mir-141	PRSS23
miRcancer	hsa-mir-141	"SEPT7"
miRcancer	hsa-mir-141	TRPV2
miRcancer	hsa-mir-155	TSPAN14
miRcancer	hsa-mir-183	C6orf72
miRcancer	hsa-mir-186	FGF1
miRcancer	hsa-mir-186	MAP7D1
miRcancer	hsa-mir-200a	CDK6
miRcancer	hsa-mir-200a	"SEPT7"
miRcancer	hsa-mir-200a	WWTR1
miRcancer	hsa-mir-200b	FN1
miRcancer	hsa-mir-200b	GPX8
miRcancer	hsa-mir-200b	LOX
miRcancer	hsa-mir-200b	SEC23A
miRcancer	hsa-mir-200b	"SEPT7"
miRcancer	hsa-mir-200b	TPD52L1
miRcancer	hsa-mir-200b	WWTR1
miRcancer	hsa-mir-200c	CNIH
miRcancer	hsa-mir-200c	EDNRA
miRcancer	hsa-mir-200c	FN1
miRcancer	hsa-mir-200c	GPX8
miRcancer	hsa-mir-200c	KCNE4
miRcancer	hsa-mir-200c	NCAM1
miRcancer	hsa-mir-200c	SEC23A
miRcancer	hsa-mir-200c	"SEPT7"
miRcancer	hsa-mir-200c	TPD52L1
miRcancer	hsa-mir-205	TRPV2
miRcancer	hsa-mir-221	PGPEP1
miRcancer	hsa-mir-222	PGPEP1
miRcancer	hsa-mir-222	WDR6
miRcancer	hsa-mir-222	ZNF708
miRcancer	hsa-mir-223	PLEKHA6
miRcancer	hsa-mir-34a	CALU
miRcancer	hsa-mir-34a	CDK6
miRcancer	hsa-mir-34a	CYTH3
miRcancer	hsa-mir-34a	DYRK3
miRcancer	hsa-mir-34a	MTMR2
miRcancer	hsa-mir-429	GPX8
miRcancer	hsa-mir-429	SEC23A
miRcancer	hsa-mir-92a	COL18A1
miRcancer	hsa-mir-96	C6orf72
miRcancer	hsa-mir-29c	CD276
miRcancer	hsa-mir-29c	CDK6
miRcancer	hsa-mir-29c	WWTR1
non-miRcancer	hsa-mir-29a	ZFPM1
non-miRcancer	hsa-let-7g	CALU
non-miRcancer	hsa-mir-10a	CALU
non-miRcancer	hsa-mir-125a	GLT25D1
non-miRcancer	hsa-mir-125a	SGTB
non-miRcancer	hsa-mir-1307	C6orf72
non-miRcancer	hsa-mir-1307	IRF1
non-miRcancer	hsa-mir-142	NR2F6
non-miRcancer	hsa-mir-15a	BACE1
non-miRcancer	hsa-mir-15a	CALU
non-miRcancer	hsa-mir-15a	CNN3
non-miRcancer	hsa-mir-15a	MYO5A
non-miRcancer	hsa-mir-15a	TAF13
non-miRcancer	hsa-mir-15b	MXRA7
non-miRcancer	hsa-mir-191	CDK6
non-miRcancer	hsa-mir-191	MAP7D1
non-miRcancer	hsa-mir-193b	CASP9
non-miRcancer	hsa-mir-193b	PGPEP1
non-miRcancer	hsa-mir-19b	ACVR1
non-miRcancer	hsa-mir-21	PDGFD
non-miRcancer	hsa-mir-22	C20orf117
non-miRcancer	hsa-mir-22	HDAC4
non-miRcancer	hsa-mir-29b	WWTR1
non-miRcancer	hsa-mir-30c	ATP6V1A
non-miRcancer	hsa-mir-30c	FAM126A
non-miRcancer	hsa-mir-30c	LDLR
non-miRcancer	hsa-mir-30c	OSBPL10
non-miRcancer	hsa-mir-30c	WWTR1
non-miRcancer	hsa-mir-30d	LDLR
non-miRcancer	hsa-mir-30d	PGM3
non-miRcancer	hsa-mir-30e	LDLR
non-miRcancer	hsa-mir-30e	RNF217
non-miRcancer	hsa-mir-3199	KIAA0907
non-miRcancer	hsa-mir-378a	IRF1
non-miRcancer	hsa-mir-423	ATP6V0D1
non-miRcancer	hsa-mir-454	ACVR1
non-miRcancer	hsa-mir-455	PLEKHA6
non-miRcancer	hsa-mir-4649	NR2F6
non-miRcancer	hsa-mir-4742	PRR11
non-miRcancer	hsa-mir-4756	ARL4C
non-miRcancer	hsa-mir-4756	MXRA7
non-miRcancer	hsa-mir-4756	SLCO3A1
non-miRcancer	hsa-mir-4772	ZNF799
non-miRcancer	hsa-mir-5193	DBN1
non-miRcancer	hsa-mir-6728	PLEKHA6
non-miRcancer	hsa-mir-6730	ALDH1L2
non-miRcancer	hsa-mir-874	ADCY7
non-miRcancer	hsa-mir-93	PRNP
non-miRcancer	hsa-mir-93	SERINC1
non-miRcancer	hsa-mir-93	STYX
non-miRcancer	hsa-mir-93	TGFBR2
non-miRcancer	hsa-mir-98	SNX24

## Sheet: Stage III
Label	Source	Target
miRcancer	hsa-mir-101	CAPN2
miRcancer	hsa-mir-103a	CALU
miRcancer	hsa-mir-141	FUT11
miRcancer	hsa-mir-141	MYO5A
miRcancer	hsa-mir-141	TRPV2
miRcancer	hsa-mir-155	ZNF254
miRcancer	hsa-mir-17	LEPROT
miRcancer	hsa-mir-17	TGFBR2
miRcancer	hsa-mir-182	SNAI2
miRcancer	hsa-mir-183	SGTB
miRcancer	hsa-mir-186	ACVR1
miRcancer	hsa-mir-200a	CDK6
miRcancer	hsa-mir-200a	FUT11
miRcancer	hsa-mir-200a	WWTR1
miRcancer	hsa-mir-200b	FN1
miRcancer	hsa-mir-200b	GPX8
miRcancer	hsa-mir-200b	LOX
miRcancer	hsa-mir-200b	SEC23A
miRcancer	hsa-mir-200b	WWTR1
miRcancer	hsa-mir-200c	EDNRA
miRcancer	hsa-mir-200c	FN1
miRcancer	hsa-mir-200c	GPX8
miRcancer	hsa-mir-200c	KCNE4
miRcancer	hsa-mir-200c	SEC23A
miRcancer	hsa-mir-218	ANXA2
miRcancer	hsa-mir-221	PGPEP1
miRcancer	hsa-mir-222	PGPEP1
miRcancer	hsa-mir-222	WDR6
miRcancer	hsa-mir-23b	PDIA6
miRcancer	hsa-mir-26b	ERC1
miRcancer	hsa-mir-34a	CYTH3
miRcancer	hsa-mir-429	GPX8
miRcancer	hsa-mir-429	SEC23A
miRcancer	hsa-mir-96	ARL4C
miRcancer	hsa-mir-96	SNAI2
non-miRCancer	hsa-let-7e	PIGS
non-miRCancer	hsa-let-7g	ATG9A
non-miRCancer	hsa-let-7g	CALU
non-miRCancer	hsa-let-7g	LHFP
non-miRCancer	hsa-let-7i	CCNT2
non-miRCancer	hsa-let-7i	ZNF443
non-miRCancer	hsa-mir-10a	TMEM109
non-miRCancer	hsa-mir-1229	ERC1
non-miRCancer	hsa-mir-125a	ATP6V1B2
non-miRCancer	hsa-mir-125a	SGTB
non-miRCancer	hsa-mir-1307	ERC1
non-miRCancer	hsa-mir-130b	ACVR1
non-miRCancer	hsa-mir-148b	ACVR1
non-miRCancer	hsa-mir-15b	MXRA7
non-miRCancer	hsa-mir-15b	SIDT2
non-miRCancer	hsa-mir-191	CDK6
non-miRCancer	hsa-mir-191	MAP7D1
non-miRCancer	hsa-mir-197	ACVR1
non-miRCancer	hsa-mir-19b	ACVR1
non-miRCancer	hsa-mir-29a	AHSA2
non-miRCancer	hsa-mir-29a	CCDC14
non-miRCancer	hsa-mir-301a	ACVR1
non-miRCancer	hsa-mir-30b	SGTB
non-miRCancer	hsa-mir-30c	SGTB
non-miRCancer	hsa-mir-30d	COPS8
non-miRCancer	hsa-mir-31	TMEM109
non-miRCancer	hsa-mir-320a	CYTH3
non-miRCancer	hsa-mir-361	WWTR1
non-miRCancer	hsa-mir-378a	IRF1
non-miRCancer	hsa-mir-378a	MARVELD1
non-miRCancer	hsa-mir-378a	MYADM
non-miRCancer	hsa-mir-378a	SGTB
non-miRCancer	hsa-mir-378a	STXBP1
non-miRCancer	hsa-mir-423	ATP2B4
non-miRCancer	hsa-mir-423	ATP8B2
non-miRCancer	hsa-mir-454	ACVR1
non-miRCancer	hsa-mir-4728	SGTB
non-miRCancer	hsa-mir-4772	ZNF799
non-miRCancer	hsa-mir-484	MAP7D1
non-miRCancer	hsa-mir-5010	MAP7D1
non-miRCancer	hsa-mir-652	MXRA7
non-miRCancer	hsa-mir-6781	ANXA5
non-miRCancer	hsa-mir-769	ANXA2
non-miRCancer	hsa-mir-93	ETF1
non-miRCancer	hsa-mir-93	LEPROT
non-miRCancer	hsa-mir-93	PRNP
non-miRCancer	hsa-mir-93	SERINC1
non-miRCancer	hsa-mir-93	SGTB
non-miRCancer	hsa-mir-98	ATG9A
non-miRCancer	hsa-mir-98	CRTAP
non-miRCancer	hsa-mir-98	GLT25D1
non-miRCancer	hsa-mir-98	TEAD4
non-miRCancer	hsa-mir-98	TRAM2

## Sheet: Stage IV
Label	Source	Target
miRcancer	hsa-mir-101	CAPN2
miRcancer	hsa-mir-103a	CALU
miRcancer	hsa-mir-103a	MYO5A
miRcancer	hsa-mir-125b	ACLY
miRcancer	hsa-mir-125b	KPNB1
miRcancer	hsa-mir-141	MYO5A
miRcancer	hsa-mir-155	ZNF160
miRcancer	hsa-mir-155	ZNF254
miRcancer	hsa-mir-16	CCDC80
miRcancer	hsa-mir-185	GXYLT2
miRcancer	hsa-mir-200b	FN1
miRcancer	hsa-mir-200b	GPX8
miRcancer	hsa-mir-200c	EDNRA
miRcancer	hsa-mir-200c	FN1
miRcancer	hsa-mir-200c	GPX8
miRcancer	hsa-mir-200c	KCNE4
miRcancer	hsa-mir-218	C20orf177
miRcancer	hsa-mir-221	PGPEP1
miRcancer	hsa-mir-222	PGPEP1
miRcancer	hsa-mir-222	WDR6
miRcancer	hsa-mir-29c	CD276
miRcancer	hsa-mir-29c	LOX
miRcancer	hsa-mir-34a	"SEPT7"
miRcancer	hsa-mir-429	GPX8
miRcancer	hsa-mir-92a	GXYLT2
miRcancer	hsa-mir-99a	CCDC14
miRcancer	hsa-mir-99a	ORMDL1
non-miRcancer	hsa-let-7g	ATG9A
non-miRcancer	hsa-let-7i	ZNF443
non-miRcancer	hsa-let-7i	ZNF799
non-miRcancer	hsa-mir-107	CALU
non-miRcancer	hsa-mir-128	FAM129B
non-miRcancer	hsa-mir-128	GAS7
non-miRcancer	hsa-mir-128	GFPT2
non-miRcancer	hsa-mir-1287	GAS7
non-miRcancer	hsa-mir-1301	HDLBP
non-miRcancer	hsa-mir-130b	SVEP1
non-miRcancer	hsa-mir-148b	ACVR1
non-miRcancer	hsa-mir-149	SGTB
non-miRcancer	hsa-mir-15a	CALU
non-miRcancer	hsa-mir-15b	CCDC80
non-miRcancer	hsa-mir-15b	MXRA7
non-miRcancer	hsa-mir-20a	SVEP1
non-miRcancer	hsa-mir-22	YTHDC1
non-miRcancer	hsa-mir-30a	FANCF
non-miRcancer	hsa-mir-33a	GXYLT2
non-miRcancer	hsa-mir-3613	MXRA7
non-miRcancer	hsa-mir-378a	MARVELD1
non-miRcancer	hsa-mir-378a	SGTB
non-miRcancer	hsa-mir-3913	SGTB
non-miRcancer	hsa-mir-425	HDLBP
non-miRcancer	hsa-mir-455	IGF1
non-miRcancer	hsa-mir-455	PLEKHA6
non-miRcancer	hsa-mir-651	CCDC80
non-miRcancer	hsa-mir-6814	CCDC80
non-miRcancer	hsa-mir-876	TRIM38
non-miRcancer	hsa-mir-940	CRTAP
non-miRcancer	hsa-mir-940	GXYLT2
non-miRcancer	hsa-mir-98	ATG9A
non-miRcancer	hsa-mir-98	GLT25D1
