# Supplementary material for: Integrative Analysis of Genomic and Clinical Data Reveals Intrinsic Characteristics of Bladder Urothelial Carcinoma Progression
Source: Genes (Basel). 2019 Jun 17;10(6):464. doi: 10.3390/genes10060464 (PMC6628253; doi:10.3390/genes10060464)
Supplement: Supplementary file 1 [file genes-10-00464-s001.zip › Table S9.xlsx]

## Sheet: GSE13507 validation
Bladder cancer grade gene|ID				Bladder cancer invasiveness gene|ID
EMP1|2012				EMP1|2012
CD109|135228				BRMS1L|84312
MAP2|4133				CD109|135228
GRK5|2869				PRND|23627
ACCN2|41				GRK5|2869
UCHL5|51377				ACCN2|41
EHBP1|23301				KANK4|163782
DDB1|1642				EHBP1|23301
LOC285359|285359				CMTM2|146225
GSDMB|55876				DDB1|1642
TNN|63923				CDK6|1021
MGC45800|90768				GSDMB|55876
TMEM5|10329				MGC45800|90768
DSC1|1823				TMEM5|10329
KRTDAP|388533				FLRT2|23768
CNTN1|1272				KCNH2|3757
TULP3|7289				NCAM1|4684
GFPT2|9945				CNTN1|1272
MAN2A1|4124				TULP3|7289
DYRK3|8444				GFPT2|9945
FAM43A|131583				DYRK3|8444
IGFL2|147920				FAM43A|131583
GPC1|2817				IGFL2|147920
STRAP|11171				KIF25|3834
SERPINI1|5274				NUDT11|55190
UCHL1|7345				GPC1|2817
CAD|790				STRAP|11171
MT1A|4489				UCHL1|7345
AIF1L|83543				CAD|790
HCG27|253018				ANXA5|308
DDX10|1662				MT1A|4489
SPRR3|6707				AIF1L|83543
DLX1|1745				HCG27|253018
SULF2|55959				DDX10|1662
HOXC8|3224				DLX1|1745
FGF12|2257				SULF2|55959
FAM49A|81553				HOXC8|3224
HEYL|26508				FGF12|2257
CLSTN2|64084				FAM126A|84668
CKAP4|10970				FAM49A|81553
TMEM109|79073				HEYL|26508
MAFG|4097				FN1|2335
F2RL2|2151				ZSCAN16|80345
SRPX|8406				CTRL|1506
FAM180A|389558				CLSTN2|64084
CERCAM|51148				TMEM109|79073
ZNF137|7696				MAFG|4097
ARID3A|1820				F2RL2|2151
PPP2R2C|5522				SRPX|8406
KIF1B|23095				FAM180A|389558
TEAD4|7004				CERCAM|51148
HIST2H2AC|8338				PAPPA|5069
TBC1D16|125058				PPP2R2C|5522
TMTC1|83857				TET1|80312
FKBP10|60681				KIF1B|23095
OFD1|8481				NUP188|23511
NTS|4922				CERK|64781
MYO5A|4644				GLTSCR1|29998
STK32B|55351				TEAD4|7004
GGTLC1|92086				HIST2H2AC|8338
TPPP3|51673				TBC1D16|125058
FAM25A|643161				RASD1|51655
NES|10763				TMTC1|83857
CAST|831				FKBP10|60681
TNFAIP8L3|388121				DNM3|26052
IDUA|3425				NSUN5P2|260294
ADCY7|113				MYO5A|4644
CSPG4|1464				STK32B|55351
VIM|7431				GGTLC1|92086
RUNX2|860				TPPP3|51673
ANXA1|301				ADRA1D|146
RAC3|5881				LIPT1|51601
PIGS|94005				NES|10763
TOX4|9878				NAV3|89795
ATP6V1B1|525				PTF1A|256297
C3orf19|51244				COPS3|8533
B4GALNT1|2583				CAST|831
ANGEL2|90806				PEG10|23089
TTLL3|26140				GPR37|2861
ATP1A1|476				TNFAIP8L3|388121
TAF13|6884				IDUA|3425
ELOVL4|6785				ADCY7|113
ECHDC2|55268				CSPG4|1464
EIF4A3|9775				VIM|7431
THOP1|7064				RUNX2|860
OTX1|5013				ANXA1|301
RTTN|25914				TIA1|7072
HIST1H2BL|8340				PIGS|94005
LTBP1|4052				ATP6V1B1|525
HIST1H4C|8364				C3orf19|51244
SIGLEC6|946				B4GALNT1|2583
TPST1|8460				NGF|4803
C13orf15|28984				TTLL3|26140
WWTR1|25937				CA5A|763
PCOLCE2|26577				TAF13|6884
ALS2CL|259173				CAPN2|824
TMEM104|54868				RIMBP2|23504
C1orf63|57035				ELOVL4|6785
NPC1|4864				LOC440944|440944
SCEL|8796				EIF4A3|9775
THUMPD2|80745				RTTN|25914
APOBEC3F|200316				TPST1|8460
DOK7|285489				PADI4|23569
MZF1|7593				C13orf15|28984
ALDH1L2|160428				DEDD2|162989
ITGB8|3696				WWTR1|25937
CPXM1|56265				PCOLCE2|26577
MRFAP1L1|114932				ENKUR|219670
TM4SF1|4071				C1orf63|57035
STAP2|55620				ATP6V1C2|245973
GEMIN8|54960				NPC1|4864
TRIM38|10475				NRCAM|4897
USP13|8975				DIRAS3|9077
FAM193B|54540				APOBEC3F|200316
NPHP4|261734				DOK7|285489
COL5A3|50509				GGA1|26088
PCSK5|5125				MZF1|7593
SLC2A3|6515				ALDH1L2|160428
NID2|22795				ITGB8|3696
FAM101B|359845				CPXM1|56265
SETMAR|6419				ZNF823|55552
HSH2D|84941				MRFAP1L1|114932
EMP3|2014				TM4SF1|4071
NCRNA00105|80161				IP6K2|51447
FAAH|2166				STAP2|55620
VWA5B2|90113				GEMIN8|54960
CPT1B|1375				TRIM38|10475
IMPDH1|3614				USP13|8975
ZNF182|7569				PRNP|5621
DNAH1|25981				NPHP4|261734
LOX|4015				COL5A3|50509
CDC42EP5|148170				PCSK5|5125
SPDYA|245711				SLC2A3|6515
DUSP14|11072				NID2|22795
LDLR|3949				FAM101B|359845
PRR11|55771				SETMAR|6419
CARD11|84433				HSH2D|84941
TMCC2|9911				EMP3|2014
CD96|10225				NCRNA00105|80161
MAP2K1|5604				KLRA1|10748
F13A1|2162				FAAH|2166
ZNF195|7748				IMPDH1|3614
FCHSD1|89848				TOP3B|8940
MAP7D3|79649				LOX|4015
ZCWPW1|55063				CDC42EP5|148170
PGLYRP3|114771				SPDYA|245711
GLI2|2736				DUSP14|11072
CALU|813				LDLR|3949
CXCL12|6387				PRR11|55771
CNKSR1|10256				CARD11|84433
RBP7|116362				TMCC2|9911
TCF4|6925				CD96|10225
ARL4C|10123				F13A1|2162
SEC31B|25956				ZNF195|7748
PLXNB1|5364				FCHSD1|89848
PLA2G6|8398				MAP7D3|79649
NCAPD2|9918				NTRK2|4915
TMX2|51075				PGLYRP3|114771
ASPM|259266				GLI2|2736
SSRP1|6749				ZNF799|90576
TGFBI|7045				CALU|813
TMEM48|55706				CXCL12|6387
C5orf13|9315				CNKSR1|10256
KCNJ15|3772				RBP7|116362
MAPK3|5595				LHFP|10186
ANPEP|290				ASB13|79754
ECM1|1893				TCF4|6925
RASAL2|9462				ARL4C|10123
ICAM5|7087				PLXNB1|5364
FAAH2|158584				ASPM|259266
GALK1|2584				SSRP1|6749
COLQ|8292				TGFBI|7045
MAP1B|4131				C5orf13|9315
TMEM158|25907				MAPK3|5595
LGTN|1939				ANPEP|290
AKR7A2|8574				ECM1|1893
FER1L4|80307				C8orf31|286122
NPIPL3|23117				ICAM5|7087
CYTH3|9265				FAAH2|158584
FAM113B|91523				GALK1|2584
FBXO6|26270				MXRA7|439921
TEX2|55852				IPO11|51194
TRIM27|5987				MAP1B|4131
SUSD2|56241				TWIST2|117581
CCDC80|151887				RABL2A|11159
CEACAM16|388551				TMEM158|25907
DBN1|1627				INSL3|3640
MTMR2|8898				FER1L4|80307
TRAM2|9697				UNC93B1|81622
BATF|10538				NPIPL3|23117
CALM1|801				CYTH3|9265
REV1|51455				FAM113B|91523
CDK10|8558				TEX2|55852
TMEM51|55092				TRIM27|5987
MED19|219541				SRP68|6730
FAM73B|84895				CCDC80|151887
ERCC5|2073				CEACAM16|388551
ZNF160|90338				DBN1|1627
AK3|50808				TRAM2|9697
TBXA2R|6915				BATF|10538
ANLN|54443				CALM1|801
SLC2A14|144195				DCDC2B|149069
ANXA2|302				TMEM51|55092
SH3GLB2|56904				ZNF160|90338
C19orf59|199675				TBXA2R|6915
C2orf63|130162				ANLN|54443
COPZ2|51226				SLC2A14|144195
TNK1|8711				ANXA2|302
LYVE1|10894				SH3GLB2|56904
MYH10|4628				C19orf59|199675
C18orf54|162681				C2orf63|130162
CLEC2D|29121				COPZ2|51226
NSUN6|221078				TNK1|8711
SP140L|93349				LYVE1|10894
COL18A1|80781				MYH10|4628
DARS2|55157				SERPINF1|5176
TBCD|6904				NSUN6|221078
RASGRP4|115727				SP140L|93349
GBA2|57704				COL18A1|80781
C8orf44|56260				TBCD|6904
ACLY|47				C8orf44|56260
GLT25D1|79709				GLT25D1|79709
VKORC1|79001				VKORC1|79001
ATP6V0A1|535				ATP6V0A1|535
ANAPC4|29945				ANAPC4|29945
NAMPT|10135				NAMPT|10135
C11orf66|220004				C11orf66|220004
MFF|56947				ME1|4199
ME1|4199				KDELC2|143888
ENDOD1|23052				CDKN1C|1028
CDKN1C|1028				NR2F6|2063
PCDH12|51294				PCDH12|51294
C13orf33|84935				C13orf33|84935
HPD|3242				HPD|3242
PCF11|51585				PCF11|51585
RTP4|64108				RTP4|64108
LEPROT|54741				LEPROT|54741
SORBS3|10174				SORBS3|10174
MST1R|4486				MST1R|4486
CROCCL1|84809				CROCCL1|84809
PDGFC|56034				HCG4P6|80868
SPOCK1|6695				PDGFC|56034
SC65|10609				CHMP4C|92421
SYDE1|85360				PLIN5|440503
TSPAN14|81619				ATP6V1B2|526
CCDC14|64770				SYDE1|85360
AHSA2|130872				TSPAN14|81619
NADSYN1|55191				NADSYN1|55191
PION|54103				PION|54103
TUBA1A|7846				TUBA1A|7846
C20orf117|140710				C20orf117|140710
EDNRA|1909				EDNRA|1909
LGALS1|3956				LGALS1|3956
NHEDC2|133308				MSL3|10943
COBL|23242				NHEDC2|133308
HDHD3|81932				HDHD3|81932
TMEM61|199964				TMEM61|199964
PLEKHA6|22874				PLEKHA6|22874
DEGS2|123099				DEGS2|123099
ENGASE|64772				ENGASE|64772
KIFAP3|22920				ZNF100|163227
SLC1A6|6511				KIFAP3|22920
GUCY1B3|2983				GUCY1B3|2983
C2orf60|129450				C2orf60|129450
PSMB10|5699				PSMB10|5699
C14orf37|145407				C14orf37|145407
GAK|2580				HSPA6|3310
HSPA6|3310				CCDC24|149473
SPSB3|90864				RG9MTD3|158234
CCDC24|149473				NUDT16P1|152195
RG9MTD3|158234				NXPH3|11248
KRT4|3851				NPAS2|4862
KIAA1530|57654				CYP4Z1|199974
NPAS2|4862				SUPT16H|11198
CYP2C8|1558				CYP2C8|1558
FNBP4|23360				SDCBP2|27111
SDCBP2|27111				ZNF564|163050
ZNF564|163050				YARS|8565
YARS|8565				SHC4|399694
DAD1|1603				COL6A1|1291
PRSS8|5652				GK|2710
SHC4|399694				ME3|10873
COL6A1|1291				PPFIBP2|8495
GK|2710				ZNF577|84765
C19orf66|55337				FBP1|2203
ME3|10873				AGXT2L2|85007
PPFIBP2|8495				CHSY1|22856
FBP1|2203				ZNF513|130557
AGXT2L2|85007				ARSI|340075
CHSY1|22856				ATP8B2|57198
ZNF513|130557				SMAD6|4091
ATP8B2|57198				CNN3|1266
SMAD6|4091				FOLR2|2350
CNN3|1266				TRPV2|51393
FOLR2|2350				MAP1A|4130
TRPV2|51393				SLC9A3R1|9368
MAP1A|4130				ITGA1|3672
UBTD1|80019				STXBP1|6812
SLC9A3R1|9368				SLC45A3|85414
ITGA1|3672				PARP4|143
CELF6|60677				CTPS|1503
SLC45A3|85414				COL5A1|1289
PARP4|143				HNMT|3176
CTPS|1503				LRP1|4035
COL5A1|1289				PPEF1|5475
HNMT|3176				PSMB8|5696
LRP1|4035				SEC23A|10484
SEC23A|10484				HOXB5|3215
HOXB5|3215				APOL1|8542
APOL1|8542				PDGFRB|5159
PDGFRB|5159				IFT122|55764
IFT122|55764				NDOR1|27158
PRSS27|83886				STX5|6811
MRPL37|51253				ARHGAP29|9411
STX5|6811				C1orf126|200197
LUC7L|55692				MYADM|91663
C1orf126|200197				JDP2|122953
NT5C3L|115024				FAM20C|56975
MYADM|91663				RCAN1|1827
ZNF763|284390				SGCB|6443
ATP6V0D1|9114				EPN2|22905
FAM20C|56975				ZFPM1|161882
RCAN1|1827				PYROXD2|84795
PDIA6|10130				FAM13A|10144
CCNT2|905				OSBPL10|114884
EPN2|22905				GAS7|8522
ZFPM1|161882				GULP1|51454
PYROXD2|84795				SPOCD1|90853
FAM13A|10144				STAT6|6778
OSBPL10|114884				GPX8|493869
GAS7|8522				TMC7|79905
GULP1|51454				PGPEP1|54858
SPOCD1|90853				REEP6|92840
STAT6|6778				MAP7D1|55700
GPX8|493869				AKR1B1|231
EPHB3|2049				COL4A2|1284
TMC7|79905				KCNE4|23704
CCDC21|64793				HOXB7|3217
CLK1|1195				LOC388692|388692
PGPEP1|54858				C15orf58|390637
ATF6|22926				PLEKHH1|57475
MAP7D1|55700				MFAP3L|9848
AKR1B1|231				TXNRD1|7296
COL4A2|1284				OLFML2B|25903
KCNE4|23704				PTPN21|11099
HOXB7|3217				ATF7IP2|80063
LOC388692|388692				ATOH8|84913
C15orf58|390637				FHL3|2275
PLEKHH1|57475				GNA12|2768
MFAP3L|9848				PLAGL1|5325
TXNRD1|7296				KRTAP5-2|440021
ANO9|338440
OLFML2B|25903
G6PD|2539
ATF7IP2|80063
ATOH8|84913
FHL3|2275
GNA12|2768
PLAGL1|5325
KRTAP5-2|440021
