# Supplementary material for: Integrative Analysis of Genomic and Clinical Data Reveals Intrinsic Characteristics of Bladder Urothelial Carcinoma Progression
Source: Genes (Basel). 2019 Jun 17;10(6):464. doi: 10.3390/genes10060464 (PMC6628253; doi:10.3390/genes10060464)
Supplement: Supplementary file 1 [file genes-10-00464-s001.zip › Table S1.xlsx]

## Sheet: Sheet1
bcr_patient_barcode	Vital_status	Age_at_diagnosis	Gender	AJCC_pathologic_tumor_stage	Overall survival(days)	invasiveness
TCGA-2F-A9KO	Dead	63	MALE	Stage IV	734	Muscle invasive urothelial carcinoma
TCGA-2F-A9KP	Dead	66	MALE	Stage IV	364	Muscle invasive urothelial carcinoma
TCGA-2F-A9KQ	Alive	69	MALE	Stage III	2886	Muscle invasive urothelial carcinoma
TCGA-2F-A9KR	Dead	59	FEMALE	Stage III	3183	Muscle invasive urothelial carcinoma
TCGA-2F-A9KT	Alive	83	MALE	Stage II	3314	Muscle invasive urothelial carcinoma
TCGA-2F-A9KW	Dead	67	FEMALE	Stage III	254	Muscle invasive urothelial carcinoma
TCGA-4Z-AA7M	Alive	65	MALE	Stage III	495	Muscle invasive urothelial carcinoma
TCGA-4Z-AA7N	Dead	65	MALE	Stage III	1367	Muscle invasive urothelial carcinoma
TCGA-4Z-AA7O	Alive	64	MALE	Stage II	512	Muscle invasive urothelial carcinoma
TCGA-4Z-AA7Q	Dead	79	MALE	Stage III	510	Muscle invasive urothelial carcinoma
TCGA-4Z-AA7R	Dead	73	MALE	Stage IV	522	Muscle invasive urothelial carcinoma
TCGA-4Z-AA7S	Dead	66	MALE	Stage III	1064	Muscle invasive urothelial carcinoma
TCGA-4Z-AA7W	Alive	55	MALE	Stage II	840	Muscle invasive urothelial carcinoma
TCGA-4Z-AA7Y	Alive	60	MALE	Stage II	1522	Muscle invasive urothelial carcinoma
TCGA-4Z-AA80	Dead	73	MALE	Stage II	19	Muscle invasive urothelial carcinoma
TCGA-4Z-AA81	Dead	80	MALE	Stage II	1270	Muscle invasive urothelial carcinoma
TCGA-4Z-AA82	Dead	59	MALE	Stage IV	1556	Muscle invasive urothelial carcinoma
TCGA-4Z-AA83	Alive	52	MALE	Stage II	2024	Muscle invasive urothelial carcinoma
TCGA-4Z-AA84	Alive	61	MALE	Stage IV	460	Muscle invasive urothelial carcinoma
TCGA-4Z-AA86	Dead	66	MALE	Stage IV	311	Muscle invasive urothelial carcinoma
TCGA-4Z-AA87	Alive	72	MALE	Stage III	1454	Muscle invasive urothelial carcinoma
TCGA-4Z-AA89	Alive	60	MALE	Stage IV	902	Muscle invasive urothelial carcinoma
TCGA-5N-A9KI	Dead	76	FEMALE	Stage III	76	Muscle invasive urothelial carcinoma
TCGA-5N-A9KM	Dead	73	FEMALE	Stage III	530	Muscle invasive urothelial carcinoma
TCGA-BL-A0C8	Alive	73	MALE	Stage I	1219	[Not Available]
TCGA-BL-A13I	Dead	57	FEMALE	Stage III	223	Muscle invasive urothelial carcinoma
TCGA-BL-A13J	Dead	65	MALE	Stage IV	81	Muscle invasive urothelial carcinoma
TCGA-BL-A3JM	Dead	62	MALE	Stage III	205	Muscle invasive urothelial carcinoma
TCGA-BL-A5ZZ	Alive	80	FEMALE	Stage III	377	Muscle invasive urothelial carcinoma
TCGA-BT-A0S7	Dead	75	MALE	Stage III	200	Muscle invasive urothelial carcinoma
TCGA-BT-A0YX	Alive	70	FEMALE	Stage III	363	Muscle invasive urothelial carcinoma
TCGA-BT-A20J	Dead	75	MALE	Stage II	579	Muscle invasive urothelial carcinoma
TCGA-BT-A20N	Dead	72	MALE	Stage III	795	Muscle invasive urothelial carcinoma
TCGA-BT-A20O	Dead	75	MALE	Stage III	370	Muscle invasive urothelial carcinoma
TCGA-BT-A20P	Dead	81	FEMALE	Stage III	544	Muscle invasive urothelial carcinoma
TCGA-BT-A20Q	Dead	73	MALE	Stage IV	593	Muscle invasive urothelial carcinoma
TCGA-BT-A20R	Dead	79	FEMALE	Stage IV	154	Muscle invasive urothelial carcinoma
TCGA-BT-A20T	Dead	63	MALE	Stage IV	453	Muscle invasive urothelial carcinoma
TCGA-BT-A20U	Dead	70	FEMALE	Stage III	455	Muscle invasive urothelial carcinoma
TCGA-BT-A20V	Dead	59	FEMALE	Stage IV	154	Muscle invasive urothelial carcinoma
TCGA-BT-A20W	Dead	71	MALE	Stage II	254	Muscle invasive urothelial carcinoma
TCGA-BT-A20X	Dead	56	MALE	Stage IV	251	Muscle invasive urothelial carcinoma
TCGA-BT-A2LA	Alive	54	MALE	Stage III	522	Muscle invasive urothelial carcinoma
TCGA-BT-A2LB	Dead	73	FEMALE	Stage III	492	Muscle invasive urothelial carcinoma
TCGA-BT-A2LD	Dead	78	FEMALE	Stage IV	623	Muscle invasive urothelial carcinoma
TCGA-BT-A3PH	Dead	76	MALE	Stage IV	142	Muscle invasive urothelial carcinoma
TCGA-BT-A3PJ	Alive	76	MALE	Stage III	789	Muscle invasive urothelial carcinoma
TCGA-BT-A3PK	Dead	80	MALE	Stage II	303	Muscle invasive urothelial carcinoma
TCGA-BT-A42C	Alive	64	MALE	Stage II	873	Muscle invasive urothelial carcinoma
TCGA-BT-A42E	Alive	74	MALE	Stage III	1108	Muscle invasive urothelial carcinoma
TCGA-BT-A42F	Alive	64	MALE	Stage IV	864	Muscle invasive urothelial carcinoma
TCGA-C4-A0EZ	Dead	69	FEMALE	Stage IV	273	Muscle invasive urothelial carcinoma
TCGA-C4-A0F0	Alive	60	MALE	Stage II	59	Muscle invasive urothelial carcinoma
TCGA-C4-A0F1	Alive	71	MALE	Stage III	89	Muscle invasive urothelial carcinoma
TCGA-C4-A0F6	Alive	82	FEMALE	Stage III	700	Muscle invasive urothelial carcinoma
TCGA-C4-A0F7	Dead	77	MALE	Stage IV	62	Muscle invasive urothelial carcinoma
TCGA-CF-A1HR	Alive	62	MALE	Stage III	389	Muscle invasive urothelial carcinoma
TCGA-CF-A1HS	Alive	75	FEMALE	Stage III	382	Muscle invasive urothelial carcinoma
TCGA-CF-A27C	Alive	52	MALE	Stage III	425	Muscle invasive urothelial carcinoma
TCGA-CF-A3MF	Alive	34	MALE	Stage III	383	Muscle invasive urothelial carcinoma
TCGA-CF-A3MG	Alive	48	MALE	Stage II	369	Muscle invasive urothelial carcinoma
TCGA-CF-A3MH	Alive	75	MALE	Stage II	398	Muscle invasive urothelial carcinoma
TCGA-CF-A3MI	Alive	62	MALE	Stage II	370	Muscle invasive urothelial carcinoma
TCGA-CF-A47S	Alive	41	MALE	Stage II	333	Muscle invasive urothelial carcinoma
TCGA-CF-A47T	Dead	58	FEMALE	Stage II	385	Muscle invasive urothelial carcinoma
TCGA-CF-A47V	Alive	52	MALE	Stage II	379	Muscle invasive urothelial carcinoma
TCGA-CF-A47W	Alive	42	MALE	Stage II	368	Muscle invasive urothelial carcinoma
TCGA-CF-A47X	Alive	60	MALE	Stage II	384	Muscle invasive urothelial carcinoma
TCGA-CF-A47Y	Alive	55	MALE	Stage II	373	Muscle invasive urothelial carcinoma
TCGA-CF-A5U8	Alive	59	MALE	Stage II	399	Muscle invasive urothelial carcinoma
TCGA-CF-A5UA	Alive	67	MALE	Stage II	365	Muscle invasive urothelial carcinoma
TCGA-CF-A7I0	Alive	54	MALE	Stage II	368	Muscle invasive urothelial carcinoma
TCGA-CF-A8HX	Alive	55	FEMALE	Stage II	345	Muscle invasive urothelial carcinoma
TCGA-CF-A8HY	Alive	59	MALE	Stage II	345	Muscle invasive urothelial carcinoma
TCGA-CF-A9FF	Alive	52	MALE	Stage II	361	Muscle invasive urothelial carcinoma
TCGA-CF-A9FL	Dead	85	MALE	Stage III	565	Muscle invasive urothelial carcinoma
TCGA-CF-A9FM	Alive	50	MALE	Stage I	398	[Not Available]
TCGA-CU-A0YN	Dead	60	MALE	Stage III	393	Muscle invasive urothelial carcinoma
TCGA-CU-A0YO	Dead	84	MALE	Stage IV	149	Muscle invasive urothelial carcinoma
TCGA-CU-A0YR	Dead	83	MALE	Stage IV	460	Muscle invasive urothelial carcinoma
TCGA-CU-A3KJ	Alive	75	MALE	Stage III	562	Muscle invasive urothelial carcinoma
TCGA-CU-A3QU	Alive	58	MALE	Stage IV	158	Muscle invasive urothelial carcinoma
TCGA-CU-A3YL	Alive	67	MALE	Stage III	906	Muscle invasive urothelial carcinoma
TCGA-CU-A5W6	Dead	70	MALE	Stage III	56	Muscle invasive urothelial carcinoma
TCGA-CU-A72E	Dead	76	MALE	Stage IV	413	Muscle invasive urothelial carcinoma
TCGA-DK-A1A3	Dead	60	MALE	Stage IV	665	Muscle invasive urothelial carcinoma
TCGA-DK-A1A5	Dead	79	MALE	Stage II	65	Muscle invasive urothelial carcinoma
TCGA-DK-A1A6	Alive	53	MALE	Stage IV	2020	Muscle invasive urothelial carcinoma
TCGA-DK-A1A7	Alive	67	FEMALE	Stage IV	273	Muscle invasive urothelial carcinoma
TCGA-DK-A1AA	Alive	57	MALE	Stage III	214	Muscle invasive urothelial carcinoma
TCGA-DK-A1AB	Alive	74	FEMALE	Stage IV	271	Muscle invasive urothelial carcinoma
TCGA-DK-A1AC	Alive	72	MALE	Stage III	3617	Muscle invasive urothelial carcinoma
TCGA-DK-A1AD	Alive	69	MALE	Stage IV	3056	Muscle invasive urothelial carcinoma
TCGA-DK-A1AE	Alive	84	MALE	Stage III	218	Muscle invasive urothelial carcinoma
TCGA-DK-A1AF	Alive	84	FEMALE	Stage IV	178	Muscle invasive urothelial carcinoma
TCGA-DK-A1AG	Alive	65	MALE	Stage III	202	Muscle invasive urothelial carcinoma
TCGA-DK-A2HX	Dead	80	FEMALE	Stage IV	1420	Muscle invasive urothelial carcinoma
TCGA-DK-A2I1	Alive	73	FEMALE	Stage II	546	Muscle invasive urothelial carcinoma
TCGA-DK-A2I2	Dead	63	FEMALE	Stage IV	237	Muscle invasive urothelial carcinoma
TCGA-DK-A2I4	Alive	79	MALE	Stage III	4343	Muscle invasive urothelial carcinoma
TCGA-DK-A2I6	Alive	81	MALE	Stage IV	2656	Muscle invasive urothelial carcinoma
TCGA-DK-A3IK	Dead	87	MALE	Stage IV	146	Muscle invasive urothelial carcinoma
TCGA-DK-A3IL	Dead	79	FEMALE	Stage IV	413	Muscle invasive urothelial carcinoma
TCGA-DK-A3IM	Dead	76	MALE	Stage III	248	Muscle invasive urothelial carcinoma
TCGA-DK-A3IN	Dead	72	MALE	Stage III	250	Muscle invasive urothelial carcinoma
TCGA-DK-A3IQ	Dead	74	MALE	Stage III	539	Muscle invasive urothelial carcinoma
TCGA-DK-A3IS	Alive	68	MALE	Stage II	1529	Muscle invasive urothelial carcinoma
TCGA-DK-A3IT	Alive	62	MALE	Stage III	648	Muscle invasive urothelial carcinoma
TCGA-DK-A3IU	Dead	58	MALE	Stage II	706	Muscle invasive urothelial carcinoma
TCGA-DK-A3IV	Dead	60	MALE	Stage II	294	Muscle invasive urothelial carcinoma
TCGA-DK-A3WW	Alive	57	MALE	Stage III	633	Muscle invasive urothelial carcinoma
TCGA-DK-A3WX	Dead	67	FEMALE	Stage III	321	Muscle invasive urothelial carcinoma
TCGA-DK-A3WY	Alive	67	FEMALE	Stage III	4967	Muscle invasive urothelial carcinoma
TCGA-DK-A3X1	Alive	78	FEMALE	Stage III	2009	Muscle invasive urothelial carcinoma
TCGA-DK-A3X2	Dead	85	MALE	Stage IV	547	Muscle invasive urothelial carcinoma
TCGA-DK-A6AV	Alive	82	FEMALE	Stage II	1952	Muscle invasive urothelial carcinoma
TCGA-DK-A6AW	Alive	70	MALE	Stage II	1621	Muscle invasive urothelial carcinoma
TCGA-DK-A6B0	Alive	61	MALE	Stage II	2330	Muscle invasive urothelial carcinoma
TCGA-DK-A6B1	Alive	67	MALE	Stage II	2049	Muscle invasive urothelial carcinoma
TCGA-DK-A6B2	Alive	70	MALE	Stage IV	477	Muscle invasive urothelial carcinoma
TCGA-DK-A6B5	Alive	45	MALE	Stage IV	1542	Muscle invasive urothelial carcinoma
TCGA-DK-A6B6	Alive	57	MALE	Stage II	1115	Muscle invasive urothelial carcinoma
TCGA-DK-AA6L	Dead	48	MALE	Stage IV	1163	Muscle invasive urothelial carcinoma
TCGA-DK-AA6M	Alive	64	FEMALE	Stage II	1582	Muscle invasive urothelial carcinoma
TCGA-DK-AA6P	Alive	72	FEMALE	Stage II	457	Muscle invasive urothelial carcinoma
TCGA-DK-AA6Q	Dead	61	FEMALE	Stage IV	413	Muscle invasive urothelial carcinoma
TCGA-DK-AA6R	Alive	68	MALE	Stage IV	5041	Muscle invasive urothelial carcinoma
TCGA-DK-AA6S	Alive	60	MALE	Stage III	5050	Muscle invasive urothelial carcinoma
TCGA-DK-AA6T	Alive	63	MALE	Stage II	572	Muscle invasive urothelial carcinoma
TCGA-DK-AA6U	Alive	64	MALE	Stage II	578	Muscle invasive urothelial carcinoma
TCGA-DK-AA6W	Dead	78	MALE	Stage II	415	Muscle invasive urothelial carcinoma
TCGA-DK-AA6X	Alive	63	MALE	Stage II	467	Muscle invasive urothelial carcinoma
TCGA-DK-AA71	Alive	71	MALE	Stage II	415	Muscle invasive urothelial carcinoma
TCGA-DK-AA74	Alive	75	MALE	Stage III	1708	Muscle invasive urothelial carcinoma
TCGA-DK-AA75	Dead	82	MALE	Stage III	340	Muscle invasive urothelial carcinoma
TCGA-DK-AA76	Alive	64	FEMALE	Stage II	366	Muscle invasive urothelial carcinoma
TCGA-DK-AA77	Alive	61	MALE	Stage II	618	Muscle invasive urothelial carcinoma
TCGA-E5-A2PC	Alive	61	FEMALE	Stage IV	1326	Muscle invasive urothelial carcinoma
TCGA-E5-A4TZ	Dead	64	MALE	Stage IV	467	Muscle invasive urothelial carcinoma
TCGA-E5-A4U1	Alive	72	MALE	Stage II	1181	Muscle invasive urothelial carcinoma
TCGA-E7-A3X6	Dead	70	MALE	Stage II	904	Muscle invasive urothelial carcinoma
TCGA-E7-A3Y1	Alive	57	MALE	Stage II	163	Muscle invasive urothelial carcinoma
TCGA-E7-A4IJ	Dead	56	MALE	Stage II	674	Muscle invasive urothelial carcinoma
TCGA-E7-A4XJ	Dead	66	MALE	Stage II	68	Muscle invasive urothelial carcinoma
TCGA-E7-A519	Alive	72	MALE	Stage II	508	Muscle invasive urothelial carcinoma
TCGA-E7-A541	Dead	66	MALE	Stage II	778	Muscle invasive urothelial carcinoma
TCGA-E7-A5KE	Alive	78	FEMALE	Stage II	17	Muscle invasive urothelial carcinoma
TCGA-E7-A5KF	Alive	67	MALE	Stage II	20	Muscle invasive urothelial carcinoma
TCGA-E7-A677	Alive	81	MALE	Stage II	820	Muscle invasive urothelial carcinoma
TCGA-E7-A678	Alive	55	MALE	Stage III	798	Muscle invasive urothelial carcinoma
TCGA-E7-A6MD	Alive	66	MALE	Stage IV	129	Muscle invasive urothelial carcinoma
TCGA-E7-A6ME	Alive	75	MALE	Stage II	731	Muscle invasive urothelial carcinoma
TCGA-E7-A6MF	Alive	37	MALE	Stage II	750	Muscle invasive urothelial carcinoma
TCGA-E7-A7DU	Alive	73	MALE	Stage III	28	Muscle invasive urothelial carcinoma
TCGA-E7-A7DV	Alive	44	MALE	Stage IV	37	Muscle invasive urothelial carcinoma
TCGA-E7-A7PW	Alive	63	MALE	Stage III	416	Muscle invasive urothelial carcinoma
TCGA-E7-A7XN	Alive	66	MALE	Stage III	428	Muscle invasive urothelial carcinoma
TCGA-E7-A85H	Alive	64	MALE	Stage III	394	Muscle invasive urothelial carcinoma
TCGA-E7-A8O7	Alive	52	MALE	Stage II	466	Muscle invasive urothelial carcinoma
TCGA-E7-A8O8	Alive	59	MALE	Stage II	13	Muscle invasive urothelial carcinoma
TCGA-E7-A97P	Dead	73	MALE	Stage II	437	Muscle invasive urothelial carcinoma
TCGA-E7-A97Q	Dead	60	FEMALE	Stage IV	246	Muscle invasive urothelial carcinoma
TCGA-FD-A3B3	Dead	74	FEMALE	Stage III	974	Muscle invasive urothelial carcinoma
TCGA-FD-A3B4	Dead	55	FEMALE	Stage III	510	Muscle invasive urothelial carcinoma
TCGA-FD-A3B5	Dead	86	MALE	Stage IV	272	Muscle invasive urothelial carcinoma
TCGA-FD-A3B6	Dead	75	MALE	Stage II	1005	Muscle invasive urothelial carcinoma
TCGA-FD-A3B7	Dead	66	MALE	Stage III	122	Muscle invasive urothelial carcinoma
TCGA-FD-A3B8	Alive	56	MALE	Stage II	384	Muscle invasive urothelial carcinoma
TCGA-FD-A3N5	Dead	69	MALE	Stage II	685	Muscle invasive urothelial carcinoma
TCGA-FD-A3N6	Alive	43	FEMALE	Stage II	851	Muscle invasive urothelial carcinoma
TCGA-FD-A3NA	Alive	60	MALE	Stage II	1845	Muscle invasive urothelial carcinoma
TCGA-FD-A3SJ	Dead	59	MALE	Stage IV	739	Muscle invasive urothelial carcinoma
TCGA-FD-A3SL	Dead	60	MALE	Stage IV	712	Muscle invasive urothelial carcinoma
TCGA-FD-A3SM	Dead	70	MALE	Stage IV	547	Muscle invasive urothelial carcinoma
TCGA-FD-A3SN	Alive	79	MALE	Stage III	887	Muscle invasive urothelial carcinoma
TCGA-FD-A3SO	Dead	68	MALE	Stage IV	168	Muscle invasive urothelial carcinoma
TCGA-FD-A3SP	Alive	60	MALE	Stage III	783	Muscle invasive urothelial carcinoma
TCGA-FD-A3SQ	Dead	62	MALE	Stage IV	1423	Muscle invasive urothelial carcinoma
TCGA-FD-A3SR	Dead	68	MALE	Stage IV	602	Muscle invasive urothelial carcinoma
TCGA-FD-A3SS	Dead	66	MALE	Stage IV	391	Muscle invasive urothelial carcinoma
TCGA-FD-A43N	Alive	76	MALE	Stage III	699	Muscle invasive urothelial carcinoma
TCGA-FD-A43P	Alive	74	MALE	Stage II	832	Muscle invasive urothelial carcinoma
TCGA-FD-A43S	Alive	71	FEMALE	Stage III	455	Muscle invasive urothelial carcinoma
TCGA-FD-A43U	Alive	70	MALE	Stage IV	636	Muscle invasive urothelial carcinoma
TCGA-FD-A43X	Alive	84	MALE	Stage II	110	Muscle invasive urothelial carcinoma
TCGA-FD-A43Y	Dead	65	MALE	Stage III	474	Muscle invasive urothelial carcinoma
TCGA-FD-A5BR	Alive	57	MALE	Stage II	813	Muscle invasive urothelial carcinoma
TCGA-FD-A5BS	Alive	68	MALE	Stage III	1639	Muscle invasive urothelial carcinoma
TCGA-FD-A5BT	Dead	84	MALE	Stage III	328	Muscle invasive urothelial carcinoma
TCGA-FD-A5BU	Alive	76	FEMALE	Stage II	588	Muscle invasive urothelial carcinoma
TCGA-FD-A5BV	Dead	47	FEMALE	Stage III	163	Muscle invasive urothelial carcinoma
TCGA-FD-A5BX	Dead	82	MALE	Stage IV	173	Muscle invasive urothelial carcinoma
TCGA-FD-A5BY	Alive	63	FEMALE	Stage III	251	Muscle invasive urothelial carcinoma
TCGA-FD-A5BZ	Dead	77	FEMALE	Stage IV	835	Muscle invasive urothelial carcinoma
TCGA-FD-A5C0	Dead	61	MALE	Stage IV	550	Muscle invasive urothelial carcinoma
TCGA-FD-A5C1	Alive	61	FEMALE	Stage III	1792	Muscle invasive urothelial carcinoma
TCGA-FD-A62N	Alive	69	MALE	Stage III	82	Muscle invasive urothelial carcinoma
TCGA-FD-A62O	Dead	74	MALE	Stage IV	216	Muscle invasive urothelial carcinoma
TCGA-FD-A62P	Dead	76	MALE	Stage II	191	Muscle invasive urothelial carcinoma
TCGA-FD-A62S	Dead	60	FEMALE	Stage III	406	Muscle invasive urothelial carcinoma
TCGA-FD-A6TA	Alive	58	MALE	Stage IV	1912	Muscle invasive urothelial carcinoma
TCGA-FD-A6TB	Alive	82	MALE	Stage III	572	Muscle invasive urothelial carcinoma
TCGA-FD-A6TC	Alive	79	FEMALE	Stage III	187	Muscle invasive urothelial carcinoma
TCGA-FD-A6TD	Dead	77	MALE	Stage III	386	Muscle invasive urothelial carcinoma
TCGA-FD-A6TE	Alive	54	MALE	Stage IV	376	Muscle invasive urothelial carcinoma
TCGA-FD-A6TF	Dead	80	FEMALE	Stage IV	69	Muscle invasive urothelial carcinoma
TCGA-FD-A6TG	Dead	73	MALE	Stage IV	93	Muscle invasive urothelial carcinoma
TCGA-FD-A6TH	Dead	63	MALE	Stage IV	131	Muscle invasive urothelial carcinoma
TCGA-FD-A6TI	Dead	73	MALE	Stage IV	294	Muscle invasive urothelial carcinoma
TCGA-FD-A6TK	Alive	60	MALE	Stage III	330	Muscle invasive urothelial carcinoma
TCGA-FJ-A3Z7	Alive	76	MALE	Stage IV	945	Muscle invasive urothelial carcinoma
TCGA-FJ-A3ZE	Dead	65	MALE	Stage IV	324	Muscle invasive urothelial carcinoma
TCGA-FJ-A3ZF	Alive	73	MALE	Stage III	524	Muscle invasive urothelial carcinoma
TCGA-FJ-A871	Dead	49	MALE	Stage III	272	Muscle invasive urothelial carcinoma
TCGA-FT-A3EE	Dead	80	FEMALE	Stage III	99	Muscle invasive urothelial carcinoma
TCGA-FT-A61P	Alive	76	MALE	Stage IV	337	Muscle invasive urothelial carcinoma
TCGA-G2-A2EC	Dead	58	FEMALE	Stage II	696	Muscle invasive urothelial carcinoma
TCGA-G2-A2EF	Alive	50	MALE	Stage II	1884	Muscle invasive urothelial carcinoma
TCGA-G2-A2EJ	Alive	56	FEMALE	Stage II	1460	Muscle invasive urothelial carcinoma
TCGA-G2-A2EK	Alive	57	MALE	Stage II	485	Muscle invasive urothelial carcinoma
TCGA-G2-A2EL	Dead	77	MALE	Stage II	819	Muscle invasive urothelial carcinoma
TCGA-G2-A2EO	Dead	69	MALE	Stage III	1804	Muscle invasive urothelial carcinoma
TCGA-G2-A2ES	Dead	85	MALE	Stage II	1004	Muscle invasive urothelial carcinoma
TCGA-G2-A3IB	Dead	66	MALE	Stage II	220	Muscle invasive urothelial carcinoma
TCGA-G2-A3IE	Dead	51	MALE	Stage II	612	Muscle invasive urothelial carcinoma
TCGA-G2-A3VY	Alive	66	MALE	Stage II	536	Muscle invasive urothelial carcinoma
TCGA-G2-AA3B	Alive	75	FEMALE	Stage II	2008	Muscle invasive urothelial carcinoma
TCGA-G2-AA3C	Dead	66	MALE	Stage IV	211	Muscle invasive urothelial carcinoma
TCGA-G2-AA3D	Alive	60	MALE	Stage IV	2139	Muscle invasive urothelial carcinoma
TCGA-G2-AA3F	Alive	77	MALE	Stage IV	893	Muscle invasive urothelial carcinoma
TCGA-GC-A3BM	Dead	70	MALE	Stage II	651	Muscle invasive urothelial carcinoma
TCGA-GC-A3I6	Dead	45	MALE	Stage III	630	Muscle invasive urothelial carcinoma
TCGA-GC-A3OO	Alive	79	MALE	Stage II	481	Muscle invasive urothelial carcinoma
TCGA-GC-A3RB	Alive	54	MALE	Stage III	582	Muscle invasive urothelial carcinoma
TCGA-GC-A3RC	Alive	59	MALE	Stage II	484	Muscle invasive urothelial carcinoma
TCGA-GC-A3RD	Alive	83	FEMALE	Stage III	428	Muscle invasive urothelial carcinoma
TCGA-GC-A3WC	Alive	80	FEMALE	Stage III	540	Muscle invasive urothelial carcinoma
TCGA-GC-A3YS	Alive	61	MALE	Stage IV	758	Muscle invasive urothelial carcinoma
TCGA-GC-A4ZW	Alive	71	MALE	Stage III	15	Muscle invasive urothelial carcinoma
TCGA-GC-A6I1	Dead	90	FEMALE	Stage II	272	Muscle invasive urothelial carcinoma
TCGA-GC-A6I3	Alive	90	FEMALE	Stage IV	423	Muscle invasive urothelial carcinoma
TCGA-GD-A2C5	Alive	53	FEMALE	Stage IV	812	Muscle invasive urothelial carcinoma
TCGA-GD-A3OP	Alive	84	FEMALE	Stage IV	64	Muscle invasive urothelial carcinoma
TCGA-GD-A3OQ	Alive	48	MALE	Stage IV	95	Muscle invasive urothelial carcinoma
TCGA-GD-A3OS	Alive	54	FEMALE	Stage II	638	Muscle invasive urothelial carcinoma
TCGA-GD-A6C6	Alive	64	MALE	Stage III	67	Muscle invasive urothelial carcinoma
TCGA-GD-A76B	Alive	86	FEMALE	Stage II	224	Muscle invasive urothelial carcinoma
TCGA-GU-A42P	Dead	72	MALE	Stage IV	332	Muscle invasive urothelial carcinoma
TCGA-GU-A42Q	Dead	67	MALE	Stage III	344	Muscle invasive urothelial carcinoma
TCGA-GU-A42R	Dead	68	MALE	Stage IV	577	Muscle invasive urothelial carcinoma
TCGA-GU-A762	Dead	87	MALE	Stage IV	232	Muscle invasive urothelial carcinoma
TCGA-GU-A763	Alive	72	MALE	Stage III	997	Muscle invasive urothelial carcinoma
TCGA-GU-A764	Alive	66	MALE	Stage II	610	Muscle invasive urothelial carcinoma
TCGA-GU-A766	Alive	62	MALE	Stage II	480	Muscle invasive urothelial carcinoma
TCGA-GU-A767	Dead	81	MALE	Stage IV	144	Muscle invasive urothelial carcinoma
TCGA-GU-AATO	Dead	75	MALE	Stage IV	324	Muscle invasive urothelial carcinoma
TCGA-GU-AATP	Alive	74	MALE	Stage IV	1003	Muscle invasive urothelial carcinoma
TCGA-GU-AATQ	Dead	68	MALE	Stage III	213	Muscle invasive urothelial carcinoma
TCGA-GV-A3JV	Dead	66	MALE	Stage IV	434	Muscle invasive urothelial carcinoma
TCGA-GV-A3JW	Alive	74	MALE	Stage II	649	Muscle invasive urothelial carcinoma
TCGA-GV-A3JX	Alive	59	MALE	Stage III	581	Muscle invasive urothelial carcinoma
TCGA-GV-A3JZ	Alive	55	MALE	Stage IV	603	Muscle invasive urothelial carcinoma
TCGA-GV-A3QF	Dead	79	MALE	Stage IV	617	Muscle invasive urothelial carcinoma
TCGA-GV-A3QH	Dead	67	MALE	Stage II	258	Muscle invasive urothelial carcinoma
TCGA-GV-A3QI	Alive	47	MALE	Stage III	1110	Muscle invasive urothelial carcinoma
TCGA-GV-A3QK	Alive	56	FEMALE	Stage IV	832	Muscle invasive urothelial carcinoma
TCGA-GV-A40E	Dead	75	MALE	Stage II	261	Muscle invasive urothelial carcinoma
TCGA-GV-A40G	Alive	77	MALE	Stage II	580	Muscle invasive urothelial carcinoma
TCGA-GV-A6ZA	Alive	54	MALE	Stage II	691	Muscle invasive urothelial carcinoma
TCGA-H4-A2HO	Alive	53	MALE	Stage III	46	Muscle invasive urothelial carcinoma
TCGA-H4-A2HQ	Alive	64	FEMALE	Stage IV	590	Muscle invasive urothelial carcinoma
TCGA-HQ-A2OF	Alive	52	FEMALE	Stage III	1947	Muscle invasive urothelial carcinoma
TCGA-HQ-A5ND	Dead	78	MALE	Stage IV	274	Muscle invasive urothelial carcinoma
TCGA-HQ-A5NE	Dead	57	MALE	Stage III	370	Muscle invasive urothelial carcinoma
TCGA-K4-A3WS	Alive	66	MALE	Stage III	761	Muscle invasive urothelial carcinoma
TCGA-K4-A3WU	Alive	87	MALE	Stage III	105	Muscle invasive urothelial carcinoma
TCGA-K4-A3WV	Alive	77	FEMALE	Stage II	646	Muscle invasive urothelial carcinoma
TCGA-K4-A4AB	Alive	76	MALE	Stage III	84	Muscle invasive urothelial carcinoma
TCGA-K4-A4AC	Dead	83	MALE	Stage II	278	Muscle invasive urothelial carcinoma
TCGA-K4-A54R	Alive	59	MALE	Stage II	842	Muscle invasive urothelial carcinoma
TCGA-K4-A5RH	Alive	69	MALE	Stage III	276	Muscle invasive urothelial carcinoma
TCGA-K4-A5RI	Dead	67	FEMALE	Stage III	356	Muscle invasive urothelial carcinoma
TCGA-K4-A5RJ	Alive	75	MALE	Stage II	539	Muscle invasive urothelial carcinoma
TCGA-K4-A6FZ	Alive	75	FEMALE	Stage III	55	Muscle invasive urothelial carcinoma
TCGA-K4-A6MB	Alive	64	MALE	Stage IV	469	Muscle invasive urothelial carcinoma
TCGA-K4-A83P	Alive	77	MALE	Stage IV	495	Muscle invasive urothelial carcinoma
TCGA-K4-AAQO	Alive	56	MALE	Stage III	359	Muscle invasive urothelial carcinoma
TCGA-KQ-A41N	Alive	73	MALE	Stage III	1604	Muscle invasive urothelial carcinoma
TCGA-KQ-A41O	Alive	84	MALE	Stage IV	1538	Muscle invasive urothelial carcinoma
TCGA-KQ-A41P	Alive	76	MALE	Stage IV	1094	Muscle invasive urothelial carcinoma
TCGA-KQ-A41Q	Alive	89	MALE	Stage III	1429	Muscle invasive urothelial carcinoma
TCGA-KQ-A41R	Alive	80	FEMALE	Stage II	1350	Muscle invasive urothelial carcinoma
TCGA-KQ-A41S	Alive	87	FEMALE	Stage III	35	Muscle invasive urothelial carcinoma
TCGA-LC-A66R	Alive	78	MALE	Stage IV	466	Muscle invasive urothelial carcinoma
TCGA-LT-A5Z6	Alive	56	MALE	Stage II	474	Muscle invasive urothelial carcinoma
TCGA-LT-A8JT	Alive	69	FEMALE	Stage II	641	Muscle invasive urothelial carcinoma
TCGA-MV-A51V	Alive	75	MALE	Stage III	410	Muscle invasive urothelial carcinoma
TCGA-PQ-A6FI	Alive	70	MALE	Stage II	372	Muscle invasive urothelial carcinoma
TCGA-PQ-A6FN	Alive	78	FEMALE	Stage III	507	Muscle invasive urothelial carcinoma
TCGA-R3-A69X	Alive	70	MALE	Stage III	433	Muscle invasive urothelial carcinoma
TCGA-S5-A6DX	Dead	83	MALE	Stage IV	56	Muscle invasive urothelial carcinoma
TCGA-S5-AA26	Alive	46	MALE	Stage III	503	Muscle invasive urothelial carcinoma
TCGA-SY-A9G0	Dead	82	MALE	Stage IV	1008	Muscle invasive urothelial carcinoma
TCGA-SY-A9G5	Alive	66	MALE	Stage III	1186	Muscle invasive urothelial carcinoma
TCGA-UY-A78K	Dead	60	MALE	Stage IV	536	Muscle invasive urothelial carcinoma
TCGA-UY-A78L	Alive	62	MALE	Stage IV	1127	Muscle invasive urothelial carcinoma
TCGA-UY-A78M	Dead	81	FEMALE	Stage IV	690	Muscle invasive urothelial carcinoma
TCGA-UY-A78N	Dead	80	MALE	Stage IV	2641	Muscle invasive urothelial carcinoma
TCGA-UY-A78O	Alive	75	FEMALE	Stage II	2312	Muscle invasive urothelial carcinoma
TCGA-UY-A78P	Alive	78	FEMALE	Stage II	2380	Muscle invasive urothelial carcinoma
TCGA-UY-A8OB	Alive	63	MALE	Stage IV	2109	Muscle invasive urothelial carcinoma
TCGA-UY-A8OC	Dead	90	MALE	Stage IV	92	Muscle invasive urothelial carcinoma
TCGA-UY-A8OD	Alive	68	FEMALE	Stage II	3432	Muscle invasive urothelial carcinoma
TCGA-UY-A9PA	Alive	48	MALE	Stage III	119	Muscle invasive urothelial carcinoma
TCGA-UY-A9PB	Alive	49	MALE	Stage III	899	Muscle invasive urothelial carcinoma
TCGA-UY-A9PD	Alive	80	MALE	Stage III	542	Muscle invasive urothelial carcinoma
TCGA-UY-A9PE	Alive	86	MALE	Stage IV	189	Muscle invasive urothelial carcinoma
TCGA-UY-A9PF	Alive	77	MALE	Stage IV	117	Muscle invasive urothelial carcinoma
TCGA-UY-A9PH	Alive	73	MALE	Stage II	1561	Muscle invasive urothelial carcinoma
TCGA-XF-A8HB	Alive	50	FEMALE	Stage II	1370	Muscle invasive urothelial carcinoma
TCGA-XF-A8HC	Dead	79	MALE	Stage IV	200	Muscle invasive urothelial carcinoma
TCGA-XF-A8HD	Alive	77	MALE	Stage III	2964	Muscle invasive urothelial carcinoma
TCGA-XF-A8HE	Alive	47	MALE	Stage III	3817	Muscle invasive urothelial carcinoma
TCGA-XF-A8HF	Dead	80	MALE	Stage III	2954	Muscle invasive urothelial carcinoma
TCGA-XF-A8HG	Dead	69	MALE	Stage III	467	Muscle invasive urothelial carcinoma
TCGA-XF-A8HH	Dead	61	FEMALE	Stage IV	57	Muscle invasive urothelial carcinoma
TCGA-XF-A8HI	Dead	57	FEMALE	Stage IV	544	Muscle invasive urothelial carcinoma
TCGA-XF-A9SH	Dead	65	FEMALE	Stage II	1971	Muscle invasive urothelial carcinoma
TCGA-XF-A9SI	Alive	73	FEMALE	Stage II	2423	Muscle invasive urothelial carcinoma
TCGA-XF-A9SJ	Dead	83	MALE	Stage IV	98	Muscle invasive urothelial carcinoma
TCGA-XF-A9SK	Dead	65	MALE	Stage IV	486	Muscle invasive urothelial carcinoma
TCGA-XF-A9SL	Dead	69	MALE	Stage IV	2020	Muscle invasive urothelial carcinoma
TCGA-XF-A9SM	Alive	76	MALE	Stage III	1048	Muscle invasive urothelial carcinoma
TCGA-XF-A9SP	Dead	59	MALE	Stage III	454	Muscle invasive urothelial carcinoma
TCGA-XF-A9ST	Dead	68	MALE	Stage III	128	Muscle invasive urothelial carcinoma
TCGA-XF-A9SU	Dead	74	FEMALE	Stage IV	182	Muscle invasive urothelial carcinoma
TCGA-XF-A9SV	Dead	82	MALE	Stage IV	388	Muscle invasive urothelial carcinoma
TCGA-XF-A9SW	Dead	85	MALE	Stage IV	362	Muscle invasive urothelial carcinoma
TCGA-XF-A9SX	Dead	63	FEMALE	Stage IV	719	Muscle invasive urothelial carcinoma
TCGA-XF-A9SY	Alive	60	FEMALE	Stage IV	640	Muscle invasive urothelial carcinoma
TCGA-XF-A9SZ	Dead	79	MALE	Stage IV	859	Muscle invasive urothelial carcinoma
TCGA-XF-A9T0	Alive	68	MALE	Stage III	799	Muscle invasive urothelial carcinoma
TCGA-XF-A9T2	Dead	54	MALE	Stage III	575	Muscle invasive urothelial carcinoma
TCGA-XF-A9T3	Alive	69	FEMALE	Stage IV	68	Muscle invasive urothelial carcinoma
TCGA-XF-A9T4	Dead	48	MALE	Stage IV	495	Muscle invasive urothelial carcinoma
TCGA-XF-A9T5	Alive	78	FEMALE	Stage IV	2027	Muscle invasive urothelial carcinoma
TCGA-XF-A9T6	Alive	88	FEMALE	Stage III	64	Muscle invasive urothelial carcinoma
TCGA-XF-A9T8	Dead	64	MALE	Stage III	418	Muscle invasive urothelial carcinoma
TCGA-XF-AAME	Dead	64	FEMALE	Stage II	2828	Muscle invasive urothelial carcinoma
TCGA-XF-AAMG	Alive	49	MALE	Stage III	3364	Muscle invasive urothelial carcinoma
TCGA-XF-AAMH	Dead	80	MALE	Stage IV	344	Muscle invasive urothelial carcinoma
TCGA-XF-AAMJ	Dead	70	MALE	Stage III	1670	Muscle invasive urothelial carcinoma
TCGA-XF-AAML	Dead	75	MALE	Stage II	232	Muscle invasive urothelial carcinoma
TCGA-XF-AAMQ	Alive	59	FEMALE	Stage II	2177	Muscle invasive urothelial carcinoma
TCGA-XF-AAMR	Alive	48	MALE	Stage III	2790	Muscle invasive urothelial carcinoma
TCGA-XF-AAMT	Dead	75	FEMALE	Stage IV	90	Muscle invasive urothelial carcinoma
TCGA-XF-AAMW	Dead	79	FEMALE	Stage IV	253	Muscle invasive urothelial carcinoma
TCGA-XF-AAMX	Dead	87	FEMALE	Stage III	206	Muscle invasive urothelial carcinoma
TCGA-XF-AAMY	Alive	78	MALE	Stage III	3011	Muscle invasive urothelial carcinoma
TCGA-XF-AAMZ	Dead	81	FEMALE	Stage IV	1348	Muscle invasive urothelial carcinoma
TCGA-XF-AAN0	Dead	68	MALE	Stage IV	1718	Muscle invasive urothelial carcinoma
TCGA-XF-AAN1	Dead	75	FEMALE	Stage III	941	Muscle invasive urothelial carcinoma
TCGA-XF-AAN2	Dead	73	MALE	Stage II	1869	Muscle invasive urothelial carcinoma
TCGA-XF-AAN3	Alive	76	MALE	Stage IV	2625	Muscle invasive urothelial carcinoma
TCGA-XF-AAN4	Dead	77	FEMALE	Stage III	823	Muscle invasive urothelial carcinoma
TCGA-XF-AAN5	Alive	61	FEMALE	Stage III	2293	Muscle invasive urothelial carcinoma
TCGA-XF-AAN7	Dead	60	MALE	Stage IV	565	Muscle invasive urothelial carcinoma
TCGA-XF-AAN8	Dead	74	FEMALE	Stage III	118	Muscle invasive urothelial carcinoma
TCGA-YC-A89H	Alive	78	FEMALE	Stage II	573	Muscle invasive urothelial carcinoma
TCGA-YC-A8S6	Alive	71	MALE	Stage II	293	Muscle invasive urothelial carcinoma
TCGA-YC-A9TC	Dead	71	MALE	Stage IV	20	Muscle invasive urothelial carcinoma
TCGA-YF-AA3L	Alive	47	FEMALE	Stage II	364	Muscle invasive urothelial carcinoma
TCGA-YF-AA3M	Alive	57	MALE	Stage II	415	Muscle invasive urothelial carcinoma
TCGA-ZF-A9R0	Dead	82	MALE	Stage III	680	Muscle invasive urothelial carcinoma
TCGA-ZF-A9R1	Alive	81	MALE	Stage IV	773	Muscle invasive urothelial carcinoma
TCGA-ZF-A9R2	Alive	75	MALE	Stage II	642	Muscle invasive urothelial carcinoma
TCGA-ZF-A9R3	Dead	53	FEMALE	Stage II	949	Muscle invasive urothelial carcinoma
TCGA-ZF-A9R4	Alive	83	MALE	Stage II	921	Muscle invasive urothelial carcinoma
TCGA-ZF-A9R5	Alive	59	MALE	Stage III	1090	Muscle invasive urothelial carcinoma
TCGA-ZF-A9R7	Alive	76	FEMALE	Stage II	665	Muscle invasive urothelial carcinoma
TCGA-ZF-A9R9	Dead	58	MALE	Stage IV	864	Muscle invasive urothelial carcinoma
TCGA-ZF-A9RC	Alive	77	MALE	Stage III	2868	Muscle invasive urothelial carcinoma
TCGA-ZF-A9RD	Dead	75	FEMALE	Stage IV	408	Muscle invasive urothelial carcinoma
TCGA-ZF-A9RE	Dead	78	FEMALE	Stage II	106	Muscle invasive urothelial carcinoma
TCGA-ZF-A9RF	Alive	74	MALE	Stage II	1949	Muscle invasive urothelial carcinoma
TCGA-ZF-A9RL	Alive	61	MALE	Stage II	2703	Muscle invasive urothelial carcinoma
TCGA-ZF-A9RM	Alive	70	MALE	Stage II	1455	Muscle invasive urothelial carcinoma
TCGA-ZF-A9RN	Dead	67	FEMALE	Stage III	615	Muscle invasive urothelial carcinoma
TCGA-ZF-AA4N	Dead	74	MALE	Stage II	88	[Not Available]
TCGA-ZF-AA4R	Dead	67	MALE	Stage IV	1036	Muscle invasive urothelial carcinoma
TCGA-ZF-AA4T	Dead	65	MALE	Stage IV	599	Muscle invasive urothelial carcinoma
TCGA-ZF-AA4U	Dead	70	MALE	Stage III	262	Muscle invasive urothelial carcinoma
TCGA-ZF-AA4V	Alive	66	MALE	Stage III	1806	Muscle invasive urothelial carcinoma
TCGA-ZF-AA4W	Alive	56	MALE	Stage III	1830	Muscle invasive urothelial carcinoma
TCGA-ZF-AA4X	Alive	56	MALE	Stage II	2044	Muscle invasive urothelial carcinoma
TCGA-ZF-AA51	Alive	69	FEMALE	Stage II	1714	Muscle invasive urothelial carcinoma
TCGA-ZF-AA52	Dead	70	MALE	Stage III	1077	Muscle invasive urothelial carcinoma
TCGA-ZF-AA53	Alive	60	MALE	Stage II	1761	Muscle invasive urothelial carcinoma
TCGA-ZF-AA54	Dead	71	MALE	Stage III	590	Muscle invasive urothelial carcinoma
TCGA-ZF-AA56	Dead	79	FEMALE	Stage III	259	Muscle invasive urothelial carcinoma
TCGA-ZF-AA58	Alive	61	FEMALE	Stage IV	1649	Muscle invasive urothelial carcinoma
TCGA-ZF-AA5H	Alive	60	FEMALE	Stage IV	897	Muscle invasive urothelial carcinoma
TCGA-ZF-AA5N	Dead	62	FEMALE	Stage IV	168	Muscle invasive urothelial carcinoma
TCGA-ZF-AA5P	Alive	65	MALE	Stage IV	372	Muscle invasive urothelial carcinoma
